# Supplementary material for: Filling in the Gap of Human Chromosome 4: Single Molecule Real Time Sequencing of Macrosatellite Repeats in the Facioscapulohumeral Muscular Dystrophy Locus
Source: PLoS One. 2016 Mar 22;11(3):e0151963. doi: 10.1371/journal.pone.0151963 (PMC4803325; doi:10.1371/journal.pone.0151963)
Supplement: S1 Table — (XLSX) [file pone.0151963.s008.xlsx]

## Sheet: Observed
Clone	bA242C23	bA242C23	bA242C23	bA242C23	bA242C23	bA242C23
Restriction enzyme	AvrII	BamHI	EcoRI	HincII	HindIII	SpeI
Total length	181049	215016	144371	178456	174118	201637
Estimated size	1380	709	1200	1431	2093	1420
	2899	714	1649	1528	2336	1578
	3087	720	1704	1573	2426	2430
	4799	727	1827	2077	2559	4051
	5596	1181	2260	2284	2716	5096
	5699	1181	2744	2681	3230	6498
	6341	1181	2915	2734	3352	9131
	10068	1181	3119	3006	3437	10528
	14055	1181	3162	3107	3671	21602
	27965	1407	3298	3495	6002	21602
	48602	1407	5199	3790	6577	23826
	50558	1407	5799	3790	6700	45968
		1407	6320	4153	8615	47907
		1407	6911	5359	10991
		1639	7083	5755	11732
		2189	7955	6845	47869
		2246	8653	7632	49812
		2344	8989	9484
		2424	9323	10104
		2838	54261	47366
		2971		50262
		4105
		4105
		4862
		4862
		5147
		5170
		5993
		7046
		8240
		8429
		8868
		8868
		9437
		12616
		14307
		15322
		15322
		19928
		19928

## Sheet: Predicted
AvrII		BamHI		EcoRI		EcoRV		HincII		HindIII		SpeI		Numbers in red colour indicates the D4Z4 repeat region
Position	Size	Position	Size	Position	Size	Position	Size	Position	Size	Position	Size	Position	Size
5817	5817	14883	14883	1	1	1928	1928	1006	1006	5637	5637	8936	8936
11341	5524	20016	5133	3324	3323	7427	5499	3989	2983	7948	2311	14005	5069
16986	5645	22231	2215	3970	646	19107	11680	7769	3780	10027	2079	36349	22344
17020	34	22274	43	9130	5160	33530	14423	17744	9975	10998	971	36404	55
19860	2840	23899	1625	9416	286	33859	329	25248	7504	11452	454	36459	55
26131	6271	26202	2303	18681	9265	65312	31453	28967	3719	13971	2519	56668	20209
30873	4742	26275	73	25486	6805	67567	2255	29111	144	16057	2086	67124	10456
31770	897	27338	1063	25511	25	114984	47417	32596	3485	16466	409	69516	2392
34838	3068	32392	5054	28561	3050	120236	5252	35220	2624	22348	5882	70080	564
48514	13676	35206	2814	31704	3143			40876	5656	30843	8495	124433	54353
54826	6312	54601	19395	37989	6285			41381	505	34498	3655	128435	4002
55759	933	56998	2397	38047	58			44007	2626	37718	3220	128455	20
58631	2872	59950	2952	38090	43			44339	332	48577	10859
68586	9955	62112	2162	38133	43			44970	631	51953	3376
115304	46718	62230	118	38176	43			45856	886	54633	2680
115714	410	67036	4806	38219	43			51138	5282	66247	11614
115831	117	71108	4072	38262	43			53195	2057	67508	1261
117201	1370	72504	1396	38305	43			57302	4107	122177	54669
117427	226	73239	735	38348	43			66680	9378	123232	1055
117969	542	74414	1175	44041	5693			67046	366	126672	3440
118174	205	75810	1396	44051	10			68606	1560	127063	391
		76545	735	44136	85			118589	49983
		77720	1175	46852	2716			121663	3074
		79116	1396	47296	444			128441	6778
		79851	735	49530	2234
		81026	1175	49881	351
		82422	1396	58403	8522
		83157	735	65393	6990
		84332	1175	115264	49871
		85728	1396	115332	68
		86463	735	123162	7830
		87638	1175	123211	49
		89034	1396	124419	1208
		89769	735	126238	1819
		90944	1175	129115	2877
		92340	1396
		93075	735
		94250	1175
		95646	1396
		96381	735
		97556	1175
		98952	1396
		99687	735
		100862	1175
		102258	1396
		102993	735
		104168	1175
		105564	1396
		106299	735
		107474	1175
		108870	1396
		109605	735
		110780	1175
		112176	1396
		112911	735
		114086	1175
		114666	580
		128758	14092
		128770	12
