# Supplementary material for: Filling in the Gap of Human Chromosome 4: Single Molecule Real Time Sequencing of Macrosatellite Repeats in the Facioscapulohumeral Muscular Dystrophy Locus
Source: PLoS One. 2016 Mar 22;11(3):e0151963. doi: 10.1371/journal.pone.0151963 (PMC4803325; doi:10.1371/journal.pone.0151963)
Supplement: S1 Data — (ZIP) [file pone.0151963.s010.zip]

Archive with 28 entries (27 files):
- CH16_P4C2_polished_assembly.fasta
- hybrid_assembly.fasta
- __MACOSX/
- __MACOSX/._hybrid_assembly.fasta
- list_of_sequence_data.xlsx
- __MACOSX/._list_of_sequence_data.xlsx
- NDE-D4Z4-pLAM.fasta
- NDE.fasta
- pLAM.fa
- RP11_P4C2_polished_assembly.fasta
- __MACOSX/._RP11_P4C2_polished_assembly.fasta
- RP11_P4C2_with_NDE.fasta
- RP11_P4C2_with_NDE_longest.fasta
- RP11_P4C2_with_pLAM_longest_RC.fasta
- RP11_P4C2_with_pLAM_RC.fasta
- RP11_P5C3_polished_assembly.fasta
- RP11_P5C3_with_NDE.fasta
- RP11_P5C3_with_NDE_longest.fasta
- RP11_P5C3_with_pLAM_longest_RC.fasta
- RP11_P5C3_with_pLAM_RC.fasta
- RP11_Sanger_with_D4Z4_1-200.fasta
- __MACOSX/._RP11_Sanger_with_D4Z4_1-200.fasta
- RP11_Sanger_with_D4Z4_101-300.fasta
- __MACOSX/._RP11_Sanger_with_D4Z4_101-300.fasta
- RP11_Sanger_with_D4Z4_201-400.fasta
- __MACOSX/._RP11_Sanger_with_D4Z4_201-400.fasta
- RP11_Sanger_with_D4Z4_301-500.fasta
- __MACOSX/._RP11_Sanger_with_D4Z4_301-500.fasta
