# Supplementary material for: Filling in the Gap of Human Chromosome 4: Single Molecule Real Time Sequencing of Macrosatellite Repeats in the Facioscapulohumeral Muscular Dystrophy Locus
Source: PLoS One. 2016 Mar 22;11(3):e0151963. doi: 10.1371/journal.pone.0151963 (PMC4803325; doi:10.1371/journal.pone.0151963)
Supplement: S1 Data — (ZIP) [file pone.0151963.s010.zip › hybrid_assembly.fasta]

>CT476868.7-pacbio
GAATTCTGTGCATTTTGTTTGATGGAATTTGGTATGTTTACCAAAATGGCAGAAAAGAGTGAAATTAGTCCTCAAAGATTTCTCAAGATTGGATATAAAGTAAGCAAAATGATTATAGGTAATATGCAAGTTGATACAGTTGATATTCAAGAGAAATTTGAAACACAATGACATTTTTATTTTTACTTATTTATTATTATTATTATTTTGAGACAGAGTCTTCTCTGTTGCCCAGGGTGGATTGTAGTGTACCATCCTGGCTCACTGAAACCTCCACCTCCCGGGTTCAAGCAATTCTCCTGCCTCAGCTTCCCAAGTAGCTGCGATTACAGGCATGCATCAACACACCCAGCTAATTTTTGTATCTTTAGTAGAGATGGGATTTCACTCTGTTGGCTGGGCTTGTCTCAAACTCCTGACAACAGGCGATCTGCCCACCTGGGCCTCCCAAATTGCTGGGATTACAGGCATGAGCCACCACTCCCAGCCACAATGAGATTTTTAAATAATTCTAACTGATTTCCTGCTGTTGAGCAGGGAGCTGAGCAAATTCAACAGATCATGGGCCTAAAGTAGGAGAAGACTAAGGACAAACTCTAGAATGCATGTGATTAAATTAATTACAATTGAAACCAAATCAAATTTAATAAGGCTGTACCTCTTAGTTTCAAGATGTTTCCCCTCACTTTGAAATGTGGTGTTATTCAGTGGAAAATAACAGGGTTCCCTGCAGGGATTGATTGACTGAGAGCTATGGCTCAGGATTAAAAATCCTTTTTTCCACTTATAAATGAAAAATAAATTTTGTCATAAAGTAGGCTGTCACTAAACAGGCATATCTGATCTTATCATGTAGGGTTGTTAAATACCACATTTCAACTTCTAGTCATAATGATGGAGAGGTTATTGCTATAAACTAAACTAAAAATAAATAAACTAAAAATAAATTTCTAAGCCCCTATTGACTAAATGGACACCTCTTCTTGGATAAGGACATTCCAAAGTTAACATGAAAAGCTAGTTCAAGCCATGGGTCACACAGGCCTCATTATACTCTCCTCCCTTTGGTTTTAATTTTGATTTCAATTTTTAATTTATTTTTGTGGGTACATAGTTGGTGTATATATTTATGGGGATACATGACATACTTTGATACAGGCATGCAATGAGTAATGCATAATAAAAAAATGGGGTGTCCATCCCCTCAAGCATGTATAGCTTGTGTTATAAACAATCCAATTATACTTTTAGTTTTTTAAAATGTATAGTTAAATTATTTTTGACTATAATCACCCTGTTGTGCTATCAAATGCTGTCTTATTCATTCTTTCTAACAGTTTTTTGTACCCATTTCGCATCCCCACTAACACCCTGTTCCCTCACTGCCCTTCCCAGCCTCTGGTAACCATCCTTATACTCTCTATCTCTATGACACCAATTGTTTCGAATTTTAGCACACACAAATAAGTGAGAACATGTGACATTTGTCTTTCTGTGCCCGACTTATTTCACTTAACATAAAGACTTTCAGTTCCATTTATGTTATTGCAAATGGCAGACTCTCATTCTTTCTTATAGCTGAATAGTACTCCACCGTGTATATGTACCATATTTTCTCTATCCAGTCAGCTGTTGAGGGACATTTAAGTTCCTTCCAAATCTTGGCTATTATAAACCCTGCTGTAGCAAATATGAGAGTGCCAATATGTCTTTGATCTACCAATTTTATTTCTTTTAGGCATATACTGAGCAGTGGGATTGCTAGACCTTTTAGTAGCTCTATTTTTAGTTATATCAGGAACATCCAAACTGTCCTTAATTGTGCTCCCAACAACAGTGTACAAGGGTTCCCTTCACTCCACATACTCACCAGCATTGGTTTTTGACTGACTTCTGGATAAAAGCCACCTTAACTGGGGTGAAATGATATCTCATTTTGGGTTTGATTTGCATTTCTATGATGATCAGTAATGTGTAGCACCTTTTCATTTGCCTGCTTGACATTTGTATGTCTTCTTTTCATAAATGTCTATTTAAATTTTTTGTCCATCCTTTAATTGGATTATTATATTTTTTATAGAAATTTTTGAACTCAATATATTGTAGTGTATTAGTCTGTTTCAGCACTGCTATAAAAAAATACTCAAGACTGGGTTATCTATTTATTTAACGAGATGAAGTCTTGATCTGTTACCCAGGCTGAAGTGCAGTGGTGCAATCTCGGCTCACTGCAAACTCCACCTCCTGGTTCAAGCAATTCTCTGTCTCAGCCTCCTGAGTAGCTGGGATTACAGGCACCTGCCACCATGCCTGGCTAATTTTTGTATTTTTAGTAGAGACAGGGTTTCACCATCTTGGCCAGGCTGGTCTTGAACTCCTGACCTCGTGATCCAACCCCCACTTGGCCTCCCAAAGTGGTGAGATTACAGGCATGAACCACCGCACCTGGCAAGACTGAGTAATTTATAAAGGAAATGGGTTTAATTGACTCACAGTTCCACATGGCTTGGCAGGCTTCAGGAAACTTACAATCATGGCAGATGGGGAAGCAGTCACCTCTTACATGACAGCAGGCGAGACAGCATGTATGTGAAGCAAAGGGGGAAGAGTCCCTTATAAAACCATCAGATCTCATGAGAACTCACTCACTATCAGAAGAACAGCCTGGGGGAAACCACCCCCATGATCCAATCACCTTCTGCCGGGTCTCTCCCCCAAAACCTGGGAATTACAATTCAATATGAGATTTGGGTGGGGACACAAAGCCTAACCATATCATGTAGCTATTAATTGCCTTTCAGATGGATAACTTACAAATATTTTCTCCCATTCTGTGGATTTTCTCTTCACTTTGTTTATTGTTTCCTTCACTTTAAAAAGGCTTTCTGACTTGCTGTAATCCCATTTGCCCGTGTTTGTTTTGGTTGTCTGTGCTTATGGGGCACTATTTAAGAAATTTTTGCCCAAACCAATGCCCTAAAGGGTTTCCCCAATGTTTTATTGTAAAAATGTGATAGTTTGAGATGTTAGGTTTAAGTCTTTAATTCATTTTAATTTGATTTTTTATGTGGCAAGAAATAGGGTTCTAGTTTTATTCTTCTGCCTATGACCTGCCACTTTTCCCAGCCCTATTTATTACAAAAACTGTCTTATTTTTTGTTGTATATTCTTGGCACTTTTGTTGAAAATAAGTTTAGCTTAGCTGTATGAGTTTGTTTCTAAGGTCTCTATTTTGTTCCATTTGGCTTTATGTCTGTTTTTATGCTAGTGTCATGCTGTTTTAATTACTATAACTTAGTAGTATAATTTAAAACCAGGTAATGGAATTCCTCCAGTTTTGTTTTATATACTCAGCACAGCTTTGACTATTATGGTGTTTTGTGACAGTTCCATATAAATTTCAGAATTTTTTTTCTGTTTCTGTGAGGAATGTCTTTTTTTTTTTTTTTTTTTTTTAGATGGCATCTCGCTCTGTCACCTAGACTGGAGTGCAGTGATGCAATCTCGGCTTACTGCAACCTCTGCCTCCTGGGCTCAAGCAATTACCTACCTCAGCCTCCTGAGTAGCTGGGAAGGCACCCGCCACCACGCCCAGCTAATTTTTTTGTATTTTTAGTAGAGATGGGGTTTCACAAATTTGGCCAGGCTGGTCTTGAACTCCTGACCTCATGGTCCACCCACCTCGGCCTCCCAAAGTGCTGGGATTACAGGCATGAGCCACTGCCCCTGGCCTGTTATTTTGATAGAGATGGCATGAAATGTATAGATTTCTTTGGATTGTATGGACATTTTAGAAAAATACTGATTCTTCCAATCTGTGAACATAAAAATATCTTTCCAATTTTTGGGTCCTTTTTCATTTCTTTTATCAGTGTTTTACAGTTTTAATTGTTGAGAACTTTTATTTCTTTGGTAAGTTCCCACACATTGTGTTTTATTTGTGGCTATTGCAAATAGTGTTACATTTTTGAATTCTTTTTCACTTTGTTGACTGTTGGCATATAGCATTCCTACTGATTTGTATATGTTGATTTTGTATTCTGCAAATTTACTCAAGTTATTACTTCTAATAGTTTTTTTGGTGGATGTATTAGGCCATTCTCACATTGCTATAAAAAAAAATCAGTGACCGGTTAATTTGTAAAGGAAATAGATTTAATTGGTTCATGGTTCTACAGGCTGTACAGAAAGCATAGCACTGGCTTCTGCTTCTGGGGAAGCCTCTGGCAACTGACAAGGTGAAAAATAAATCCGATGCTTGCACATCACATGGTAAGTGTGAGGGCAGAGTGTAAGTGCTACACACTTGTAGATAACCAGCTCTCGTGAAAACTTACTATTGTGGGAATGGCACCAAAGGAAATGATGCTGAACTCTTCATGGAAATCCTGCCCTCTTGATTCAATCACCTCCCCACTAGGCCCACTTCCAACATTGAGGATTACATTTCAGTGTAAGATTTTGGTGGGAACACACACCCAAACTATATCATTTTGCCCTGGCCATTCCAAATCTCATATCCTTCTCATATTTCAAAATACAATCATGACTTCCCAATAATTCCCAAAGTCTTAACTCATTTCAGCCTTAACTCAAAAGTCAAAAGTCTCATCTAAGACAAAGCTAGTTTATTCCTCCTATAAGCCTGTAAAATAAAAAAACAAGTTAGGTACTTCCAAGATACAAATGGGGCAGAGGCATTGGGTAAATACTCCTATTCTAAAAGGAAGAAATCAGCCAAAAGAAAGGGGCCACAGGACCCACGAAAGTCTGAAACCCAGAAGGGCAGTTATTGAATTATAAGGCTCTAAAATAATTATTTTTGACTCTGTGTCCCATTTCCAGGGCACACTAATGCCTTGGGAAGGTTCAACCTTGTGACTTTGCATGGTTCCGCCCCCATAGCTGCTCTCATGGGCTGGCATTGTGTACCTCTGGCTGGTATTGTGTGTCTCTGGCTTTTCCAGGTGCAAGGTGCAAGCTGTAGCTAGATCTACCATTATGCGGTCTGGAGGACAGTGACCTTCTCCTCACAGATCTACTAGGCCATGCCCCAGTGGGGAGCCTGCATGGGGACTGTCACCCCACATTTCTTTTCTCCATTGTTTTAGTAGAGGTTCTCCATGAATGCTCCACCCCTGCAGCATGCTTCTGTCTGCACACCCTGGCTTGTTCACACATCCTTTGAAACAAAGGTGGAAGATCCCAAGTCTCAACTCTTGCATTTTGTAAACCCACAGGCCTAACACCACATGGAAGCTACCAAGGCTTATGGCTTGCACCCTCTGAAGCAGTGACTGGAGTTGTAACTGGATCAATTTGACCTACACCTGGAGCTGAAGCAATGGTCAGGATGCAGGGAGCCATGTTCCAAAGCTACCCAAGGCAGCAGATCCTGGGCCTGATCCCAGAAACTATTCTCTTCTTTTAGGCCTCAAGGCCTGTGATTGGGGGCTGCCTTTCAGATTTCTAAAATGCCTTCAAGTCCTCTTTCCCATTGTCTTGGCTATCAACACTTGCTTTTTTTTTAGGTTACACAAATACCTCTAACAAGTCGTTGCTCCATAGCGTGCTTGAGTTCCTCTCTTATAAAATCTTTTTATGTTTTAGGCACAGGACTAGCCTGCAAAGTTTTCAAGCTTTTACACTATGCTTCCCTTGTAAGTATAAGTTACAACTTATATATTTTTTTTGCTAGATCATGTGAGCATAGGTTGTTAGAAGCAGCCAGGCAACATCTCAAATGCTTTGCTGCTTAGACATTTTTCCAACAGAAAACTTAAATCATCAATTTCAAAATCAAAGTTTTATATATCCCTAGGGCATGACAGAAATTCAGCCAGCCACTTTGCTAAGACAACATGCATGACTTTTGTTTCGGTCCTAATAAGTTTCTAATTTTATCTGAGACCTCCTCAGCTTGGCCTTCACTGTCCAGATCACTAACAGCATTTTGGTCACAGCCATTCAACCAGTCTCTAAGAAAATCTCAACTTTCCCTTATTTTTCTGTCTTCCTCTGAATCCTATAAACTCTTCCAACCTCTGCCTGTTTATCCAACTACAAAGCTAATTTCACATTTTCAGGTATTCTTATAACAATTTCTCACTCCTTGGTGCCAATTTTCTGTATTAAGCTATTTTTGCATCACTATAAGAGTGGGACTGGATAATTTATTTTTAAAAAAGGAGGTTTAAGTGGCTCATGGTTCTACAGGCTGTAGAGAAGACATAGCACTGGCATATGCTTCTGGGGTGGCCTGTAGAAGTTTACAGTCATGGCAGAAGTTGAAGCAGAATCTTGCACATCAAAGGGCAAAAAGCTGGAGCAAAAAACAGAGGGGCGAGTTGTTACACACTTTTAAATAACCAGATCTTGTAGGAACTCACTCACTATTATGAGGATAGTACCAAGTGGGACGGTGCTGAGCCATTTCTGAGTAATCCACCCCAATGGTTAAATCACCTGGCCCACCTCCAACATGGAGAATTACATTTAAATATGAGATTTGGGAGGGGACACACGTTCAAACCCTATCAGAGGAGTCTTTATGTTTTTTCAAATATAAGACTATGTCATTGGCAAAAAAAGATAATTTGACTTCTTTTCCAACTGGGGTGCCTTTTATTGCTTTCTCTTGTCTGATTGCTCCAGATAGGACTTTCAGAATTATGTTGAATAACAGTGGTAAAAGTGGACATTCTTGTCATCTTCCAGATTTTAGAGGAAAGGCTTTTAGTTTTTCCCCACTTAGTATGATACTAGCTGTGGGTCTGTCATATATGACTTTTATTATGTTGAGGTATGTTCATTCCATACCGAGTTTTCAAAGAGTTTTTTATAATTAAAGAATATTAAGTTTTATCAAATAATTTTTTAGCATAATTGAAATGATTATATGGATTTTGTCCTTTTATTTATTTATTTTTTTTTGAGATGAAGTCTCCCTCTGTCACCCAGGCTGGAGTGCATTGGTGTGATCTCAGCTCACTGCAACCTCTGCCTCCTGGGTTCAAGTGATTTTCCTTCTTTAGCCTCCCGAGTAGCTGGGATTACAGGCACCCACCACCGTGCCTGCTTAATTTTTGTATTTTTAGTAGAGACGGGGTTTTGCCATGTTGGCCAGACTGGTTTCAAACTCCTAAACCCAGGTGATCTGCCAGCCTCAGCTTCCCAAAGTGCTGGGATTACAGGCATGAGCCACTGTGCCTGACCCCTTCATTCTGTTTATGTGATGTATCACATTGATTAATTTGAATGTTGAACCATCTTTGCATCCCTGGGATAAATCCCACTTGGTCATTATGACTTACCTATTTATGTATTGTTTAATTGAGTTTGCTAGGTGTTTTGCAAATTTTTGCACCAATATTCTCAGATATGGGCCTGTAGTTTGCCTTTTTAATGTGTCTTTGTCTGGTTTTGATATCAGGGTAATACTAGCCTCAAAGAATGAGTTTGGAAATGTTCTTTCCTTCTCTATTTTTCAGTCTGGTCCTACTGACTTTTTTATTAAGGCTTTAATTTTGTTAATTGTTATTGGTCTGTTCAGGTTTTAGGTTTTTTCCTAGTTCAATCTGGGTAAGCTGTGTGTATCTAAGAATTAATTTCCTCTAGGTTTTCTAATTTGTTGGCATACAATTGCTGATAGTAGCCACTAATGACCTTTTGATTTTCTGAAGCGTTACTTGTAATGTCTCCTTTTTCACCTCTGATTTTACTAATTTCTATCTTCTCTGTTTTTTAGTTAGCCTGTCTAAATATTTGTCAACTGTTTTACTTTTCAAAAAATCAACTTTTTGTTTCATTAATCTTTTGCATTGTTTTCTTCATTTTATCTTTATTTACTTCCACTGTAATCTTTATTATTTCTTTCCTTCTAATTTTGGGTTTGGTTTGGCCTTTTCATTCTAGTTAATTAAGATGTATTGTTAGGTTATTTATTTGAAGCTTTTCTGTTTTTTATGTAGGCACTTACAGTTATAATCAGTCTGGTCCTACTGACTTTTTTATTAAGGCTTTAATTTTGTTAATTGTTATTGGTCTGTTCAGGTTTTAGGTTTTTTCCTAGTTCAATCTGGGTAAGCTGTGTGTATCTAAGAATTAATTTCCTCTAGGTTTTCTAATTTGTTGGCATACAATTGCTGATAGTAGCCACTAATGACCTTTTGATTTTCTGAAGCGTTACTTGTAATGTCTCCTTTTTCACCTCTGATTTTACTAATTTCTATCTTCTCTGTTTTTTAGTTAGCCTGTCTAAATATTTGTCAACTGTTTTACTTTTCAAAAAATCAACTTTTTGTTTCATTAATCTTTTGCATTGTTTTCTTCATTTTATCTTTATTTACTTCCACTGTAATCTTTATTATTTCTTTCCTTCTAATTTTGGGTTTGGTTTGGCCTTTTCATTCTAGTTAATTAAGATGTATTGTTAGGTTATTTATTTGAAGCTTTTCTGTTTTTTATGTAGGCACTTACAGTTATAAATTTTCCTTTTATAATAGTACCTCTTTTACTATATTCCATAGGTTTTGCTATGCTATGTTTCCATTATCATTTGTTTCAAGAAATTTTTCTGTGTTCTTCTTAACTTTTTTATCGACCTACTAATCATTCAGGATCATATTGTTTAATGTCCACGTGTGTGTATAGTTTCTGAAATTCCTTTTTAAATTGATTTCTAGTTTTATTCCCTGTCGTCAGAGAAAATGCTTGATATTACTTCAATTTTTTGGAATGTTTTTAGACTTGTTACTTAACATATGGTCTATCCTTGAGAATAACCCATGTGCTGAGGAGAAGAATGTTTATTCTGCAGCTGTTGCATGAAATTTTCTGTAAATATCTATTAGGTTCATTTGTTCTATAGTGCAGATTGTCTGATGTTTCTTTGTTGATTTTCTGTCTGCAAGGTCTATCCAATGCCTAAAGTGGGGTATTGAAGTGTCCAGCCATTATTGTATTGAGGTCTCTTTCTTTAGCTCTTATAATATTTGCTTCATTTATCTAGGTGCTTTAGTGTTGAGTGCATATATATTTTCAATTATTATATCCTCTTGATGAATTGATCTGTTTATTATTATATAATGACCTTTTTAATCTCTTTCTACAGTCTTCTGTTGAAATCTATTTTTGTCTGGTATAAGTATAGCTATTTCTGCAAAGAACTCAAACAAATTTACAAGAAAAAAACAAACAACCCCAGTGGGTGAAGGATATGAACAGACACTTCTCAAAAGAAGACATTTATGCAGCCAAAAAACACATGAAAAAATGCTCATCATCACTGACCATCAGAGAAATGCAAATCAAAACCACAATGAGATACCATCTCACACCAGTTAGAATGGTGATCATTAAAAAGTCAGGAAACAACAGGTGCTGGAGAGGATGTGGAGAAATAGGAACACTTTTACATTGTTGGTGGGACTGTAAACTAGTTCAACCACTGTGGAAGACAGTGTGGCGATTCCTCAAGGATCTAGAACTAGAAATAGCATTTGACCCAGCCATCCCATTACTGGGTATATATCCAAAGGATTATAAATCATGCTGCTATAAAAAAATGGAGGCTTTCTAAATAGATCTTCATTAATGTTGAGGTTTTAAGTCTTGGTCTCAGCCAAAAGGAATTCCTCGCATACCCAGGAGGGATGAAACACTTGCATTGTCGCGTTAGATATTCTTAGAGAGAAAGAGGACCATGCGTAATGGAAAATTGCTAACTTTGCCTCAGGGAGACCAGGTTGATTCACTGAGAAAGTTTGAATTGGTTTAGAAAGCATAGTTCTGAGTTTTCTAGGAGAAGGAGAAAAGTTAGGGTAGGGCATAAGAAATAATGCCCACATCAAAAAGTTAGAAAGATCTCAAATTAACAACCTAACATCACAACTGAAAGAATTAGAGAAGCAAGAAGAATTCAACCACAAAGTTTATAGAAGACAAGAAATAACTAAAATCAGAGCAGAACTGAAAGAAATAGAGACATGAAAAACTATTCAAAAAATCACTTAATCAAAGTTTTTTGAAAAAATTAATAAGATAGATAGGGTACTAGCTAGATGAATAAAGAAGAAAAGAGAGAAGATTCAAATAAAATTAGAAATGATGAAGGGAATGTTACCACTGACCCCAGAGAAATAAAAATAACAACCAGCAACTACTATGAACACATCTACACACACAAACTAGAAACCCTAGAAAAGATGGATAAATTCCTGGCCACATACACCATCTCAAGGCTGAACCAGGAAGAAACTGAGTCCCTGAACAGACCAATAATGAGCTCCAAAAATTCAATCAGTAGTAAATAGCCTACCAAGCAAAAAAAAAAAAAAAAAAAAAAAAAAAGCCCAGGACCTGATAGATTAATAGTAAAATTTTAACAGATATACGAAGAAGAGCCAGTACCATTCCTACTAAAACTATTTCAAGAAATAGAGGAGGAGGGACTCTTCCCCAACTTGTTCTACAAGGCCAGCATCATCCTGATACCAAAGCCTGGCAGTGACACAACAAAAAAAGAAAGCTTCAGGCCAGTATCCTTGATGAACATCCATTCAATAATCCACAACAAAATCCTTGCAAACCGAATCCAGCAACACATCAAAAGTCTAATTCACCACAGAGGAGTAGGATTCTTCCCTAGAATGGAAGGTTGGTCCATCATGGGCAAATCAATAAAATGTGATTTATAACATAAATAAAACTAAAGACAAGAACCACATAATTGTCTCAATAGACGCAGAAAAGCCTTCAGTAAAATTCAGCAATGCTTCATGTTAAAAAGTCTCAATAAATGAGATATTGAAGGAACATACCTCAAAATAATAAAGGCCACCTATGACAAACTCACAGCCAGCATTATACTAAATGGGCAAAGTCTGGAAGCATTCTCCTTGAAAACTGGCACAAGACAAAGATGCCCTCTCTCACCACTCCTATTCAACACAGTATTAGAAGTCCTTGCTGGAGCAATCAGACAAGAGAAAGAAATAAAGTGTATTTAAATAGAAAGAGAAGTCCAACTACCTCTGTTTGCAGACAACATAATTCTCTATCTGAACCCTATAGTTGTGACCCAAAAGCTCCTTAAGCTGATACAACTTCCACACAGTTTCAGGATACAAAATCAATGTACAAAATTTGCTAACATTCCTATACACCAAGAAGAGCCAAACTAAGAGCCAAATCAGAGAGGCAATTTTATTCACAATTTCCACAAAAAGAATAAAATACATAGGAATACAGCTAACCAGGGTGGTGAAAAATCTCTATAATGAAAATTACAAAACACTGCTCAAAGAAGTCAGAAAAAACACAAACAAATGAAAAATCATTCCATGTTAATGGAGAGAAAGAAGTAATATCATTTAAATGGTTGTACTGCCCAAAGCTATATTAAACTACCAATGACAGGCTTCACGGAAGTAGAAAAAGCTATTTAAAAATTCGCACAGAACCAAGAAAGAACCTAAGTAGCCAAGGCAATCTGCAAAGCTTGAGGCATCACATTACTTGACTTCAAACTATACTACAGCACTACAGTAACCAAAACAGCACGGTACTGGTATAAAAACAGACACATACACCAATGGAACAGAATAGAGAGCCCAGAAATAAGACCACAGACCTACAATTATCTAATCTTTGACAAAGCTGGCAAAAACAAGCAATGGGGAAAAGATTCCCTATTCAATAAATGGTGCTGGAATAACTTGCTAGCCATATGCAGAAGATTGAAGTTGGTCTTCTTCCTTATACCACACACAAAAATCAACCCAAGATGGATTAAATACTTAAATGTAAAACCCAAAACTATAAAAGCCCTGGAAGACAACCTAGGCAATACCATCCTGGACATAGAAACAGGCAAAGATTTCATGATAAAGACACCAAAAACAATTACAACAAATGCAACTATTGACAAGTGGGATCTAATTAAACTTAAAAGCTTCTGCTCAGCAAAAGAAATTATCAATAGAGTGAACAGACAACCTATAAAAGGAGAAAAAGTATTTACAAACTATGTCTCTGACAAGGATCTAATATTCAATATAAGGAACTTAAATTTACAAGAGAAAAACAACCCTATTAAAAAGTGTCCAAAGAATTGTCTATGCATGTCCTTAGCCTACTTTTTGATGGGATTGTTTGTTTTTTTCTTGCTAATTTGTTTGAGCTCATTGTATATTCTGGATATTAGTTCTTTGTCAGATATACAGATTGTGAAGATTTTCTCCCATTCTGTGGATTGTCTGTTTACTCTGCTGACTGTTCCTTTTGCCGTGAAAAAGCTCTTTAGTTTAATTAAATCCCACCTATTTATCTTTGTTTTTCTTGCATTTGCTTTTGGGTTCTTGGTCATGAAATCTTTGCCTAAGCCAATGTCTAGAAGGGTTTTTTTGATGTCATCATCTAGAATTTTTATACTTTCAGGTCCTAGATTTAAGTTCTTGATCCATCTTGAGTTGATTTTTGTATAAGGTGAGAGATAAAGATCCAATTTCATTCTCCTACTTGTGGCTTGCCAATTATCCCAGTACCATTTGTTGGGTAGGGTGTTCTTTCCCCACTTTGTTTTTGTTTGCTTTGTCAAAGATCAGTTGGCTGTAAATATTTGGGTTAATTTCTGGGTTCTTCATTATGTTCTATTTGTCTATGTGCCTGTTTTTATACAAGAACCATGCTGTTTTGGTGACTATGGTCTTATGATATAGTTTGAAATCAGGTAATGTGATGCCTTCTGATTTGTTCTGTTTGTTTAATATTGCTTTGGCTATGCGGGCTCCTTTTTGGTTCCATATGAATTTTAGGATTGTTTTTTCTAGTTCTGTGAAGAATGATGATGGTATTTTGATGGCAATTGCATTGAATTTGTAGATTGCTTTTGGCACTACGGTCATAGACAATTCTCAGAAGATATACAAATGGCCAACAAACATATGAAAAAATGCTCAACATAACTAATGATCAGGGAAATGCAAATTACAACCACAATGCAATGCCACCCTACTCCCACAAGAATGGTCATAATAAAAAAATAGTAGATGTTGGTGTGAATGTGGTGAAAAGGGAACGCTTCTGCACTGCTGGTGGGAATGCAAGTTAGTACAATCACTATGGACAATAGTGTGGCGATTCCTTAAAGAACTAAAAGTAGAAGTACCATTTGATCCACCAATCCCACTACTGGCTATGTACCCAGAGGAAAAAAAAGTCATTATAAGAAAAAAGATACTTGCACACACATATTTATGGCAGCACAATTTGCAATTGCAAAAATGTAGAACCAATCCAAGTGCCCATCAATCAACGAGTGGATGAAGAAACTGTGGTACATACGTACGATGGAATACCACTCAGCCACAAAAAGGAATGAATTAATGGCAGTTGCAGCAACCTGGATGGGATTGAAGACTATTATTCTAAGTGAAGTAACTCAGGAATGGAAAACCAAACATCATATATTCTCACTTATAATTGGGAGCTAAGCTATAAGGATGCAAAAGCATAAGAATGACACAATGGACTTTGGGGACTCGGAGAAAGGGGAGAAGGTGGTGAGGGATAAAAGGCTACAGATTGGGTTCAGTGTATACAGATGAGGTGATGGATGCACCAAAATCTTACAAATCAATCAATAACTTACCAATGTAACCAAATGCCCCCTGTTGTCCTAAAACCTATGGAAATAAAAAAGTGTTTAAAAAGTGGGCAAAGGACATGAACGCTTTTCAAAAGAATATATACATGTGACCAACAACCATAGAATACAAAGCTCAATATCACTGATCATTAGAGAAATGCAAATCAAAGGCACAGTGAGACACCATCTCACACCAGTCAGGATGGCTACTATGAAAAAGTCAAAAAATAACAGATGCTGGCAAGGTTGTGGAGAAAGAGAAGACATACACTGTTGGTGGGAGTGTACATTGGTCCCACCATTGTGGAAAGCACAACAGTGCTTTCCTCGAAAGAGATAAAAGCAGAACTATCACTTGACCCAGCAATCTCACTACTGGGTATATACCCAGAGGTATATAAATTGTTCTGTCATAAGGACACAAGCACGTAAATGTTTGTTGCAGCACTATTCACAATAGTAAAGACATGGAATCAACCTAAATGCCCAACGATGACAGATTGGATGCAGATAATATGGCACACTGTGGAGGAAAAGTTAAATATTAAATTTGAACTCAATTGAACATGGACACAAACAATGGTCACTAAGTCCTGGAATGAGTTGTGTGAGCCCCTTGAGGCATCCATCCAGTGCTGCTTCGGAGAAACAGTTATTGAAAAACAACAGTTATTGAAAAACAGTTATTGAAAAACAACAGGCAATTGCAAAAACAAATTGACCTTTTTGTGTTCCTTGAGCTCAGTTGCAAAGGGCCCTCATGACTGGGCCTCATGACAAACAACTTGTTACAAAAAGAGCTCGGTTTCCAGATCGCACCGAAGCTTCCTGGGACCTCTCCTCATCTGTGCACGGACTAGTGGCCAATTCTGAATCCCAGGCTGTTGTTTCCCAGTCTGGTGATGAATCCTCCACAGTCTGGTGAGTGTAAATGTATATAAATGTATGTATATACTTTTTCCCTTCTCCCCTTCCCATTAAAATTTGTTTGTTGTATCATTTGCTTATTATATCTATATTGCCATATACTCGGGGTAAAGTCTGTTTACCTTTAAAAGTATTGTGTGTTTCTTTTCTTTCCTCACACGTTTCCCACACAGAACACACATATGCACCATGGAATACTATGCAGCTACGTGTTCTCACTTGTAAATGGGAGCTAAATAATGAGAACTTATGAACACAAGGGAACAACAGACAACAGACACTGGGGGTCTACCTGAGCGGGGAAGGTGGGAGAAGGGAGAGGAACAGAAAAGATAACTGTGGGGTACTGGGCTTAATACTTGTGTTATGAAATAATCTGTATAACAAGCCCCTGTGTTATGAGTTTATCTATGTAACAAACCTTCACATGTACCCCCAAACCTAAAATAAAACATTTTTTAAATCCTTTATGAAAGCTGTAAGATCTGCTCCTGTGTGTTTGTATGTCTATATGTGTTACATGTATGTAATAATATTTTGTAAATAAAGCTCATTCTTAAATCGTTAAATAGAAATGGCTTTACAATTATCCATTAAAAATAATTAGATACTTGCTTGATTTAACTGTGAGCTTACGTCTTTTGTTGAGAGTTTCTTGATTCATGGGTCTTGATAGGTGAACATGAAGAAGTATGGAGACACATTCTCAGTGCCTAGACCAGCAGCTACAAGCCAGAATCAAGCCCAATCGGCCCCTTCTTTCTATGCTTTCCCTGTTTTGCCTCCTGGCTATTTTAGGCGGGGTTGGATCCTCCAGTTATAGCCTTCACAGTTCTGTCTTTAGTCCTAATGGACTCAGGCAGGCCCTGATCTTCATAGTTCTCCTGGGTGCCATGTGGCTACTTGGAACCGAGGATTACTGAGGGAAGACATTACGGATGCCACCTGTGTCATAGTTTCAAAATTCTGTTCATTAATTTAAAATCTTAAAATCACATTAAATTAAGTAATACATAACCATAAAATATCTTGAGTCATTTGTAAGCTAAAATATTGAAATACTAACCATTAAAAATTAGTTTAGGTCTATATACCATGACACGTTACTTGTATATGGTATACAAAACCTAAATAGCTTTAGTTCTGTTAATAAACAGTAATTTGAAGAATTATATTTCTTAAAAGTTATAAAATGGTTTTTATCTAAAAATACTGATACAAGACAGTTGAAAATCACTTTTTAGGGTTTTCACTGAAAATTGGGGCTCCTAAGACTTAATTACTAGACATGAGAGAAACAATTCTGCATACAGAGTGTATAAAAAGCAAGATACGCTTTTTTTTTCTTTTTTTGAGAACGAGTCTTGCTCTGTTGCCCAGGCTGGCATGCAGTGGCATGATCTCAGCTCACTGCAACCTCTGCCTCCCCGGTTCGAGTGATTCACCTGCCTCAGCCTCCCAACTAGCTGGGATTACAGGTGCTCGCAACCACACCCGGCTAATTTTTGTATTTTTAGTAGAGATGGAGTTTCAACATGTTGGCCAGGCTGATCTCGAACCCCTGACCTCAAGTGATGCACCTGCCTCGGCCTCCCAAAGTGCTGGGATTACAGGCTTGTGAACATACGCTTTTGATGATAAAACTTATAAAGACATAAAAATGTGTTTTAATTTTTTTTTGGTTTGAAGTTACTTAAAGATTTCAAATTGAAGAAGTAAAAAAAAACTAGATAAAACTAGATAAATATAGAAAGTTGGGGGAAAATGCAAAGCATACGTTCACAAAAATCTGGGATTAAAAGATGACAACATTTGATAAATTTATTTATAAAGTTTTATTAAATTAACTTTAGAGGCTGGGCATGGTGGCTCACGCCTGTAAATAATAAAATTATCTTGCCAATTATGTCTAACTATGATAGTTTAAAGTCATTTCCACTGTAAATTGCTTAATTCTGAGGCAGTTTGTGAAAACTTTACAAGCTTGCAAAATCCTGGAATATTGTTTCTTTAAGGAGGTTCATGAAAGGATGGAGAAGGCCCTGAGAAGTACTCTTGAATATAGGTTTTTGAGAACTTTAGAATTATATTATTTGAACTGGGTAAGAATTTCCAGAACTTTAATGAAGAGACTGACTGGTTAATAAAATTGCTAACCCAAGCAGAATAAAAATCAATTGAATACCAAGAAAATACTTTGCCAGATTTTCATGCCAAATCAGCTAGTACTTAAATTGTCTAGATAAAGAATTTGAATGAACTGCATAGTCCAAGTCAAATTATCTATGATAATCCCTGATTAGTCAGTGCTATGCACCTAAGTTGAAGAAACAGTCCAATGTTAAGCATGGAGAACCAGAATGTCTTCCTTGTCCTTCCTGAGTTCTGAAAGCTTTTCTTATTAAAAGTTCTGCATTCTGATTCTTGGGTGTGAGAGGAAAGCAAGATGGCAGAAAGAAGGCTCCACTGATTGTCCCTCCTGCAAGGACACCAGATGAATAACTATTAATATCCACATAGAAAATACATTCATAAGAACCAAAAATCAGGTGAGTACTCAAAGTATCTGGTTTTAACCTCAGATCACTGAAAGAGGCACTGAAGAGACAGAAAAAACAGTCCTGAAATCACCATTTCCTTATCCCCAGCAGTGATGGCATGGTGCAGACAACAACTCTGGGTTCTGCAGGAGGGAGAACACAGCAATTGTGACGCACTGCACTCAGTGCTGTCCTGTTAGAGCAGAAAGGAAAACCAGACCAAATGCAGTTAATGCCCATCCACAGAGGGATCAATTAAACCAGCCCTAGCTAGAGGGGAATCAGATTCCAGTGGTTGGAACTTCAGTGTTTGGAAACCTGGCAACTAAGGGCTCCCGCACTGTGTGTCTAAGAAAACTTGAAAGGCAGCCTAGGCCATCAGGACTGCAACTCTTAGGTGAGGCCTAGGGCTGAACCGGGCCCAGGGACAGTGGACTGGGGTGGGGAGGGCATGCAACACACTGAGACACCAGCTGGGGCAGCCAAAGGAGTTCTGGCATTATCACTCCCTTAACACCAGACTGCACAGCTCATGGCTCCAAAAGGGACACCATCCTTCTGCTTGAGGAGAGGAGGGAAAAGAGTAGGGAGTACTTTGTCTTTCATCCTGGACACCAGCTCAGTCACAGCAAGATAGTGCACTGGTCAGAATCCTGAGGCCTCCTTTCCAGTCTCTGGCTCCTAGACATTCCTAGACACATCCTGGGCCAGAAGGAAACCTGCTGCCTTGAAGAAAAGAACCATGTGCTGGCAGGATTTATCGCCTGCAAACTTGAAAACCTTTGGGCTCTGAATAACCAGCAGCCATACCCAGTACTACATCAAGGGCCTTGGATGACCCTCATAGACTTGCTAGATTTAGGTGAACTCAGCACATTACCAGCTGTGGTAGCTAAAAGGCAAAACTCCTTCTTCTTGGGAAAAGTAGAGGGAAAATTAAAGGGGACTTTGTCTTGCCCCTTAGGTACCAGCAAGGCCAGAGGTGGGTAGAGCACCAAGCAAAATTTCATAATCCCTGATTCTAGGATTTGATTCTTGGCTGGCATTTATGAAGCTGCCCAGGGCCAGTAGGGAGCCCATTGCCCTGAAAACGGCAAGTCCCAGGCCAGGCAGCATTCATCGCAAGTTGACAAGAGGTTTTGGGCCTTAAGGGAACATTGGTGGTAGCCTGGCAGTACTCATTGTGGCCTGAGGTGGTGGTGGCTACTCTGTCTTTAGGAAAGGAAGGGAGGAATGGGAAGGACTATGTCTTGTGGTTTGAGTGTCAGGTCAGCTGCAATGCAATAGAATGTCAGGTGGACTTCTAAAACTTTTGACTCTACTCCCTGACTTCTGAATGGCACTTCTCGACCCAGCCAGGGACTGAGGGCACTCACTGCCCTAAAGGAAAGAACACAGGCCTGGCTGGCTTTGCCACCTGCTAATTGTAGAGACCAAAGGCCTTGAGTGAACATAGGCAGTCATCAGAAAGTGCATGCAGCAGGACTTGAGCAAGACCCAGTGCTGTGCTAGCTTCAGGTCTGATCCAGGGCAGTCATAGTGGTGGTGGCCAGGGATGCTTGTGTCTTTCTTCTCCCAGCTTTAGGTGGCTTAGAACAGAGAGAAAGACTCTGTATCTTTGAGAGAAAATAATGGTAGAGAACAAGAGTCTCTGGCTAGTAATCTAGAAAATTCTCCTGGATCTTGTTGAAGGCTGTCAAGGTGGTACTTCTCTGAGTCTGGAAGAATTACAGCATTATTGGGTACAAGGTACCCATAAAGCAGATATGGCTTAGATCACAACACCCAAGTCTTTTAAAATATGTGAAAAGTCTTCCCAAGAAAGACAGCTACAAATAAGCCCAGACAGTGAAGACTACAATAAATACTCACCTTTTCTCTTTTTTAATTTTATTTTTTAAACCTCTCATATGGTGCTGCATGCCCAAGAATTTAATGTCCAGACACTGAATAACATCTACTAGCATCAACACCATCCAGGAAAACATGACCTCACCAAGTGAACTAAATAAGGCACCGGGGACAAATCCTGGAGAAAAAGAGATATGTGACCTTTCAGACAGAGAATTCAACATAGCTGTATTAAAAAAAAACTGAAAGAAATTTAAGATAACAAAATAAAGAAATTCCAAATTTTGTCAGCTAAACTCAACAAAGAGATTGAAAAATTTACAACAAATTAAGCAGAAATTCTGGAGCTGAAAAATGCAATTGGCATGCTGAAGAATGCATTAGAGCCATTTAATAGCAGAATGGATCAAGCAGAAGAAATAGTGAGCTTGAAGACAGGCTATTTGAAAATACGTAGTCAGAAGAGACAAAAGAAAAAGAATAAAAACAACAAATCATGCCTACAGGATCTAGAAAAATAGCCTCACAAAGACAGATCTAAGAGTTATTGGTTTTAAAGAAGATGTAGAGAAAGAGGCAGGGGTAGAAAAATTTATTCAAAGGGATAATAACAGAAAACTTTCCAAACCTAGAGAAAGATATCCATATCCAACTACAAAAATGTTATAGGACATTAAGCAGATTTAACCCAAAAAAAGACTACTTCAAAGCATTCAATAGATCTTCCAAAAGTCAAAGATAAAGAAAAGTTCTAAAGGAAGAAAGAGAAGAGAAACAAAGAACATAACAGTGAGCTCCAACACCTCTGGCAGCAGACTTTACGGTGGAAACCCTACCGGCCAGGAGAGAGAAGCAATAAATATTTAAAGTACTAAAGGAAAAAAAACCTTTTACCTTAGAATAGCATATACAGTGAAAATATTCTTCAAATAAAAAGAAGAAATACTGACTTTTCCAGACAAAAGCTGAAGTATTTTATGAATACCATGTCTGTCCTAAAGGAATGCTAAAGAGAGTACTTCAATCAGGAAGAAAAGGACATTAATGAGCAATAAATGATCACCTAAAGGTAAAAAAAATCCTCAGTGCTAATAGGATACAAAACAAAACAGAATATTATAACGCTGTAGCTGTGGGATGTGCAAACTACTCTTATTCAAAGTAGGAATACTAAATAATATCCAATCAAAAGTAATAGCTACAACATTTCCAGACATAGCACAATAAAATATAAATAGAAACAACAAAAAGTTAAAAAGTGAAGGGATGAGCACACCCGTCCTGAGCCGGCCGATGTGGTGGAAGCTCGGAGCTCGGGAGCCGGGGACGCCCTGGAGCGTGGGCGGAAGGGAGGCCGCCCCGAGAGCCGGAAGCCTGGGCAGGGCACGGAGGCCTAGGACGCCCCCCAGCAACAGCAGGGCGGCGCCACATTGGTCCTGCGCGAGGCCTGGCCGCCGGCGACGGCGGGACGCTCTGGGAGGCCGGCGGTGCTCGGGCGTAGAGGGAGACAGCTGCCCGGGGGCACGGACGAGCGGCTCTGGGGGTCCCGGATCCGAGCCCCGCTGCCCCGGGGTGGCGGTGACGCCTGGAGCGGGGCGGACGTGGCTGGGCCGGGCTGTCGGGGCGGGCAGGCGCCGCTGCCGGTGTCTAGGCCACACCACCCTGAGCGCGCCCCAGCTCCTCTGAGCTCGTGAAGCTAAGCAGGGTCCGGCCTGGTTAGTACTTGGATGGATTCCGCCTGGGAATAGCCGGTACCGTAGGCTTTTGGCTTCCCGCTCCCTCCCTCTTTCCCCGTTTTGTCTCCGTGCTTCCCAACCGCCCCCTCCCTCCACCCTGTCCGCCCCTGCGCCCCAGCCGAAGCCCAGGACCTCCCCCTGAAGATCCGCCACTGCAGCACCGCCAGGCAGCAGCATCCCACCTTTTCCGACTCGCCGCAGCCCCACCAGGAGCCGGGCTCCAACCCAGGCGGACTGGACCGACCCCGAGGGCGCAGGCGCGGGTTCCCTGAGGTCCCGGGTGTCTTTCACGCTCCCCGGAAGCCCAGGCAATTCATTCATCCAGCGCCGCTGCGACGGTCCAAGCCGGGGGAAGGGGCGGGCAGGGGCATCGGGTCCCACAGACGCCAGCCGAGACCTCCGCTCCGGAACCCGTGGGCTGCTTTACCCGGGGGAAGGACATTGCCCTCGCCAGCCGTGAGGAAATCCGTCCCTGTGCACTTTGCCACCGACTTCGTGTAAATTCCAGTCCCGAGGACACGAGAGAGACCCAGGCCTGGCCCCGTGGACAGGCTCAGAGCCAGGGCTCTCGCCAGACGGATGGGCGCATCTACAAATCTGGGGGGCCACCGCATCGAGAAGACAGAAAGAAGCAAACAAAGGAAGGACCCTATGAAACGCACCCCCAAAGCAAACAACCAATCCAAGAAAAAACACGTCTCAGGGCTCCGTTGGTTTTCCCGCATGGGGGGCCCTGACCCCCTGTTCTAGCCCGGCCTAAGCACCCTCCACCCCACCCCGGCCTGCTCAAAGGGGGCCTGTCTACCTGAGCAGAGCCTCCCTCTCCAAGGCTCTGTCGCTCTCGCTCTGCAACTCCCTCAGCCTCTCCCTTTCTCTACTTCCCCTTCCACCTCGCGCTCTTCTGTCGCGCTCTCTCTTTCCCTCTCTCTCTCTCTCTCCTCCCCCACTCTCTGTCTCTCTCTCTCTCTCTATCGCTGTCTCTCTCTCTCCCTCTGGTTCTCTCTCTCCATTCCTCTCTCCCTTCCTCTCCTTCTGTAGCAGGAGGAGCCGCAGACAAAACCCCTCAGACACCGAGTTGTAGAAGGAAGGGCTTTATTCAGCTGGGATCATCCGCAGACTCATGTCTCCAAAAACCGAGCTCCCCGACTGAGTAATTCCTGTCCCTCTTAAGGGCTTACAACTCTAAGGGGGTGTGCGTGAGAGGGTCGTGATCCATTGAGGAAGCAGAGGGTACTGACTGGGGGCTGCATGCAGCGGTAATTAGATCAGAACAAAACAGGACAGGGATTTTCACAGTGCTTTTCGATACAATGTCTGTAATCTATAGACAACATAACCGAGTAGGTCAGGGGTATATCTTTAACTACCAGGCCCAGGGTGTGACACTGGGCTGTCTGCCTATGGATTTCATTTCTGCCTTTTAGTTTTTACTAAAAGCGGTGCGCCCATGTGTGTCTGTTTGGGAATGGGTTTGCTCGTGATTGTGGTGGGGTGTGTCTGGATGTCCGTCAGTACCTTTGTCCCGGGATCAGGCTGCCTACTCTATCGCCAGCGCATGGGTGTCACAGTTGCTGTGTTAGTCTCAGTACGCAGAAATTGGGCATAAGACAATATGAGGGGTGGTCTCCTCCCTTACTTCAAGCTATCTTTGTCTGTGTCTGTGTCTTTGTGTGTCCGTGTGTGTGTGCCCGTGTGTGTCTCCGTGTGTGTCCGTGTGTGTGTGACCGCGCGCGTGCTCCCGTGTGTATCTGTGTGCGTGTCGGGGTGGGTTTGCTCGTGGTGGTGGGGTGTGTCTGGGTGGCCCATCAGCCCCTCTCCCCCGGGATCAGGCTGCGGGGGCTCTAGTGCCAGCGCGGGGCAAAGCAGGGCCTTGGCCAACGGGGCGAGTCCTCGTTGGGACAAGCGACAATGGTGTGGGCGTTGTGAGAAAAAGGGCCCTCAGGGCTGGGCCGGCTGTTTGCCCCTGGACAGCCCTGACGGCTCTGGGTGTGTGGGGCAAGAGGGGGCCTTGCAGGAGGGGCGGCGAGGGATCCAAAACAATTTTTCTGCGGCAAGACGAAGGACCGGAGGGGATCCCAGGACAGTTGGCCCTGGGCCCTGACGCCTCGGAGCACACCCCGTCCTGAGCCGGCCAGATGTGTTGGAAGCTTGGGAGCTCCCAAGCCGGGGAAGGCCTGGAGCGTCTGCGAAAAGGGAGGCCACCTGGTGTGCCTGGAGCCTGGGCAGGGGACTGAGGTCTCTGGCTCTCCCGCGCTGCAGCAGGGCGGTGCCACGGCGCGTTCTCTGGCCGCAGGCGACGGGGGTGGCTCTGGGAGGCCGGCGGAAGGCGCAGCGCGGCGGCCGGCGGTGCTGGGACCTTGATGGGGAGAGCAGCCCGGCCGCGGGGGAGCGGTTCTGGGGCCCCGGATCTGAGCCCCGCGGCCCAGGGGTGGCGGTGACGCCAGGAGTCGAGCAGCCGCCACTGCCGGCCTTTACGGCCACACCACCCTGAACGCACGGGATCTCGACTGACCTTGAAAGCTAAGCAGAGTCGGGCCTGGTTAGTACTTGGGATGCGAGACCCCCTGGGAATACAGGGTGCTGAAGGCTTTTGGCTCCCCGCTCCCTCCCTCTTTCCCCCTTTTGTCGCCGTGCTTCCCAACGGCCCCCTGACTCTACTCCCACTTTTCCGCACGCCTGCGCTCCACAACGCATGGGCTGCTTTCCACCGCGGAAGGACATTGCCTTCGTCAGCCACCAAGAAAACCGTCCCTGTGCACTTGGATTTTCATTGCCACCGACTTCGTGTAAAATGCAGTCTCGGGGACACGAGAGAGACCCAGGTCTTGTGCCCTGTAAGCACGCTCGGCGTTATGGCTCCGGTCAGATGGACAGGCGCACTCTACAAATCTCGGAGCCTACTGCATCAAGAAGACAGAAAGGAGCAAACAAAGGAAGGACCCTACCAAACGCACCCCTGAAGTAACTAACCAATCCAAGAGTGAACACGTCTCAGGGCTCAGTTAGTCCTCTCCCTTGGACGGCCCTGCCCCCCTGTTCTGGCCCAGCCCAAGCACCCTCCACCCCACCCCGGCCTGCTCAAAGGGGCCCTGTCTGCCAGAGCAGAGCCTCCTCCAAGGCTCTATGGCTCTCGCTCTCCAGCTCCCTCATCCTCTCTTTTTCTCTTCTTCCCCTCCACCTCTCGCTCTTCTGTCACCTTCTCTCCGTCTCTCCCCACCCTCTCTGTCTCTATCTCTGTCTCTGTCTCACCCTTTGTTTCTATCTCTCCATCCCTCTCTCCCTTGCTGTCCTTCAAGCCGTCTGTGTCTTTGTGTGTGTGTCCGTGCGTGTCCGTGTGCGTGTGCGCGCGCCCGTGTGTATCTGTGTGTGTGTGGGGGGGTGGGTTTGCTCGTGGTGGTGGTGGGGTGTGTCTGGGTGTCCGTCAGCCCCTCTTTCCCGGGATCAGGCTGCCGGGGCTCTAGTGCCAGCGCCGGACAAAGCAGGGCCTTCCTGCCCCCTTGGCCACGGGCCGGTCTTCCTCGGGACAAGCGACAATGGTGTGGGCGTTGTGAGAAAAAGGGCCCGCGGGGCTGGGCCGGCTGTTCGCCCCCGGGCAGCCCTGGCTTCTCTGGGAGTGTGGGGCAAGAGGGGGCCTTGCAGGAGGGGCGGCGAGGAATCCAAAATAATTTTTCCGCGGCAAGGCGGAGGACCAGAGGGGATCCCAGGACCGTGGGCCCTGGGCCCTGACACCTGGGATCACACCCCGTCCTGAGCAGGCCCCAAGTGTTGGAAGCTCCGGAGCTGGAGAGCCAGGGGAAGGCCTGGAGTGTCAGCTAAAGGGAGGCCGCCTGGAGAGTCCAGAGCCCTGGCAGGGAATGGAGGCCTCGGGCGCCTCAGCGGTCCTGCGCGTGGTCTGGCCGCCGGCGATAGCGGGACGCTCTGCGAGGCCGGCGGAAAACGCAGCGCGGCGACTGGTGCTTGGGCGTATAGAGGGGGAGAGCAGCCCGGCCGCGGGCGAGCGGCTCCGGGGGTGCCTGATCCCAGCCTCGCGGCCCCGGGTTGGTGGTGACGCCTGGAATCAGACGCGCGTAGCTGGACCGGGCTCTTGGACCAGCCAGGGGCCACCGCCATTGTCTACGGCCATACCATTCTAAACACGAGAGAAACCCAAGCCGGGGCCCGTGGGCACGCTCGGGGCCACTGCTCCCGCCACAGGGACGGGCGCACTCGACAACTTTCAGGACCCACAGCACCAAGAGGACAGGGAGGAGCCAGCAAAGGAATGACGCTACGAAACGCACCCCCAAAGCCACCAACCAATCCAAGTNGAAAACAGTCTCAGGGCTCCCTTGGTTTTCCCTCGTGGCGGCCCTGCCCCCCTGTTCTAGCCCGGCCCAGGCACGCTCCACCCTACCCTGGCCAAAGGGGCCCCTGTCTACCAGAGCAGAGCCCTCCTTCTCCAAGGCTCCTGTTGCTCTCCTTCTCTAGCTCCCTCGCCCGCCCCCCTTTCTCTACTTCCCTCTCCCTTGCCCGCCTCTCCTCCCTCTCTCTCTCTCTCTCTCTCTCTCTCTCCTCGCTGTTTCTCTCTCTCCCCTTCCGTTTCTATCTTTCCATCCCTCTGTCCTTTTTTTCTTCAAGCTGTCTGTGTCTTTGTGTGTCTGTGTGTGTGCTTGTGTTCCCCGCGCGGNGCGCCCGTGTGTGTGTGTGTGTGTTTGGGAGTGGGTTTGCTAGTGATTGTGGGGGGGGTGTGTCTGGATGTCCGTCAGTACCTTTGTCCTGGGATCCAGGCTGCCAACTCTATTGCCAGCGCGTGGGGGTTCACAGTTGCCCTGATAGTCTCACACACACGCAGGTGTGTGGATTCTCGTTCATTTTCATGTTAGACAACGAGATCGAAACCACAGAGAAAAAAAAANCGTCCCGTGCATCACGGCCTGACGATGGATTTCCTGTTTCCTGCAAAATGGGGGGGTCTGCAATATAGCCTGTTTGAAACTGGAAAGGAGGGAGCACCGACACGATGCTGGTGTTCCACGCATTCCTGGAAGTTTCTGGGTCCCCACAGAGCTCGGGAAACAAACAAGTCAACATGGTCACACTTTCGGGGGGCGGGGGCAGAGACTTGAGCAACAGGCACCTCTGCAGAGGGCAAAGAAACGTGGAATCCAGAATCACGCTTTAGTTGGCCTGAGCGTGATTCCTGTGTGGATGGGACTATCCCGCCTCGCGCTCTGTTGCAGGGGCCAACGTGGGGATATGTCATCTGTGAACCATGTGGGATGAAAAACGGACAACCACCTGAGTCTCAGCTCATTGCTCTCTGGGGAATTCGCTCATTTCCTTCGGAAACGGAATTCGTCTGAATCGCTTCCGGGATGAAGTAACTCAGGCTGGCGATCCGGAGGGCCCAGCACTTGCCCGCGCTGGGCACCCCAGCATTTTCCCCGGAGTGCTGGGTCCTTGTTGGTTCTGGAGGCAGAAGAACTGTTTTTCTGTCTGCNTCCTTTATCTGTTTCTTGCTCCTTTTGCCCTCGGTCCATCCTTCCCGTCTGCTCTTCCTTCCTCCCCTGGTTTTTTCCTCCCTTTCCCCTCCCTCCCTCTTTCTCTCCTTTCCAGGGTCCCTCCGTCCATCCATCCTTTCCTAAGCTCCATTCCTTCCCTCCCACTCTGTCTCCGTTCCCGTCCTCATCTCTGCCTGCCTTGCCCCCTTGCCTGGAAAGGGCAGCACCCTGGTTTTGCACGGGGTCTCGGGTCTCATTTAGTTGCAAGGCGCTCCATGGTGCTGGCGAGGAGGCTGGCGGGACGGGGGGTTGGCAAGTGTTGGTGAGCGAAGAGGCAGAGGAGTCGAGCCACGGAAAGGAGAACTGGCCTGGCTTCTGCCCGGCCCAGCGCTTCGCGGANCGAGGTCTCCGCCCAACTCGACTGAAGAAACGCTGGGGAAAAAGGAATGAAGAGCTCCGCCGGGCTGGTTGGAAAACCTAGGGCTGCTGCCTGCAAACCTGCGCATGCGCGCAGTAGACAGTCCCACCTCCCGGTACCTGGGCGGGCCCTGGGATCCCCGGGGATGCTCAGGAAAGAATGACAGCCCTCCTCTTGTGTGGAGTCTCTCACCGGACCTGGAACTCAGGGATCCTAGACAGGTCAGCTGGAAAGGGAAGGCACGCCTCTCCATACCGAGNTCAGAGGTTCACCGCGAAAGAGGGGGGGGCGCCGTCCTGCCCCACCCCGCCCCAACCCCGCTCCAACCTGCTCCTCTCCAGCAGAGCCCGGTGTTCTTCTGGCTGAGGAGTGGTTCCAGCAGAGGGGGCTCTTTCCACGTCCTTCAGCTCCCCCAGTGGCGCCGGGATCTAGGAAAGGTCGTGCCTTTTGCTGAAACTCTGGGTTCTACAGGAGCTCATATAACAGGCTGGAGGTGACTGTAGACGAGCGCCCCGGGCTCCTGGAGCGGTTGGGAGGCGCCTGGTGGCTGGCATCTGTGCTTGCCGCGGAGGCGTCCGGGGGCGCGGGGTNGGGGAGGTGGGAGCTGCCCCGGCTTGGGGTTCCCACGCCGCCCCGGCGACCGGGGACCCCGGCCCCAGCCCCCACCACGGACTCCCCCTGGGACGTGGGTGGCGCAAGCACCCCTTGGCCCTGCGGCCCCGCTTTGAGCGGGCCCAGGCCTGTGCCACCGCGCNGGGGCCCGGCAGGGCCGTCGCGCTGCGGGTCCCGGTCCCCCGGCTTTTGCCCGGGTGGGGGAGGCCACCGAGGAGCCTGAGGGTGGGAGAGCGCCCCGTCCGGAGGAGCCGGGGCGGCCGTAGGCGAAATCCCGCGCGCGCCGGGGCAGTTGGGAGATCCCCTCTGCCGGCGCGGCCTGGCTGGGCTGCAGCGCGGGGGGGCGGCCCTCGCGCCTGGCTCACGAAAGCCCCCNTTGGGGGAGAGCCCCAGGCGCGCAGGGCACGTGGGGGCGGGAAGCCCCNTTTCCCCCCGCGCCGGTGTGGGCGAAGGCGACCCCNCGAGGGAGCAGGGTGACCCCCCCGGGGGCCCCGCGCTGCACAGGCCGCCTGCCTGCGCGGGCGCCCTGCCACCCTGTCCGGGTGCCTGGCCCTTCGATTCTGAAACCAAGATCTGAATTCCTGGACTCCGGGAGGCCCGTCTCTCTGGCCAGCTCCTCCCGGGCGGCGATGCCTTGGAAAGCGATCCTTCTCAAAGGCTCGGAGGAGGCAGGGCGGTCTGGGGATCCGGTGACGGCGGTCCGCTTTCGCCGGCCTTCTGGCGGGCGCGCGTCTCCCGGGCCAGGGCGAGATTCCCGCCGGTGCTGCCTCAGCTGGCGTGACCTTCTCATTCTGAAACCAAATCTGGACCCTGGGCTCCGGAATGCCGATGGCCTGGGCCAGCCGTTTCTCTGGTGGCGAGCCCCGGGTACGGGTTCCGCTCAAAAGCAGGCTCGCAGGGCCTCGCTTTGGCTCGGGGTCCAAAACGAGTCTCCGTCGCCGTCCTCGTCCCCGGGCTTCCGCGGGGGGGGTGCTGTCCGAAGGGTGGGAGGGCCATCGCGGGTGAGCCCGGCCGGAATTTCACGGACGGACGCGGGGCAGAGAGAGAGGCCGGCGGGCTCCCGTGCACCTCAGCCGGGCCTGTGCACTGCGGCAGGTGCAGCCAGGAGGCCCTTAGAAAGACCTAACCCACCTCCACCGCGTTATGAACATGCANTGAGCTCGGGCCCAAGGTCCCGGGGTAGCCCGCCCTCCGAAGCCGAAAACCACAGGGACCAGGGCCTTGTGGGGGGGGTGGGTGCAGGGCCGGATTGGAGGGGGAAAAGGGGGCTTCCGGGGCTGGCTCTCTGAGGTTCTCCAGTAATTCTATGGAAACTGGAAGCCGCTGTCTTTGGACTCAGTTTTCAGGCAGAAACCACCCCGGAAGGGTGGAGTGTGGAACTGAACTTCCGTGACGGTCTTGAGTTTTCCAGGGCCCTCTGTGGGTGTGCGCCGTTGCCGTGATAGTTCACACACGCAGGGGTGTGGATCTCGTTCGTTTTCATGTAGAAAAAGAAGAGCGAAACTGCAGAAAAAAGAAACGTCGGGTGTGCATCACGGCCTGGACCACGGATTCCCTGTTTCCTGCAACAAGGGGAGTCTCCACTGTGGCCGGTCTTGGAAACCGGAAAGGAGAGCGAAGTTCACGATGCTGCTTTTCCACGCTTCGCTGGAGGTTTCTGTGTCCCCGCAGAGCTCGGGAAACAGCCAACGGTGGTCGCGCTTTCGGGGGGGGGGAGACACGGCGAGCAACAGGTCCCCTTGCGAGGGGGGAGAAGGAGCGTGGAACCGGAATCACGGTTCACTCGGCCTGAGTGTGACTCCCCGTGTGGACGGGCCTGTCCGCCTCGCGCTCTGGTTGCTCAACGGGGGGCCGTGTCGTCTGTGAACCACGGGGTGGAAAAACGGACAATCACCCGCGTCTCGGCTCATTGCTCTCAATTTCCTTGGGAGGCGGAATTCGTCCGAATTGCTCCGGGATGAAGTGACCCGGGCCGGCGATCCGGAGGGCTGGTGAGCTGGTGGGNGCCCCGCAAGCAGACGCGGCTGTGGGCCGAGCTCTCGGCCTGCACCGGGCACCCCACTTTTTCCCGGAGTGCGAGGTCCCCGCTGGCCCTGGGAGGCGGAAGACCGCTTTCCTCTCTGCTTTCCTCTCTCTTTTCTTCCCNTTTTCCCCTCTGTCCTTCCCTCCCTCCCCCCCCCCCCCCCCCCCCCCCCCCCCCCCCACTTTCTCCTTTCCAATGTCCCTCTATCCATCCGTCCTTTTTCTCGCTCCATTCCTCCCTTTCTCTCTCGTCTCTGTTCCCCCCCCATCTCTATTTTTCAACATTATATGATCCCATTGTGTGTGTATCTGTGTGTTAACATTTTTTAGCAATAAAATTTCATTTTCATTATGTACATTGTTATTTAGACACATTATTTATGTATGTGCATTTGTTTAATAGACATAATTTATTTCAGCGTTATTCTACAGCAGAGTGTAAGCATAACTCATAAGCAGTGTCAACCCAAAAATTGTGTGACTCGCGTTACTCTGTGATTCTTTTATACTGCAGTGCTCGAGAATAAAATCTCTGTATCTCCAATTCATATCTGTGTATTACCATTGNAATTGGNCCCCATTTCCTGTAGTGATAGAACCACTATTCCCGCACTATGACAAGAGCTGTGGGCTGGGGGAAGGTCAGGGATAGGATGACACGGAANTGACGATAAGACATTCTCTTTTTTTCACTTTTTATTAAATACAAATTCCATATTGAAAGAAATTAAAATCCAAACAACATTGTTTATTTCATTACATAAAATGAAAATTATAAAAGCAACCAAAACAATTAATACACTTAGATAATGAAATAGTGTATGATCTCAGTACAAAATACAAGTAGAATTATACGTCAAATATAACAAAATACACTGTATTGTAGTACGTGATGAAATCTCCATATCCTGCAATATAGTACAATCAATTGAAATGTATAAAATATAATAAAATATAAATTTAGGATGTTTAAAATGAAATGAAACATGAGGCAGGTCAATAAATAAGTACAATCATTTACCATTTACTATATCTTGACTTAAATTTTATGTAGAAATATTAAAAGTAAACAGCTTGCATAGTAATTTTACTATAATTATATCAAACTAAAAATATATAGACATTTTCCCACAGGGAGTGCTATTAATGGTTTGTGGATATTAGTACTCCATGGGTTCAGGCTGGAAGAGTGAGAGCCTACAACCTTTTCTGGATTAAAAGAGAAGCAATTTCTTGGTAAGGCGGCTCATGCCTGTAATCCCAGCACGTTGGGAGGCGGAGGCTGGCAGATCACCTGAGTTCGAGGCCAACCTGGCCAAAGTGACAAAACTCTGTCTCTACTAACAATACAGGAAAAAAAAAATTAGCCAGGCATAGCAGTACATGCCTGTAGTCCCAGCTGCTTGGGAGGCTGAGGCATGAGAATTGTTTGAACCCAGGAAGCAGAGGTTGCAGTGAGCTAAGATTGTGCCACTGCACTCCAGCCTGGGTAACATAGCAAGACTGTCTCAAAAAAAAAAAAACAAAAAAGGAGCACATAATTTTATATTTACTTTTCTACAATCTAAAATATGCAAATTCACGATTACATTCTAATGTTTTTCTGATTATATAGAAATGCATGACTGTCATCAGACATCCAAAAGGCATCAAATGTCTAACATGAAATATAAAATTTGTCTATAGTCTTAGCGGTCTGCAAAATTCAGGGCTCTCACCATTCTGAGTATACCGCTCAAGTTTCTTTCCTATGACTTCTTCAGGTTCTGTCATTTATTAACACAGTGTGTCTAAAATTGTCACTGCTGGTCATCTGGAAGAATCTGAGAAGAAGCAGATCCTTGTTCTCATTCCCAGAGCTGCATCTCTGCTGAATAGGGTCAGGGTGCTCACAGCTTAGCCTCATCTGATCCACTGACAGTCTCAGTTATCTCCTGCCCAGGGAAGGGATGGGCTTCTCTATCCAGGGCTGATTCCCCAGGACCTGGCAGTGTGGCTGGGACAAGCCAGCTCTCAGCAGGGAAGACATAAGCTGCCTGGGTGGCCATGGAATACAAGGTCTGCACCTGGGCACACAGAGGCCCCCGGAGCCGAGTGAGCAGTGTCAGCTGCTCACAGGTAAGTGGAGAATGGATCTGCTGTGCCCACACCTGGGCTAGGTCTTGATAAACAGCCTCTGACATAGCTCGCACAGAAGTCACCAAGCTTTTTCGAATTGACGGTGTTTGGACTCCTAGGGCCCGAGACCTATGCCGCTTGCTGTGCCCAGTGCAAGCCCTGGAATGTCCCCTATGGTGGGCATCACAGGTCTCCTGGATTTCACTGTTGTGCACAGCAGTGGAGGATCTTGATTTTTTATTCAATGACAAGCTGCACTCCTTTTCTGGACAGTTCCCTGCAAAGAAAGCATGTGAGAGACTCACCAGAGCAGTCCCCACAGACCCTGATTTCCAGAACCCCCTGTACACCCAGGTGAACCCCACTTGTCTCTCCCACTCCTTCCTGACCATCTCAGCACTGGAATGAAGTGAGGCTGAACCCCCTGTGAGTCCCCAAATATTCTCAGAGTGCTAAGATCTCAAAAATTTACTCGTCAATAAGTAACTCCCTTTCCGCTCAAGCCTCGTATAAAAGTTTCCTGATTATTTGCCTTTTGGGGCAAACCAAAAACAAAAAAACCACCACCAACAACAACAAACACCAAGATTCTACCTGCTGTGTCTTGGCAGCTGTCCTTGGAACTCATTTTTCTTTTCCTGCAGTTTTCCCGATATGAGCTGGACTCTGGTTCTGTGAACACAATGAGAGTTTGAGAAAGTGCCTCCAACTGAACACCCTGAAATTCCTAGTCCATCCTGGACACACAGGAGCTGAGGTTACCACCAAACCCCAGCTCTCTTCTGTTCTCCAGTGTCCAGGATCTGTACGGCCCTGGCTGCCAAGGAGCTCCCAGTTTCCTTGCCAGGGGAGCCTGTGTTGCTTCCCTGTCCCTTCTCACCTTGAAAGAGTCAAATCTTACCTGATCCAGCAGTGCTGTTCCCGGCCTTGAGCTTGGTTTCCTCAGAATTCTCCTTGTTTGGATTGGGCTCCGATCCTGCTGCAAGAGAAGGTTTAGGTGACTCACCTCTCCCTAGGCAGAGTCCCACAGTCTATCTCTGATGCATTTTTGCGGATCAGTCTTTCATGTGAAGCTCTTCTGCCAGTGTCACGAGTGAACACATTTCTCAAGTCCCCTGAGGGCACTAAGCCATTTCCCATCCCCAAATCTCAAAATAAAACCCTGCTAAAGACACAGCTCAGTATCCCTGATTCCAACCCTCCTTCCAGACTCCACAGGAGCAGCCCAAGGCCTTACCTTGCCTTTGTATGTGCTTCTCACTGGAATGGGAGAAGGCGGTCTTGCCTTTTTCTTTGAATGGTTTCTTCTCATCTGAGCCCTTTTCTGTAAAGGAGATCTGTTGGAAAGGGGGCTGGTCAGTGGAGCACTGGATGGAGGAGCAGTGGAGATCGGAGTCTTCATTTCCCTTTCCCATGTTGAAGCTCAAGTGAAAGGTGCGCTCTCTCTCACGTCCAAAGGCAGAGTGTGGGTTAGTCTGCTAGACCTGCCTTTTATACGTCCCTCGGCTGGGCGTGGCTTACTCTTATTGGCTGAAGAGTTTTCTCATTCCTGCCGCTTCTTAGAGCCTCAATCAGAAGTTTCTTGCTGTAGTTCTACTGGGGACCTAGACACAGTTAAAGGGAGACATTTTCAGGATCCTGTCATGGTGTCCAGAAAACAAAGAACCGGGAGCACAGGGACCGGAAAATCGGGGAAGCATTTCTTCCTATTTCTGTCCCAGTTCCTACCTGGAAGGATTTATGATCCTGTTCACCTTTCAAGATGCACAATTAAACATGCCTATATTGTCATATGTTATATATTTTGCACAGAAAGAGAATTTATTATACATAGTGTTAACATTGTATGCATAGATATTATAATTTCTTAAATGCTTGGAAACAACAAATGTCAAATTATGGTTGATTGTATTAGGTCCACACATATATGATGAAATAAAAATGCAGAGAAAAAATAAATACCAAATGAAATGGCCCTTCCTACCTTAAAAATGGGGAAGATAATTAGATCAAATGCAATAAAATTGAATTGATTAGGTTGAGTCAGTGCTAACCTAATTAGCCCCCGATTCCTGAGGTAGCAAAAAGTCTCGGTGGAAAAACTTTCCCCCATTCTCACCCTTCCTCAGTCATCCTGGGAGCGCCATTGTGTTCTGTGGGCTTTATTCAGCCCTCCCTAGTGAAAATGGACTTGGTCTCAAACAGGTAACCCAACTGATCACAAGACAAACAGCCTAGATTCTGAACATCAGCTCCTGTCTTCACACTGCGGACACCACCTGAATCCCGTCAAAGCCCACATTGATTCTCAACATCCACCAGCAAGACGTATTCCAGGGCAGCCTCTCAAAACTGCCTCAGTGAGACAGGACAAGGTGTGGTGGAGCTCCAGGTTCAGAACAGCTGCCTCATCCCTTCCTACTGCGGCGGAGTCTGTCTCTGCTGGTCAGAGCCCTCCAACTAGCCTAGTCTATGTCCAAGCAAGTGTCCCCTAAAAGGACCTTCTTGTCTCCCCCTCTGCTGAGGAAAGCATGCAGGAACGAGACCTTCTATGTTAAGGAGTACTCAGCCTCCAGTCCCAAATGACTTGATTGACTGATGAACTGATTCCTTGAGGAGGAGAAAGTCACAGGGAAGAGACTGTGTTGGGTGAGTCTGTGTTTTCCCAGCTGTGCTGCCTGTGCAAATAGTGGAACGAAAAAAGAATTAGTGGTAGACAGACACTGCCTAGTGAAATTGTCTGAAAGTAAATGGAACTTATCATAATATGATATCGTTATATATTATAATATTATGATATGAAATTTGACATCTAAATAAATTTTGATATATTATGAAATAATATATAAAATTTGGTCAGGTAATTTCATAAATTTTGTAACAACATTAACCTATAAACTCAATAGAAAGCTAGGAAAATTGTCTGCTCTTGTGTAAATGACTGCGTTTTGGATAACTCTGTAAAAGCTGTGAAGAGGGGTCTGCTACTTACGTGATAGTAAGTACTTGATAAGACATCGACTTGCACATCTTTGCTGTTTTTAACCAATGCTCTCTCAAGATATGAGAATATTTTACTCTAAGAAAGTATTTTCCTAGATATCGTAATAGGAATTTTGTTAATTTTAGTTAATAAATTATTCACGCCCCTCCGTAGCCAGCCAGGTGTTCCCCGCGAAAGAGAGGCCACCGCCCTGCCCCGAACCACCCGACCCGTCCCAACCCCGCGTCCTAAAGCTCCTCCAGCAGAGCCCGGTATTCTTCCTCGCTGAGGGGTGCTTCCAGCGAGGCGGCCTCTTCCGAGGCCTCCAGCTCCCCCGGGGCCTCCGTTTCTAGGAGAGGTTGCGCCTGCTGCAGAAAGGGCTCGCCAGGAGCTCATCCAGCAGCAGGCGCAGGGGAGTGCAGACCAGGGCGCCGGCTCCTGGAGCGCCTGGGCGCCGGGATGCCTTGCATCTGCCCTGCCGCGCGGAGGCGGAGGCGTCCGGGGCGCGGGCTGGGGAGGTGGAGCCCCGGCTTGGGGTTCCCACGCCGCCCCGGCGACCTGGGGACCCGGCCCAGCCCCACCACGGACTCCCCTGGGACGTGGGTGGCGCAAGCACCCCTTGGCCCTGCGGCCCCGCTTGAGCGGGCCCAGGCTGTGCCACCGCAGGGGCCGGCAGGCCGTCGCGCTGCGGGTCCCGGTCCTCCCGGCTTTTGCCCGGGTGCGGAGGCCACCGAGGAGCCTGAGGGTGGGAGAGCGCCCGTCCGGAGGAGCCGGGGCGGCGTAGGCGAAATCCCGCGCGCCGGGGCAGGTTGGGAGATCCCCTCTGCCGGCGCGGCCTGGCTGGGCTGCAGCGCGGGGCGGCCCTCGCTGCCTGGCTCACGAAAGCCCCCTGTGGGAGCCCCAGGCGCGCAGGGCACGTGGGGTGCGGGAAGCCCCGTTCCCCACGCGCCGGTGTGGGCGAAGGCGACCCACGAGGGAGCAGGGTGACCCCGCCGGGGCCGCGCTGCACAGGCCGCCTGCCTGCGCGGGCGCCCTGCCACCCTGTCCCGGGTGCCTGGCCCTTCGATTCTGAAACCAGATCTGAATCCTGGACTCCGGGAGGCCCGTCTCTCTGGCCAGCTCCTCCCGGGCGGCGATGCCTGGAAAGCGATCCTTCTCAAAGGCTCGGAGGAGCAGGGCGGTCTGGGATCCGGTGACGGCGGTCCGCTTTCGCCGGCCTTCTGGCGGGCCGCGTCTCCCGGGCCAGGGCCGAGATTCCCGCCGGTGCTGCCTCAGCTGGCGTGACCTCTCATTCTGAAACCAAATCTGGACCCTGGGCTCCGGAATGCCGATGGCCTGGGCCAGCCGTTCTCTGGTGGCGATGCCCGGGTACGGGTTCCGCTCAAAGCAGGCTCGCAGGGCCTCGCTTTGGCTCGGGGTCCAAACGAGTCTCCGTCGCCGTCCTCGTCCCCGGGCTTCGCGGGGGGAGGTGCTGTCCGAGGGTGTCGGGAGGGCCATCGGGTGAGCCCCGGCCGGAATTTCACGGACGGACGCGGGCAGAGAGAGGCCGGCGGGCTCCCGTGCACCTCAGCCGGACTGTGCACTGCGGCAGGTGCAGCCAGGAGGCCTGCCCGGACAGCCAGCCAGCCAGCCAGCCAGCCGCCCTTGTAAAGGCCCACAGGCAGGCAGGCTCCACCCCTTCATGAATGGCGGTGAGCCCCCCTGGGACAGCCCGCCCCACCCCGGAAGGACCCAGGGCGTCGAGGGCCGGCCGGCGGGGTGGTGGTGGTGGTGGTGGGGTGGGGGTGGGGGAGGCGTGGTGGCGGTGGTGGTGGTGGGCCGGAGAGACGAAGAGGAAGGGGGAGAGGGGGGAGGGGAGGGGGCGCGTTTCGGGGCCGGCTCTCCGGACCTCTCCAGGGATCCCGCGGGAACGGGAAGCCGCTCTCTGGGCTCCCACGCGTCGGCAGCAGGGAGAAACCAGCCTGGGAGGGTGGAGGGAGTGTGGAACTGAACCTCCGTGGGAGTCTTGAGTGTGCCAGGCCCTCTCTCCGTGAAGGAGGCAATGCCTGTGGGCGTCGCCGTTGCCGGGACGGTCTCGCACACGCAGGCGTGTGGCTCTCGTTCATTTCCACGTAGAAGACCAGAGCGAGACCCCAGAGAGGAGATGCCTCCCGCGGCGTGATGGCCTGACGATGGATTCCCGCGTGCGGCAACGTGGGGAGTCTGCAGTGTGGCCGGTTTGGAACCTGGCAAGGAGAGCGAAGGCACCATGCCGGGCTTGCACCCTTCCCTGCATGTTTCCGGGTGCCCGCAGAGCTCCGGGAGCAAACAGTCGGCATGGCCAGCCTTTCGGGGCCGGAGAGACGTGAGCAACAGGCCGCCTTGCGGAGGGCAAAGCCACGCGGAAACCAAAATCACGCCTCCGTCGTCCTGCGTGTGGCTCCTCCGTGGCCGGGGCTGTCGGCCTCGCGCGCGCGTTGCAGGGCTCAGCCTGGGGATGTGCGGTCTGTGAAACCGCGCGGGTGAAAACCCGACGGCAACCCGAGTCCCGGTCTTTTGTCCCGGAGGAAACCGCCCACTCCCTGGGCCCCGGAACCGGGGCGATGGGTGGTGCCCCGCCGGCCGGCGCGGCGGCTGTGGGCCCAGCCCTCAGCCCGCGCCGGACGCTGACCGTTTTCCCGGAGGGCGGGGGTCCCGCTACTCCCGGAGGCCGAGGACCGCTTTTCCTCCCTGCCTTCCTCCCCCGTCCGTCCCCGGCTCCCTCCCGCCGCCCCAGTCCCGCGTCGCTCTGTCTTTCCCTCCGTTCCTCCTGCCTCCCTGCCTCCCTCCCTCCCTCCTAACGTCCCTCCGCCCGTCCTTCCGCCCCTCTAGGTCTCCCGTTCCTCTCTCCATCTCTGCCCGCCTTCCCTCCCGCCTGGAACGCTCAGCGTCCCCGGTGTGCGCCGGGCCTGGGGTCTGCGTTCCGCCGCCAGGCGCTCCGTGCTGGCACCTGGGCGGCTGCAGGGGCCGGGGGCGGGGCGACGGTGGCGCGGGGCGCAGAGGAGGCGAGCCGCCGGAGCGGTGTCAAGGCCGGACGCTGCGCGGGCCCGGTGTTTCGCGGGACGGGGTCTCCACCCAGCCCAGGGGACGACGCGTTTTCCGGGGTGGGGGTGGGGTGGGGAGGGGGCGGTCAGGCGGCGGGGTGGCTGTGGAGAGGCAGGAGAGCTCTGCCCGGGCTGCTCCCACAGCCCAGGCGGCTGCCCGCAAAACCCGCGCGTGCGCAGTAGGCGGCCCACCTGCTGGTACCTGGGCCGGCTCTGGGATCCCCGGGATGCCCAGGAAAGAATGGCAGTTCTCCGCGGTGTGGAGTCTCTCACCGGGCCTAGACCTAGAAGGCAGGAATCCCAGGCCGGTCAGCCCGGTGGAGGGGGCGGGCGGAGACACGCCCCTCCGTAGCCAGCCAGCGTGTTCCCCGCGAAAGAGAGGCCACCGCCCTGCCCCGAACCACCCGACCCCGTCCCAACCCCGCGTCCTAAAGCTCCTCCAGCAGAGCCCGGTATTCTTCCTCGCTGAGGGGTGCTTCCAGCGAGGCGGCCTCTTCCGAGGCCTCCAGCTCCCCCGGGGCCTCCGTTTCTAGGAGAGGTTGCGCCTGCTGCAGAAACTCCGGGCTCGCCAGGAGCTCATCCAGCAGCAGGCCGCAGGGGAGTGCAGACCAGGGCGCCGGCTCCTGGAGCGCCTGGGAGGGGCGCCGGGATGCCTTGCATCTGCCCCTGCCGCGCGGAGGCGGAGGCGTCCGGGGGCGCGGGCTGGGGAGGTGGAGCTGCCCCGGCTTGGGTTCCCACGCCGCCCCGGCGACCTGGGGACCCCGGCCCCAGCCCCACCACGGACTCCCCTGGGACGTGGGTGGCGCAAGCACCCCTTGGCCCTGCGGCCCCGCTTGAGCGGGCCCAGGCTGTGCCACCGCGCAGGGCCGGCAGGCCGTCGCGCTGCGGGTCCCGGTCCTCCCGGCTTTTGCCCGGGTGCGGAGGCCACCGAGGAGCCTGAGGGTGGGAGAGCGCCCCGTCCGGAGGAGCCGGGGCGGCGTAGGCGAAATCCCCGCGCGCCGGGCAGGTTGGGAGATCCCCTCTGCCGGCGCGGCCTGGCTGGGCTGCAGCGCGGGGGCGGCCCTCGCTGCCTGGCTCACGAAAGCCCCCTGTGGGAGAGCCCCAGGCGCGCAGGGCACGTGGGGTGCGGGAAGCCCCGTTCCCCACGCGCCGGTGTGGGCGAAGGCGACCCACGAGGGAGCAGGGTGACCCCCGCCGGGTGCCGCGCTGCACAGGCCGCCTGCCTGCGCGGCGCCCTGCCACCCTGTCCCGGGTGCCTGGCCCTTCGATTCTGAAACCAGATCTGAATCCTGGACTCCGGGAGGCCCGTCTCTCTGGCCAGCTCCTCCCGGGCGGCGATGCCTGGAAAGCGATCCTTCTCAAAGGCTCGGAGGAGCAGGGCGGTCTGGGATCCGGTGACGGCGGTCCGCTTTCGCCGGCCTTCTGGCGGGCCGCGTCTCCCGGGCCAGGGCCGAGATTCCCGCCGGTGCTGCCTCAGCTGGCGTGACCTCTCATTCTGAAACCAAATCTGGACCCTGGGCTCCGGAATGCCGATGGCCTGGGCCAGCCGTTCTCTGGTGGCGATGCCCGGGTACGGGTTCCGCTCAAAGCAGGCTCGCAGGGCCTCGCTTTGGCTCGGGGTCCAAACGAGTCTCCGTCGCCGTCCTCGTCCCCGGGCTTCCGCGGGGAGGGTGCTGTCCGAGGGTGTCGGGAGGGCCATCGCGGTGAGCCCCGGCCGGAATTTCACGGACGGACGCGGGCAGAGAGAGGCCGGCGGGCTCCCGTGCACCTCAGCCGGACTGTGCACTGCGGCAGGTGCAGCCAGGAGGCCTGCCCGGACAGCCAGCCAGCCAGCCAGCCAGCCGCCCTTGTAAAGGCCCACAGGCAGGCAGGCTCCACCCTTCATGAATGGCGGTGAGCCCCCCTGGGACAGCCCGCCCCACCCCGGAAGGGACCCAGGGCGTCGAGGCCTGGGGCCGGCCGGCGGGGTGGTGGTGGTGGTGGTGGTGGGGGGGGGTGGTGGGGGGGCGTGGTGGCGGTGGTGGTGGTGGGCCGGAGACGAAGAGGAAGAGAGGGAGGGGGGAGGGGGCGCGTTTCGGGGCCGGCTCTCCGGACCTCTCCAGGGATCCCGCGGGAACGGGAAGCCGCTCTCTGGGCTCCCACGCGTCGGCAGCAGGGAGAAACCAGCCTGGGAGGGTGGAGGGGAGTGTGGAACTGAACCTCCGTGGGAGTCTTGAGTGTGCCAGGCCCTCTCTCCGTGAAGGAGGCAATGCCTGTGGGCGTCGCCGTTGCCGGGACGGTCTCGCACACGCAGGCGTGTGGCTCTCGTTCATTTCCACGTAGAAGACCAGAGCGAGACCCCAGAGAGGAGATGCCTCCCCGGCGTGATGGCCTGACGATGGATTCCCGCGTGCGGCAACGTGGGGAGTCTGCAGTGTGGCCGGTTTGGAACCTGGCAAGGAGAGCGAAGGCACCATGCCGGGCTTGCACCCTTCCCTGCATGTTTCCGGGTGCCCGCAGAGCTCCGGGAGCAAACAGTCGGCATGGCCAGCCTTTCGGGGCCGGAGAGACGTGAGCAACAGGCCGCCTTGCGGAGGGCAAAGCCACGCGGAAACCAAAATCACGCCTCCGTCGTCCTGCGTGTGGCTCCTCCGTGGCCGGGGCTGTCGGCCTCGCGCCGCGTTGCAGGGCTCAGCCTGGGGATGTGCGGTCTGTGAACCGCGCGGGTGAAAACCCGACGGCAACCCGAGTCCCGGTCTTTTGTCCCGGAGGAAACCGCCCACTCCCTGGGCCCGGAACCGGGGCGAATGGGTGGTGCCCCGCCGGCCGGCGCGGCGGCTGTGGGCCCAGCCCTCAGCCCGCGCCGGACGCTGACCGTTTTCCCGGAGGGCGGGGGTCCCGCTACTCCCGGAGGCCGAGGACCGCTTTTCCTCCCTGCCTTCCTCCCCCCGTCCGTCCCCGGCTCCCTCCGCCCGCCCCCAGTCCCCGCGTCGCTCTGTCTTTCCCTCCGTTCCTCCCTGCCTCCCTGCCTCCCTCCCTCCCTCCTAACGTCCCTCCGCCGTCCTTCCGCCCCTCTAGGTCTCCCGTTCCTCTCTCCATCTCTGCCCGCCTTCCCTCCCGCCTGGAACGCTCAGCGTCCCCGGTGTGCGCCGGGCCTGGGGTCTGCGTTCCGCCGCCAGGCGCTCCGTGCTGGCACCTGGGCGGCTGCAGGGCCCGGGCGGGCGGGCGACGGTGGCGCGGGGGCGCAGAGGAGGCGAGCCGCCGGAGCGGTGTCAGGCCCGGACGCTGCGCGGGCCCGGTGTTTCGCGGGACGGGGGTCTCCACCCAGCCCAGGGGACGACGCGTTTTCCGGGGGTGGGGGGTGGGGGTGGGGAGGGGCGGTCAGGCGGCGGGGTGGGCTGGTGGAGAGGCAGGAGAGCTCTGCCCGGGCTGCTCCCACAGCCCAGGCGGCTGCCCGCAAACCCGCGCGTGCGCAGTAGGCGGCCCACCTGCTGGTACCTGGGCCGGCTCTGGGATCCCCGGGATGCCCAGGAAAGAATGGCAGTTCTCCGCGGTGTGGAGTCTCTCACCGGGCCTAGACCTAGAAGGCAGGAATCCCAGGCCGGTCAGCCCGGTGGAGGGGGCGGGGCGGAGACACGCCCCTCCGTAGCCAGCCAGGTGTTCCCCGCGAAAGAGAGGCCACCGCCCTGCCCCGAACCACCCGACCCCGTCCCAACCCCGCGTCCTAAAGCTCCTCCAGCAGAGCCCGGTATTCTTCCTCGCTGAGGGGTGCTTCCAGCGAGGCGGCCTCTTCCGAGGCCTCCAGCTCCCCCGGGGCCTCCGTTTCTAGGAGAGGTTGCGCCTGCTGCAGAAACTCCGGGCTCGCCAGGAGCTCATCCAGCAGCAGGCCGCAGGGGAGTGCAGACCAGGGCGCCGGCTCCTGGAGCGCCTGGGAGGGCGCCGGGATGCCTTGCATCTGCCCCTGCCGCGCGGAGGCGGAGGCGTCCGGGGGCGCGGGCTGGGGAGGTGGAGCTGCCCCGGCTTGGGGTTCCCACGCCGCCCCGGCGACCTGGGGACCCCGGCCCCAGCCCCACCACGGACTCCCCTGGGACGTGGGTGGCGCAAGCACCCCTTGGCCCTGCGGCCCCGCTTGAGCGGGCCCAGGCTGTGCCACCGCGCAGGGGCCCGGCAGGCCGTCGCGCTGCGGGTCCCGGTCCTCCCGGCTTTTGCCCGGGTGCGGAGGCCACCGAGGAGCCTGAGGGTGGGAGAGCGCCCCGTCCGGAGGAGCCGGGGCGGCGTAGGCGAAATCCCCGCGCGCCGGGGCAGGTTGGGAGATCCCCTCTGCCGGCGCGGCCTGGCTGGGCTGCAGCGCGGGGGCGGCCCTCGCTGCCTGGCTCACGAAAGCCCCCTGTGGGAGAGCCCCAGGCGCGCAGGGCACGTGGGGTGCGGGAAGCCCCGTTCCCCACGCGCCGGTGTGGGCGAAGGCGACCCACGAGGGAGCAGGGTGACCCCCGCCGGGGCCGCGCTGCACAGGCCGCCTGCCTGCGCGGGCGCCCTGCCACCCTGTCCCGGGTGCCTGGCCCTTCGATTCTGAAACCAGATCTGAATCCTGGACTCCGGGAGGCCCGTCTCTCTGGCCAGCTCCTCCCGGGCGGCGATGCCTGGAAAGCGATCCTTCTCAAAGGCTCGGAGGAGCAGGGCGGTCTGGGATCCGGTGACGGCGGTCCGCTTTCGCCGGCCTTCTGGCGGGCCGCGTCTCCCGGGCCAGGGCCGAGATTCCCGCCGGTGCTGCCTCAGCTGGCGTGACCTCTCATTCTGAAACCAAATCTGGACCCTGGGCTCCGGAATGCCGATGGCCTGGGCCAGCCGTTCTCTGGTGGCGATGCCCGGGTACGGGTTCCGCTCAAAGCAGGCTCGCAGGGCCTCGCTTTGGCTCGGGGTCCAAACGAGTCTCCGTCGCCGTCCTCGTCCCCGGGCTTCCGCGGGGAGGGTGCTGTCCGAGGGTGTCGGGAGGGCCATCGCGGTGAGCCCCGGCCGGAATTTCACGGACGGACGCGGGCAGAGAGAGGCCGGCGGGCTCCCGTGCACCTCAGCCGGACTGTGCACTGCGGCAGGTGCAGCCAGGAGGCCTGCCCGGACAGCCAGCCAGCCAGCCAGCCAGCCGCCCTTGTAAAGGCCCACAGGCAGGCAGGCTCCACCCCTTCATGAATGGCGGTGAGCCCCCCTGGGACAGCCCGCCCCACCCCGGAAGGGACCCAGGGCGTCGAGGCCTGGGGCCGGCCGGCGGGGTGGTGGTGGTGGTGGTGGTGGTGGGGGGGGGTGGTGGGGGAGGGCGTGGTGGCGGTGGTGGTGGTGGGGCCGGAGAGACGAAGAGGAAGGGGGAGAGGGGGGAGGGGGGAGGGGGGCGCGTTTCGGGGGCCGGCTCTCCGGACCTCTCCAGGGATCCCGCGGGAACGGGAAGCCGCTCTCTGGGCTCCCACGCGTCGGCAGCAGGGAGAAACCAGCCTGGGAGGGTGGAGGGGAGTGTGGAACTGAACCTCCGTGGGAGTCTTGAGTGTGCCAGGCCCTCTCTCCGTGAAGGAGGCAATGCCTGTGGGCGTCGCCGTTGCCGGGACGGTCTCGCACACGCAGGCGTGTGGCTCTCGTTCATTTCCACGTAGAAGACCAGAGCGAGACCCCAGAGAGGAGATGCCTCCCGGCGTGATGGCCTGACGATGGATTCCCGCGTGCGGCAACGTGGGGAGTCTGCAGTGTGGCCGGTTTGGAACCTGGCAAGGAGAGCGAAGGCACCATGCCGGGCTTGCACCCTTCCCTGCATGTTTCCGGGTGCCCGCAGAGCTCCGGGAGCAAACAGTCGGCATGGCCAGCCTTTCGGGGGCCGGAGAGACGTGAGCAACAGGCCGCCTTGCGGAGGGCAAAGCCACGCGGAAACCAAAATCACGCCTCCGTCGTCCTGCGTGTGGCTCCTCCGTGGCCGGGGCTGTCGGCCTCGCGCCGCGTTGCAGGGCTCAGCCTGGGGATGTGCGGTCTGTGAACCGCGCGGGTGAAAACCCGACGGCAACCCGAGTCCCGGTCTTTTGTCCCGGAGGAAACCGCCCACTCCCTGGGCCCCGGAACCGGGGCGAATGGGTGGTGCCCCGCCGGCCGGCGCGGCGGCTGTGGGCCCAGCCCTCAGCCCGCGCCGGACGCTGACCGTTTTCCCGGAGGGCGGGGGTCCCGCTACTCCCGGAGGCCGAGGACCGCTTTTCCTCCCTGCCTTCCTCCCCCCGTCCGTCCCCGGCTCCCTCCCGCCCGCCCCCAGTCCCCGCGTCGCTCTGTCTTTCCCTCCGTTCCTCCCTGCCTCCCTGCCTCCCTCCCTCCCTCCTAACGTCCCTCCGCCCGTCCTTCCGCCCCTCTAGGTCTCCCGTTCCTCTCTCCATCTCTGCCCGCCTTCCCTCCCGCCTGGAACGCTCAGCGTCCCCGGTGTGCGCCGGGCCTGGGGTCTGCGTTCCGCCGCCAGGCGCTCCGTGCTGGCACCTGGGCGGCTGCAGGGGCCCGGGCGGGCGGGCGACGGTGGCGCGGGGGCGCAGAGGAGGCGAGCCGCCGGAGCGGTGTCAGGCCCGGACGCTGCGCGGGGCCCGGTGTTTCGCGGGACGGGGGTCTCCACCCAGCCCAGGGGACGACGCGTTTTCCGGGGGTGGGGGGTGGGGGTGGGGAGGGGGCGGTCAGGCGGCGGGGTGGGCTGGTGGAGAGGCAGGAGAGCTCTGCCCGGGCTGCTCCCACAGCCCAGGCGGCTGCCCGCAAACCCGCGCGTGCGCAGTAGGCGGCCCACCTGCTGGTACCTGGGCCGGCTCTGGGATCCCCGGGATGCCCAGGAAAGAATGGCAGTTCTCCGCGGTGTGGAGTCTCTCACCGGGCCTAGACCTAGAAGGCAGGAATCCCAGGCCGGTCAGCCCGGTGGAGGGGGCGGGGCGGAGACACGCCCCTCCGTAGCCAGCCAGGTGTTCCCCGCGAAAGAGAGGCCACCGCCCTGCCCCGAACCACCCGACCCCGTCCCAACCCCGCGTCCTAAAGCTCCTCCAGCAGAGCCCGGTATTCTTCCTCGCTGAGGGGTGCTTCCAGCGAGGCGGCCTCTTCCGAGGCCTCCAGCTCCCCCGGGGCCTCCGTTTCTAGGAGAGGTTGCGCCTGCTGCAGAAACTCCGGGCTCGCCAGGAGCTCATCCAGCAGCAGGCCGCAGGGGAGTGCAGACCAGGGCGCCGGCTCCTGGAGCGCCTGGGAGGGCGCCGGGATGCCTTGCATCTGCCCCTGCCGCGCGGAGGCGGAGGCGTCCGGGGGCGCGGGCTGGGGAGGTGGAGCTGCCCCGGCTTGGGGTTCCCACGCCGCCCCGGCGACCTGGGGACCCCGGCCCCAGCCCCACCACGGACTCCCCTGGGACGTGGGTGGCGCAAGCACCCCTTGGCCCTGCGGCCCCGCTTGAGCGGGCCCAGGCTGTGCCACCGCGCAGGGGCCCGGCAGGCCGTCGCGCTGCGGGTCCCGGTCCTCCCGGCTTTTGCCCGGGTGCGGAGGCCACCGAGGAGCCTGAGGGTGGGAGAGCGCCCCGTCCGGAGGAGCCGGGGCGGCGTAGGCGAAATCCCCGCGCGCCGGGGCAGGTTGGGAGATCCCCTCTGCCGGCGCGGCCTGGCTGGGCTGCAGCGCGGGGGCGGCCCTCGCTGCCTGGCTCACGAAAGCCCCCTGTGGGAGAGCCCCAGGCGCGCAGGGCACGTGGGGTGCGGGAAGCCCCGTTCCCCACGCGCCGGTGTGGGCGAAGGCGACCCACGAGGGAGCAGGGTGACCCCCGCCGGGGGCCGCGCTGCACAGGCCGCCTGCCTGCGCGGGCGCCCTGCCACCCTGTCCCGGGTGCCTGGCCCTTCGATTCTGAAACCAGATCTGAATCCTGGACTCCGGGAGGCCCGTCTCTCTGGCCAGCTCCTCCCGGGCGGCGATGCCTGGAAAGCGATCCTTCTCAAAGGCTCGGAGGAGCAGGGCGGTCTGGGATCCGGTGACGGCGGTCCGCTTTCGCCGGCCTTCTGGCGGGCCGCGTCTCCCGGGCCAGGGCCGAGATTCCCGCCGGTGCTGCCTCAGCTGGCGTGACCTCTCATTCTGAAACCAAATCTGGACCCTGGGCTCCGGAATGCCGATGGCCTGGGCCAGCCGTTCTCTGGTGGCGATGCCCGGGTACGGGTTCCGCTCAAAGCAGGCTCGCAGGGCCTCGCTTTGGCTCGGGGTCCAAACGAGTCTCCGTCGCCGTCCTCGTCCCCGGGCTTCCGCGGGGAGGGTGCTGTCCGAGGGTGTCGGGAGGGCCATCGCGGTGAGCCCCGGCCGGAATTTCACGGACGGACGCGGGCAGAGAGAGGCCGGCGGGCTCCCGTGCACCTCAGCCGGACTGTGCACTGCGGCAGGTGCAGCCAGGAGGCCTGCCCGGACAGCCAGCCAGCCAGCCAGCCAGCCGCCCTTGTAAAGGCCCACAGGCAGGCAGGCTCCACCCCTTCATGAATGGCGGTGAGCCCCCCTGGGACAGCCCGCCCCACCCCGGAAGGGACCCAGGGCGTCGAGGCCTGGGGCCGGCCGGCGGGGTGGTGGTGGTGGTGGTGGTGGGGGGGGTGGTGGGGGAGGGCGTGGTGGCGGTGGTGGTGGTGGGGCCGGAGAGACGAAGAGGAAGGGGAGAGGGGGGAGGGGGGAGGGGGGCGCGTTTCGGGGGCCGGCTCTCCGGACCTCTCCAGGGATCCCGCGGGAACGGGAAGCCGCTCTCTGGGCTCCCACGCGTCGGCAGCAGGGAGAAACCAGCCTGGGAGGGTGGAGGGGAGTGTGGAACTGAACCTCCGTGGGAGTCTTGAGTGTGCCAGGCCCTCTCTCCGTGAAGGAGGCAATGCCTGTGGGCGTCGCCGTTGCCGGGACGGTCTCGCACACGCAGGCGTGTGGCTCTCGTTCATTTCCACGTAGAAGACCAGAGCGAGACCCCAGAGAGGAGATGCCTCCCGGCGTGATGGCCTGACGATGGATTCCCGCGTGCGGCAACGTGGGGAGTCTGCAGTGTGGCCGGTTTGGAACCTGGCAAGGAGAGCGAAGGCACCATGCCGGGCTTGCACCCTTCCCTGCATGTTTCCGGGTGCCCGCAGAGCTCCGGGAGCAAACAGTCGGCATGGCCAGCCTTTCGGGGGCCGGAGAGACGTGAGCAACAGGCCGCCTTGCGGAGGGCAAAGCCACGCGGAAACCAAAATCACGCCTCCGTCGTCCTGCGTGTGGCTCCTCCGTGGCCGGGGCTGTCGGCCTCGCGCCGCGTTGCAGGGCTCAGCCTGGGGATGTGCGGTCTGTGAACCGCGCGGGTGAAAACCCGACGGCAACCCGAGTCCCGGTCTTTTGTCCCGGAGGAAACCGCCCACTCCCTGGGCCCCGGAACCGGGGCGAATGGGTGGTGCCCCGCCGGCCGGCGCGGCGGCTGTGGGCCCAGCCCTCAGCCCGCGCCGGACGCTGACCGTTTTCCCGGAGGGCGGGGGTCCCGCTACTCCCGGAGGCCGAGGACCGCTTTTCCTCCCTGCCTTCCTCCCCCCGTCCGTCCCCGGCTCCCTCCCGCCCGCCCCCAGTCCCCGCGTCGCTCTGTCTTTCCCTCCGTTCCTCCCTGCCTCCCTGCCTCCCTCCCTCCCTCCTAACGTCCCTCCGCCCGTCCTTCCGCCCCTCTAGGTCTCCCGTTCCTCTCTCCATCTCTGCCCGCCTTCCCTCCCGCCTGGAACGCTCAGCGTCCCCGGTGTGCGCCGGGCCTGGGGTCTGCGTTCCGCCGCCAGGCGCTCCGTGCTGGCACCTGGGCGGCTGCAGGGCCCGGGCGGGCGGGCGACGGTGGCGCGGGGCGCAGAGGAGGCGAGCCGCCGGAGCGGTGTCAGGCCCGGACGCTGCGCGGGCCCGGTGTTTCGCGGGACGGGGGTCTCCACCCAGCCCAGGGGACGACGCGTTTTCCGGGGGTGGGGGTGGGGGTGGGGAGGGGGCGGTCAGGCGGCGGGGTGGGCTGGTGGAGAGGCAGGAGAGCTCTGCCCGGGCTGCTCCCACAGCCCAGGCGGCTGCCCGCAAACCCGCGCGTGCGCAGTAGGCGGCCCACCTGCTGGTACCTGGGCCGGCTCTGGGATCCCCGGGATGCCCAGGAAAGAATGGCAGTTCTCCGCGGTGTGGAGTCTCTCACCGGGCCTAGACCTAGAAGGCAGGAATCCCAGGCCGGTCAGCCCGGTGGAGGGGGCGGGGCGGAGACACGCCCCTCCGTAGCCAGCCAGGTGTTCCCCGCGAAAGAGAGGCCACCGCCCTGCCCCGAACCACCCGACCCCGTCCCAACCCCGCGTCCTAAAGCTCCTCCAGCAGAGCCCGGTATTCTTCCTCGCTGAGGGGTGCTTCCAGCGAGGCGGCCTCTTCCGAGGCCTCCAGCTCCCCCGGGGCCTCCGTTTCTAGGAGAGGTTGCGCCTGCTGCAGAAACTCCGGGCTCGCCAGGAGCTCATCCAGCAGCAGGCCGCAGGGGAGTGCAGACCAGGGCGCCGGCTCCTGGAGCGCCTGGGAGGGCGCCGGGATGCCTTGCATCTGCCCCTGCCGCGCGGAGGCGGAGGCGTCCGGGGGCGCGGGCTGGGGAGGTGGAGCTGCCCGGCTTGGGGTTCCCACGCCGCCCCGGCGACCTGGGGACCCGGCCCCAGCCCCACCACGGACTCCCCTGGGACGTGGGTGGCGCAAGCACCCCTTGGCCCTGCGGCCCCGCTTGAGCGGGCCCAGGCTGTGCCACCGCGCAGGGGCCCGGCAGGCCGTCGCGCTGCGGGTCCCGGTCCTCCCGGCTTTTGCCCGGGTGCGGAGGCCACCGAGGAGCCTGAGGGTGGGAGAGCGCCCCGTCCGGAGGAGCCGGGGCGGCGTAGGCGAAATCCCCGCGCGCCGGGGCAGGTTGGGAGATCCCCTCTGCCGGCGCGGCCTGGCTGGGCTGCAGCGCGGGGGCGGCCCTCGCTGCCTGGCTCACGAAAGCCCCCTGTGGGAGAGCCCCAGGCGCGCAGGGCACGTGGGGTGCGGGAAGCCCCGTTCCCCACGCGCCGGTGTGGGCGAAGGCGACCCACGAGGGAGCAGGGTGACCCCGCCGGGGGCCGCGCTGCACAGGCCGCCTGCCTGCGCGGGCGCCCTGCCACCCTGTCCCGGGTGCCTGGCCCTTCGATTCTGAAACCAGATCTGAATCCTGGACTCCGGAGGCCCGTCTCTCTGGCCAGCTCCTCCCGGGCGGCGATGCCTGGAAAGCGATCCTTCTCAAAGGCTCGGAGGAGCAGGGCGGTCTGGGATCCGGTGACGGCGGTCCGCTTTCGCCGGCCTTCTGGCGGGCCGCGTCTCCCGGGCCAGGGCCGAGATTCCCGCCGGTGCTGCCTCAGCTGGCGTGACCTCTCATTCTGAAACCAAATCTGGACCCTGGGCTCCGGAATGCCGATGGCCTGGGCCAGCCGTTCTCTGGTGGCGATGCCCGGGTACGGGTTCCGCTCAAAGCAGGCTCGCAGGGCCTCGCTTTGGCTCGGGGTCCAAACGAGTCTCCGTCGCCGTCCTCGTCCCCGGGCTTCCGCGGGGAGGGTGCTGTCCGAGGGTGTCGGGAGGGCCATCGCGGTGAGCCCCGGCCGGAATTTCACGGACGGACGCGGGCAGAGAGAGGCCGGCGGGCTCCCGTGCACCTCAGCCGGACTGTGCACTGCGGCAGGTGCAGCCAGGAGGCCTGCCCGGACAGCCAGCCAGCCAGCCAGCCAGCCGCCCTTGTAAAGGCCCACAGGCAGGCAGGCTCCACCCCTTCATGAATGGCGGTGAGCCCCCCTGGGACAGCCCGCCCCACCCCGGAAGGGACCCAGGGCGTCGAGGCCTGGGGCCGGCCGGCGGGGTGGTGGTGGTGGTGGTGGTGGGGGGGGGGGGTGGGGGAGGGCGTGGTGGCGGTGGTGGTGGTGGGGCCGGAGAGACGAAGAGGAAGGGGGAGAGGGGGAGGGGGGAGGGGGCGCGTTTCGGGGGCCGGCTCTCCGGACCTCTCCAGGGATCCCGCGGGAACGGGAAGCCGCTCTCTGGGCTCCCACGCGTCGGCAGCAGGGAGAAACCAGCCTGGGAGGGTGGAGGGGAGTGTGGAACTGAACCTCCGTGGGAGTCTTGAGTGTGCCAGGCCCTCTCTCCGTGAAGGAGGCAATGCCTGTGGGCGTCGCCGTTGCCGGGACGGTCTCGCACACGCAGGCGTGTGGCTCTCGTTCATTTCCACGTAGAAGACCAGAGCGAGACCCCAGAGAGGAGATGCCTCCCCGGCGTGATGGCCTGACGATGGATTCCCGCGTGCGGCAACGTGGGGAGTCTGCAGTGTGGCCGGTTTGGAACCTGGCAAGGAGAGCGAAGGCACCATGCCGGGCTTGCACCCTTCCCTGCATGTTTCCGGGTGCCCGCAGAGCTCCGGGAGCAAACAGTCGGCATGGCCAGCCTTTCGGGGGCCGGAGAGACGTGAGCAACAGGCCGCCTTGCGGAGGGCAAAGCCACGCGGAAACCAAAATCACGCCTCCGTCGTCCTGCGTGTGGCTCCTCCGTGGCCGGGGCTGTCGGCCTCGCGCCGCGTTGCAGGCTCAGCCTGGGGATGTGCGGTCTGTGAACCGCGCGGGTGAAAACCCGACGGCAACCCGAGTCCCGGTCTTTTGTCCCGGAGGAAACCGCCCACTCCCTGGGCCCCGGAACCGGGGCGAATGGGTGGTGCCCCGCCGGCCGGCGCGGCGGCTGTGGGCCCAGCCCTCAGCCCGCGCCGGACGCTGACCGTTTTCCCGGAGGGCGGGGGTCCCGCTACTCCCGGAGGCCGAGGACCGCTTTTCCTCCCTGCCTTCCTCCCCCCGTCCGTCCCCGGCTCCCTCCCGCCGCCCCCAGTCCCGCGTCGCTCTGTCTTTCCCTCCGTTCCTCCCTGCCTCCCTGCCTCCCTCCCTCCCTCCTAACGTCCCTCCGCCCGTCCTTCCGCCCCTCTAGGTCTCCCGTTCCTCTCTCCATCTCTGCCCGCCTTCCCTCCCGCCTGGAACGCTCAGCGTCCCCGGTGTGCGCCGGGCCTGGGGTCTGCGTTCCGCCGCCAGGCGCTCCGTGCTGGCACCTGGGCGGCTGCAGGGGCCCGGGCGGGCGGGGCGACGGTGGCGCGGGGGCGCAGAGGAGGCGAGCCGCCGGAGCGGTGTCAGGCCGGACGCTGCGCGGGGCCCGGTGTTTCGCGGGACGGGGGTCTCCACCAGCCCCAGGGGACGACGCGTTTTCCGGGGGTGGGGGGGTGGGGTGGGGAGGGGGCGGTCAGGCGGCGGGGTGGGCTGGTGGAGAGGCAGGAGAGCTCTGCCCGGGCTGCTCCCACAGCCCAGGCGGCTGCCCGCAAACCCGCGCGTGCGCAGTAGGCGGCCCACCTGCTGGTACCTGGGCCGGCTCTGGGATCCCCGGGATGCCCAGGAAAGAATGCAGTTCTCCGCGGTGTGGAGTCTCTCACCGGGCCTAGACCTAGAAGGCAGGAATCCCAGGCCGGTCAGCCCGGTGGAGGGGGCGGGGCGGAGACACGCCCCTCCGTAGCCAGCCAGGTGTTCCCCGCGAAAGAGAGGCCACCGCCCTGCCCCGAACCACCCGACCCGTCCCAACCCGCGTCCTAAAGCTCCTCCAGCAGAGCCCGGTATTCTTCCTCGCTGAGGGGTGCTTCCAGCGAGGCGGCCTCTTCCGAGGCCTCCAGCTCCCCCGGGCCTCCGTTTCTAGGAGAGGTTGCGCCTGCTGCAGAAACTCCGGGCTCGCCAGGAGCTCATCCAGCAGCAGGCCGCAGGGGAGTGCAGACCAGGGCGCCGGCTCCTGGAGCGCCTGGGAGGGCGCCGGGATGCCTTGCATCTGCCCCTGCCGCGCGGAGGCGGAGGCGTCCGGGGGCGCGGGCTGGGGAGGTGGAGCTGCCCCGGCTTGGGGTTCCCACGCCGCCCCGGCGACCTGGGGACCCCGGCCCCAGCCCCACCACGGACTCCCCTGGGACGTGGGTGGCGCAAGCACCCCTTGGCCCTGCGGCCCCGCTTGAGCGGGCCCAGGCTGTGCCACCGCGCAGGGGCCCGGCAGGCCGTCGCGCTGCGGGTCCCGGTCCTCCCGGCTTTTGCCCGGGTGCGGAGGCCACCGAGGAGCCTGAGGGTGGGAGAGCGCCCCGTCCGGAGGAGCCGGGGCGGCGTAGGCGAAATCCCCGCGCGCCGGGCAGGTTGGGAGATCCCCTCTGCCGGCGCGGCCTGGCTGGGCTGCAGCGCGGGGGCGGCCCTCGCTGCCTGGCTCACGAAAGCCCCCTGTGGGAGAGCCCCAGGCGCGCAGGGCACGTGGGGTGCGGGAAGCCCCGTTCCCACGCGCCGGTGTGGGCGAAGGCGACCCACGAGGGAGCAGGGTGACCCCGCCGGGGGCCGCGCTGCACAGGCCGCCTGCCTGCGCGGGCGCCCTGCCACCCTGTCCCGGGTGCCTGGCCCTTCGATTCTGAAACCAGATCTGAATCCTGGACTCCGGGAGGCCCGTCTCTCTGGCCAGCTCCTCCCGGGCGGCGATGCCTGGAAAGCGATCCTTCTCAAAGGCTCGGAGGAGCAGGGCGGTCTGGGATCCGGTGACGGCGGTCCGCTTTCGCCGGCCTTCTGGCGGCCGCGTCTCCCGGGCCAGGGCCGAGATTCCCGCCGGTGCTGCCTCAGCTGGCGTGACCTCTCATTCTGAAACCAAATCTGGACCCTGGGCTCCGGAATGCCGATGGCCTGGGCCAGCCGTTCTCTGGTGGCGATGCCCGGGTACGGGTTCCGCTCAAAGCAGGCTCGCAGGGCCTCGCTTTGGCTCGGGGTCCAAACGAGTCTCCGTCGCCGTCCTCGTCCCCGGGCTTCCGCGGGGAGGGTGCTGTCCGAGGGTGTCGGGAGGGCCATCGCGGTGAGCCCCGGCCGGAATTTCACGGACGGACGCGGGCAGAGAGAGGCCGGCGGGCTCCCGTGCACCTCAGCCGGACTGTGCACTGCGGCAGGTGCAGCCAGGAGGCCTGCCCGGACAGCCAGCCAGCCAGCCAGCCAGCCGCCCTTGTAAAGGCCCACAGGCAGGCAGGCTCCACCCCTTCATGAATGGCGGTGAGCCCCCCTGGGACAGCCCGCCCCACCCCGGAAGGGACCCAGGGCGTCGAGGCCTGGGGCCGGCGGCGGGGTGGTGGTGGTGGTGGTGGGGGGGGGGTGGGGGAGGCGTGGTGGCGGTGGTGGTGGTGGGCCGGAGAGACGAAGAGGAAGGGGAGAGGGGGGAGGGGGGAGGGGCGCGTTTCGGGGGCCGGCTCTCCGGACCTCTCCAGGGATCCCGCGGAACGGGAAGCCGCTCTCTGGGCTCCCACGCGTCGGCAGCAGGGAGAAACCAGCCTGGGAGGGTGGAGGGGAGTGTGGAACTGAACCTCCGTGGGAGTCTTGAGTGTGCCAGGCCTCTCTCCGTGAAGGAGGCAATGCCTGTGGGCGTCGCCGTTGCCGGGACGGTCTCGCACACGCAGGCGTGTGGCTCTCGTTCATTTCCACGTAGAAGACCAGAGCGAGACCCCAGAGAGGAGATGCCTCCCGCGTGATGGCCTGACGATGGATTCCCGCGTGCGGCAACGTGGGGAGTCTGCAGTGTGGCCGGTTTGGAACCTGGCAAGGAGAGCGAAGGCACCATGCCGGGCTTGCACCCTTCCCTGCATGTTTCCGGGTGCCCGCAGAGCTCCGGAGCAAACAGTCGGCATGGCCAGCCTTTCGGGGGCCGGAGAGACGTGAGCAACAGGCCGCCTTGCGGAGGGCAAAGCCACGCGGAAACCAAAATCACGCCTCCGTCGTCCTGCGTGTGGCTCCTCCGTGGCCGGGGCTGTCGGCCTCGCGCCGCGTTGCAGGGCTCAGCCTGGGGATGTGCGGTCTGTGAACCGCGCGGGTGAAAACCCGACGGCAACCCGAGTCCCGGTCTTTTGTCCCGGAGGAAACCGCCCACTCCCTGGGCCCCGGAACCGGGGCGAATGGGTGGTGCCCGCCGGCCGGCGCGGCGGCTGTGGGCCCAGCCCTCAGCCCGCGCCGGACGCTGACCGTTTTCCCGGAGGGCGGGGTCCCGCTACTCCCGGAGGCCGAGGACCGCTTTTCCTCCCTGCCTTCCTCCCCCCGTCCGTCCCCGGCTCCCTCCCGCCCGCCCCCAGTCCCCGCGTCGCTCTGTCTTTCCCTCCGTTCCTCCTGCTCCCTGCCTCCCTCCCTCCCTCCTAACGTCCCTCCGCCCGTCCTTCCGCCCTCTAGGTCTCCCGTTCCTCTCTCCATCTCTGCCCGCCTTCCCTCCCGCCTGGAACGCTCAGCGTCCCCGGTGTGCGCCGGGCCTGGGGTCTGCGTTCCGCCGCCAGGCGCTCCGTGCTGGCACCTGGGCGGCTGCAGGGGCCCGGGCGGCGGGCGACGGTGGCGCGGGGGCGCAGAGGAGGCGAGCCGCCGGAGCGGTGTCAGGCCCGGACGCTGCGCGGGCCCGGTGTTTCGCGGGACGGGGGTCTCCACCCAGCCCAGGGGACGACGCGTTTTCCGGGGGTGGGGGGTGGGGGTGGGGAGGGGCGGTCAGGCGGCGGGGTGGGCTGGTGGAGAGGCAGGAGAGCTCTGCCCGGGCTGCTCCCACAGCCCAGGCGGCTGCCCGCAAACCCGCGCGTGCGCAGTAGGCGGCCCACCTGCTGGTACCTGGGCCGGCTCTGGGATCCCCGGGATGCCCAGGAAAGAATGGCAGTTCTCCGCGGTGTGGAGTCTCTCACCGGGCCTAGACCTAGAAGGCAGGAATCCCAGGCCGGTCAGCCCGGTGGAGGGGGCGGGGCGGAGACACGCCCCTCCGTAGCCAGCCAGGTGTTCCCCGCGAAAGAGAGGCCACCGCCCTGCCCCGAACCACCCGACCCCGTCCCAACCCCGCGTCCTAAAGCTCCTCCAGCAGAGCCCGGTATTCTTCCTCGCTGAGGGGTGCTTCCAGCGAGGCGGCCTCTTCCGAGGCCTCCAGCTCCCCCGGGGCCTCCGTTTCTAGGAGAGGTTGCGCCTGCTGCAGAAACTCCGGGCTCGCCAGGAGCTCATCCAGCAGCAGGCCGCAGGGGAGTGCAGACCAGGGCGCCGGCTCCTGGAGCGCCTGGGAGGGCGCCGGGATGCCTTGCATCTGCCCCTGCCGCGCGGAGGCGGAGGCGTCCGGGGGCGCGGGCTGGGGAGGTGGAGCTGCCCCGGCTTGGGGTTCCCACGCCGCCCCGGCGACCTGGGGACCCCGCCCCAGCCCCACCACGGACTCCCCTGGGACGTGGGTGGCGCAAGCACCCTTGGCCCTGCGGCCCCGCTTGAGCGGGCCCAGGCTGTGCCACCGCGCAGGGGCCCGGCAGGCCGTCGCGCTGCGGGTCCCGGTCCCCCGGCTTTTGCCCGGGTGCGGAGGCCACCGAGGAGCCTGAGGGTGGAGAGCGCCCCGTCCGGAGGAGCCGGGGCGGCGTAGGCGAAATCCCCGCGCGCCGGGGCAGGTTGGGAGATCCCTCTGCCGGCGCGGCCTGGCTGGGCTGCAGCGCGGGGGCGGCCCTCGCTGCCTGGCTCACGAAAGCCCCTGTGGGAGAGCCCCAGGCGCGCAGGGCACGTGGGGTGCGGGAAGCCCCGTTCCCCACGCCGGTGTGGGCGAAGGCGACCCACGAGGGAGCAGGGTGACCCCGCCGGGGGCCGCGCTGCACAGGCCGCCTGCCTGCGCGGGCGCCCTGCCACCCTGTCCCGGGTGCCTGGCCCTTCGATTCTGAAACCAGATCTGAATCCTGGACTCCGGGAGGCCCGTCTCTCTGGCCAGCTCCTCCCGGGCGGCGATGCCTGGAAAGCGATCCTTCTCAAAGGCTCGGAGGAGCAGGGCGGTCTGGGATCCGGTGACGGCGGTCCGCTTTCGCCGGCCTTCTGGCGGGCCGCGTCTCCCGGGCCAGGGCCGAGATTCCCGCCGGTGCTGCCTCAGCTGGCGTGACCTCTCATTCTGAAACCAAATCTGGACCCTGGGCTCCGGAATGCCGATGGCCTGGGCCAGCCGTTCTCTGGTGGCGATGCCCGGGTACGGGTTCCGCTCAAAGCAGGCTCGCAGGGCCTCGCTTTGGCTCGGGGTCCAAACGAGTCTCCGTCGCCGTCCTCGTCCCCGGGCTTCCGCGGGGAGGGTGCTGTCCGAGGGTGTCGGGAGGGCCATCGCGGTGAGCCCCGGCCGGAATTTCACGGACGGACGCGGGCAGAGAGAGGCCGGCGGGCTCCCGTGCACCTCAGCCGGACTGTGCACTGCGGCAGGTGCAGCCAGGAGGCCTGCCCGGACAGCCAGCCAGCCAGCCAGCCAGCCGCCCTTGTAAAGGCCCACAGGCAGGCAGGCTCCACCCTTCATGAATGGCGGTGAGCCCCCCTGGGACAGCCCGCCCCACCCCGGAAGGGACCCAGGGCGTCGAGGCCTGGGGCCGGCCGGCGGGTGGTGGTGGTGGTGGTGGTGGGGGGGTGGTGGGGAGGGCGTGGTGGCGGTGGTGGTGGTGGGGCCGGAGAGACGAAGAGGAAGGGGGAGAGGGGGGAGGGGGGAGGGGGGCGCGTTTCGGGGGCCGGCTCTCCGGACCTCTCCAGGGATCCCGCGGGAACGGGAAGCCGCTCTCTGGGCTCCCACGCGTCGGCAGCAGGGAGAAACCAGCCTGGGAGGGTGGAGGGGAGTGTGGAACTGAACCTCCGTGGGAGTCTTGAGTGTGCCAGGCCCTCTCTCCGTGAAGGAGGCAATGCCTGTGGGCGTCGCCGTTGCCGGGACGGTCTCGCACACGCAGGCGTGTGGCTCTCGTTCATTTCCACGTAGAAGACCAGAGCGAGACCCCAGAGAGGAGATGCCTCCGCGGCGTGATGGCCTGACGATGGATTCCCGCGTGCGGCAACGTGGGGAGTCTGCAGTGTGGCCGGTTTGGAACCTGGCAAGGAGAGCGAAGGCACCATGCCGGGCTTGCACCCTTCCCTGCATGTTTCCGGGTGCCCGCAGAGCTCCGGGAGCAAACAGTCGGCATGGCCAGCCTTTCGGGGGCCGGAGAGACGTGAGCAACAGGCCGCCTTGCGGAGGGCAAAGCCACGCGGAAACCAAAATCACGCCTCCGTCGTCCTGCGTGTGGCTCCTCCGTGGCCGGGGCTGTCGGCCTCGCGCCGCGTTGCAGGGCTCAGCCTGGGGATGTGCGGTCTGTGAACCGCGCGGGTGAAAACCCGACGGCAACCCGAGTCCCGGTCTTTTGTCCCGGAGGAAACCGCCCACTCCCTGGGCCCCGGAACCGGGGCGAATGGGTGGTGCCCCGCCGGCCGGCGCGGCGGCTGTGGGCCCAGCCCTCAGCCCGCGCCGGACGCTGACCGTTTTCCCGGAGGGCGGGGGTCCCGCTACTCCCGGAGGCCGAGGACCGCTTTTCCTCCCTGCCTTCCTCCCCCCGTCCGTCCCCGGCTCCCTCCCGCCCGCCCCCAGTCCCCGCGTCGCTCTGTCTTTCCCTCCGTTCCTCCCTGCCTCCCTGCCTCCCTCCCTCCCTCCTAACGTCCCTCCGCCCGTCCTTCCGCCCCTCTAGGTCTCCCGTTCCTCTCTCCATCTCTGCCCGCCTTCCCTCCCGCCTGGAACGCTCAGCGTCCCCGGTGTGCGCCGGGCCTGGGGTCTGCGTTCCGCCGCCAGGCGCTCCGTGCTGGCACCTGGGCGGCTGCAGGGGCCCGGGCGGGCGGGCGACGGTGGCGCGGGGGCGCAGAGGAGGCGAGCCGCCGGAGCGGTGTCAGGCCCGGACGCTGCGCGGGGCCCGGTGTTTCGCGGGACGGGGGTCTCCACCCAGCCCAGGGGACGACGCGTTTTCCGGGGGTGGGGGGTGGGGTGGGGAGGGGGCGGTCAGGCGGCGGGGTGGGCTGGTGGAGAGGCAGGAGAGCTCTGCCCGGGCTGCTCCCACAGCCCAGGCGGCTGCCCGCAAACCCGCGCGTGCGCAGTAGGCGGCCCACCTGCTGGTACCTGGGCCGGCTCTGGGATCCCCGGGATGCCCAGGAAAGAATGGCAGTTCTCCGCGGTGTGGAGTCTCTCACCGGGCCTAGACCTAGAAGGCAGGAATCCCAGGCCGGTCAGCCCGGTGGAGGGGGCGGGGCGGAGACACGCCCCTCCGTAGCCAGCCAGGTGTTCCCCGCGAAAGAGAGGCCACCGCCCTGCCCCGAACCACCCGACCCCGTCCCAACCCCGCGTCCTAAAGCTCCTCCAGCAGAGCCCGGTATTCTTCCTCGCTGAGGGGTGCTTCCAGCGAGGCGGCCTCTTCCGAGGCCTCCAGCTCCCCCGGGGCCTCCGTTTCTAGGAGAGGTTGCGCCTGCTGCAGAAACTCCGGGCTCGCCAGGAGCTCATCCAGCAGCAGGCCGCAGGGGAGTGCAGACCAGGGCGCCGGCTCCTGGAGCGCCTGGGAGGGCGCCGGGATGCCTTGCATCTGCCCCTGCCGCGCGGAGGCGGAGGCGTCCGGGGGCGCGGGCTGGGGAGGTGGAGCTGCCCCGGCTTGGGGTTCCCACGCCGCCCCGGCGACCTGGGGACCCCGGCCCCAGCCCCACCACGGACTCCCCTGGGACGTGGGTGGCGCAAGCACCCCTTGGCCCTGCGGCCCCGCTTGAGCGGGCCCAGGCTGTGCCACCGCGCAGGGGCCCGGCAGGCCGTCGCGCTGCGGGTCCCGGTCCTCCCGGCTTTTGCCCGGGTGCGGAGGCCACCGAGGAGCCTGAGGGTGGGAGAGCGCCCCGTCCGGAGGAGCCGGGGCGGCGTAGGCGAAATCCCCGCGCGCCGGGGCAGGTTGGGAGATCCCCTCTGCCGGCGCGGCCTGGCTGGGCTGCAGCGCGGGGGCGGCCCTCGCTGCCTGGCTCACGAAAGCCCCCTGTGGGAGAGCCCCAGGCGCGCAGGGCACGTGGGGTGCGGGAAGCCCCGTTCCCCACGCGCCGGTGTGGGCGAAGGCGACCCACGAGGGAGCAGGGTGACCCCCGCCGGGGGCCGCGCTGCACAGGCCGCCTGCCTGCGCGGGCGCCCTGCCACCCTGTCCCGGGTGCCTGGCCCTTCGATTCTGAAACCAGATCTGAATCCTGGACTCCGGGAGGCCCGTCTCTCTGGCCAGCTCCTCCCGGGCGGCGATGCCTGGAAAGCGATCCTTCTCAAAGGCTCGGAGGAGCAGGGCGGTCTGGGATCCGGTGACGGCGGTCCGCTTTCGCCGGCCTTCTGGCGGGCCGCGTCTCCCGGGCCAGGGCCGAGATTCCCGCCGGTGCTGCCTCAGCTGGCGTGACCTCTCATTCTGAAACCAAATCTGGACCCTGGGCTCCGGAATGCCGATGGCCTGGGCCAGCCGTTCTCTGGTGGCGATGCCCGGGTACGGGTTCCGCTCAAAGCAGGCTCGCAGGGCCTCGCTTTGGCTCGGGGTCCAAACGAGTCTCCGTCGCCGTCCTCGTCCCCGGGCTTCCGCGGGGAGGGTGCTGTCCGAGGGTGTCGGGAGGGCCATCGCGGTGAGCCCCGGCCGGAATTTCACGGACGGACGCGGGCAGAGAGAGGCCGGCGGGCTCCCGTGCACCTCAGCCGGACTGTGCACTGCGGCAGGTGCAGCCAGGAGGCCTGCCCGGACAGCCAGCCAGCCAGCCAGCCAGCCGCCCTTGTAAAGGCCCACAGGCAGGCAGGCTCCACCCCTTCATGAATGGCGGTGAGCCCCCCTGGGACAGCCCGCCCCACCCCGGAAGGGACCCAGGGCGTCGAGGCCTGGGGCCGGCCGGCGGGGTGGTGGTGGTGGTGGTGGTGGGGGGGGGGGTGGGGGAGGGCGTGGTGGCGGTGGTGGTGGTGGGGCCGGAGAGACGAAGAGGAAGGGGGAGAGGGGGGAGGGGGGAGGGGGCGCGTTTCGGGGGCCGGCTCTCCGGACCTCTCCAGGGATCCCGCGGGAACGGGAAGCCGCTCTCTGGGCTCCCACGCGTCGGCAGCAGGGAGAAACCAGCCTGGGAGGGTGGAGGGGAGTGTGGAACTGAACCTCCGTGGGAGTCTTGAGTGTGCCAGGCCCTCTCTCCGTGAAGGAGGCAATGCCTGTGGGCGTCGCCGTTGCCGGGACGGTCTCGCACACGCAGGCGTGTGGCTCTCGTTCATTTCCACGTAGAAGACCAGAGCGAGACCCCAGAGAGGAGATGCCTCCCCGGCGTGATGGCCTGACGATGGATTCCCGCGTGCGGCAACGTGGGGAGTCTGCAGTGTGGCCGGTTTGGAACCTGGCAAGGAGAGCGAAGGCACCATGCCGGGCTTGCACCCTTCCCTGCATGTTTCCGGGTGCCCGCAGAGCTCCGGGAGCAAACAGTCGGCATGGCCAGCCTTTCGGGGGCCGGAGAGACGTGAGCAACAGGCCGCCTTGCGGAGGGCAAAGCCACGCGGAAACCAAAATCACGCCTCCGTCGTCCTGCGTGTGGCTCCTCCGTGGCCGGGGCTGTCGGCCTCGCGCCGCGTTGCAGGGCTCAGCCTGGGGATGTGCGGTCTGTGAACCGCGCGGGTGAAAACCCGACGGCAACCCGAGTCCCGGTCTTTTGTCCCGGAGGAAACCGCCCACTCCCTGGGCCCCGGAACCGGGGCGAATGGGTGGTGCCCCGCCGGCCGGCGCGGCGGCTGTGGGCCCAGCCCTCAGCCCGCGCCGGACGCTGACCGTTTTCCCGGAGGGCGGGGGTCCCGCTACTCCCGGAGGCCGAGGACCGCTTTTCCTCCCTGCCTTCCTCCCCCCGTCCGTCCCCGGCTCCCTCCCGCCCGCCCCCAGTCCCCGCGTCGCTCTGTCTTTCCCTCCGTTCCTCCCTGCCTCCCTGCCTCCCTCCCTCCCTCCTAACGTCCCTCCGCCCGTCCTTCCGCCCCTCTAGGTCTCCCGTTCCTCTCTCCATCTCTGCCCGCCTTCCCTCCCGCCTGGAACGCTCAGCGTCCCCGGTGTGCGCCGGGCCTGGGGTCTGCGTTCCGCCGCCAGGCGCTCCGTGCTGGCACCTGGGCGGCTGCAGGGGCCCGGGCGGGCGGGCGACGGTGGCGCGGGGGCGCAGAGGAGGCGAGCCGCCGGAGCGGTGTCAGGCCCGGACGCTGCGCGGGGCCCGGTGTTTCGCGGGACGGGGGTCTCCACCCAGCCCAGGGGACGACGCGTTTTCCGGGGGTGGGGGGTGGGGGTGGGGAGGGGGCGGTCAGGCGGCGGGGTGGGCTGGTGGAGAGGCAGGAGAGCTCTGCCCGGGCTGCTCCCACAGCCCAGGCGGCTGCCCGCAAACCCGCGCGTGCGCAGTAGGCGGCCCACCTGCTGGTACCTGGGCCGGCTCTGGGATCCCCGGGATGCCCAGGAAAGAATGGCAGTTCTCCGCGGTGTGGAGTCTCTCACCGGGCCTAGACCTAGAAGGCAGGAATCCCAGGCCGGTCAGCCCGGTGGAGGGGGCGGGGCGGAGACACGCCCCTCCGTAGCCAGCCAGGTGTTCCCCGCGAAAGAGAGGCCACCGCCCTGCCCCGAACCACCCGACCCCGTCCCAACCCCGCGTCCTAAAGCTCCTCCAGCAGAGCCCGGTATTCTTCCTCGCTGAGGGGTGCTTCCAGCGAGGCGGCCTCTTCCGAGGCCTCCAGCTCCCCCGGGGCCTCCGTTTCTAGGAGAGGTTGCGCCTGCTGCAGAAACTCCGGGCTCGCCAGGAGCTCATCCAGCAGCAGGCCGCAGGGGAGTGCAGACCAGGGCGCCGGCTCCTGGAGCGCCTGGGAGGGCGCCGGGATGCCTTGCATCTGCCCCTGCCGCGCGGAGGCGGAGGCGTCCGGGGGCGCGGGCTGGGGAGGTGGAGCTGCCCCGGCTTGGGGTTCCCACGCCGCCCCGGCGACCTGGGGACCCCGGCCCCAGCCCCACCACGGACTCCCCTGGGACGTGGGTGGCGCAAGCACCCCTTGGCCCTGCGGCCCCGCTTGAGCGGGCCCAGGCTGTGCCACCGCGCAGGGGCCCGGCAGGCCGTCGCGCTGCGGGTCCCGGTCCTCCCGGCTTTTGCCCGGGTGCGGAGGCCACCGAGGAGCCTGAGGGTGGGAGAGCGCCCCGTCCGGAGGAGCCGGGGCGGCGTAGGCGAAATCCCCGCGCGCCGGGGCAGGTTGGGAGATCCCCTCTGCCGGCGCGGCCTGGCTGGGCTGCAGCGCGGGGGCGGCCCTCGCTGCCTGGCTCACGAAAGCCCCCTGTGGGAGAGCCCCAGGCGCGCAGGGCACGTGGGGTGCGGGAAGCCCCGTTCCCCACGCGCCGGTGTGGGCGAAGGCGACCCACGAGGGAGCAGGGTGACCCCCGCCGGGGGCCGCGCTGCACAGGCCGCCTGCCTGCGCGGGCGCCCTGCCACCCTGTCCCGGGTGCCTGGCCCTTCGATTCTGAAACCAGATCTGAATCCTGGACTCCGGGAGGCCCGTCTCTCTGGCCAGCTCCTCCCGGGCGGCGATGCCTGGAAAGCGATCCTTCTCAAAGGCTCGGAGGAGCAGGGCGGTCTGGGATCCGGTGACGGCGGTCCGCTTTCGCCGGCCTTCTGGCGGGCCGCGTCTCCCGGGCCAGGGCCGAGATTCCCGCCGGTGCTGCCTCAGCTGGCGTGACCTCTCATTCTGAAACCAAATCTGGACCCTGGGCTCCGGAATGCCGATGGCCTGGGCCAGCCGTTCTCTGGTGGCGATGCCCGGGTACGGGTTCCGCTCAAAGCAGGCTCGCAGGGCCTCGCTTTGGCTCGGGGTCCAAACGAGTCTCCGTCGCCGTCCTCGTCCCCGGGCTTCCGCGGGGAGGGTGCTGTCCGAGGGTGTCGGGAGGGCCATCGCGGTGAGCCCCGGCCGGAATTTCACGGACGGACGCGGGCAGAGAGAGGCCGGCGGGCTCCCGTGCACCTCAGCCGGACTGTGCACTGCGGCAGGTGCAGCCAGGAGGCCTGCCCGGACAGCCAGCCAGCCAGCCAGCCAGCCGCCCTTGTAAAGGCCCACAGGCAGGCAGGCTCCACCCCTTCATGAATGGCGGTGAGCCCCCCTGGGACAGCCCGCCCCACCCCGGAAGGGACCCAGGGCGTCGAGGCCTGGGGCCGGCCGGCGGGGTGGTGGTGGTGGTGGTGGTGGGGGGGGTGGTGGGGGAGGGCGTGGTGGCGGTGGTGGTGGTGGGGCCGGAGAGACGAAGAGGAAGGGGGAGAGGGGGGAGGGGGGAGGGGGGCGCGTTTCGGGGGCCGGCTCTCCGGACCTCTCCAGGGATCCCGCGGGAACGGGAAGCCGCTCTCTGGGCTCCCACGCGTCGGCAGCAGGGAGAAACCAGCCTGGGAGGGTGGAGGGGAGTGTGGAACTGAACCTCCGTGGGAGTCTTGAGTGTGCCAGGCCCTCTCTCCGTGAAGGAGGCAATGCCTGTGGGCGTCGCCGTTGCCGGGACGGTCTCGCACACGCAGGCGTGTGGCTCTCGTTCATTTCCACGTAGAAGACCAGAGCGAGACCCCAGAGAGGAGATGCCTCCGCGGCGTGATGGCCTGACGATGGATTCCCGCGTGCGGCAACGTGGGGAGTCTGCAGTGTGGCCGGTTTGGAACCTGGCAAGGAGAGCGAAGGCACCATGCCGGGCTTGCACCCTTCCCTGCATGTTTCCGGGTGCCCGCAGAGCTCCGGGAGCAAACAGTCGGCATGGCCAGCCTTTCGGGGGCCGGAGAGACGTGAGCAACAGGCCGCCTTGCGGAGGGCAAAGCCACGCGGAAACCAAAATCACGCCTCCGTCGTCCTGCGTGTGGCTCCTCCGTGGCCGGGGCTGTCGGCCTCGCGCCGCGTTGCAGGGCTCAGCCTGGGGATGTGCGGTCTGTGAACCGCGCGGGTGAAAACCCGACGGCAACCCGAGTCCCGGTCTTTTGTCCCGGAGGAAACCGCCCACTCCCTGGGCCCCGGAACCGGGGCGAATGGGTGGTGCCCCGCCGGCCGGCGCGGCGGCTGTGGGCCCAGCCCTCAGCCCGCGCCGGACGCTGACCGTTTTCCCGGAGGGCGGGGGTCCCGCTACTCCCGGAGGCCGAGGACCGCTTTTCCTCCCTGCCTTCCTCCCCCCGTCCGTCCCCGGCTCCCTCCCGCCCGCCCCCAGTCCCCGCGTCGCTCTGTCTTTCCCTCCGTTCCTCCCTGCCTCCCTGCCTCCCTCCCTCCCTCCTAACGTCCCTCCGCCCGTCCTTCCGCCCCTCTAGGTCTCCCGTTCCTCTCTCCATCTCTGCCCGCCTTCCCTCCCGCCTGGAACGCTCAGCGTCCCCGGTGTGCGCCGGGCCTGGGGTCTGCGTTCCGCCGCCAGGCGCTCCGTGCTGGCACCTGGGCGGCTGCAGGGGCCCGGGCGGGCGGGCGACGGTGGCGCGGGGGCGCAGAGGAGGCGAGCCGCCGGAGCGGTGTCAGGCCCGGACGCTGCGCGGGGCCCGGTGTTTCGCGGGACGGGGGTCTCCACCCAGCCCAGGGGACGACGCGTTTTCCGGGGGTGGGGGGTGGGGGTGGGGAGGGGGCGGTCAGGCGGCGGGGTGGGCTGGTGGAGAGGCAGGAGAGCTCTGCCCGGGCTGCTCCCACAGCCCAGGCGGCTGCCCGCAAACCCGCGCGTGCGCAGTAGGCGGCCCACCTGCTGGTACCTGGGCCGGCTCTGGGATCCCCGGGATGCCCAGGAAAGAATGGCAGTTCTCCGCGGTGTGGAGTCTCTCACCGGGCCTAGACCTAGAAGGCAGGAATCCCAGGCCGGTCAGCCCGGTGGAGGGGGCGGGGCGGAGACACGCCCCTCCGTAGCCAGCCAGGTGTTCCCCGCGAAAGAGAGGCCACCGCCCTGCCCCGAACCACCCGACCCCGTCCCAACCCCGCGTCCTAAAGCTCCTCCAGCAGAGCCCGGTATTCTTCCTCGCTGAGGGGTGCTTCCAGCGAGGCGGCCTCTTCCGAGGCCTCCAGCTCCCCCGGGGCCTCCGTTTCTAGGAGAGGTTGCGCCTGCTGCAGAAACTCCGGGCTCGCCAGGAGCTCATCCAGCAGCAGGCCGCAGGGGAGTGCAGACCAGGGCGCCGGCTCCTGGAGCGCCTGGGAGGGCGCCGGGATGCCTTGCATCTGCCCCTGCCGCGCGGAGGCGGAGGCGTCCGGGGGCGCGGGCTGGGGAGGTGGAGCTGCCCCGGCTTGGGGTTCCCACGCCGCCCCGGCGACCTGGGGACCCCGGCCCCAGCCCCACCACGGACTCCCCTGGGACGTGGGTGGCGCAAGCACCCCTTGGCCCTGCGGCCCCGCTTGAGCGGGCCCAGGCTGTGCCACCGCGCAGGGGCCCGGCAGGCCGTCGCGCTGCGGGTCCCGGTCCTCCCGGCTTTTGCCCGGGTGCGGAGGCCACCGAGGAGCCTGAGGGTGGGAGAGCGCCCCGTCCGGAGGAGCCGGGGCGGCGTAGGCGAAATCCCCGCGCGCCGGGGCAGGTTGGGAGATCCCCTCTGCCGGCGCGGCCTGGCTGGGCTGCAGCGCGGGGGCGGCCCTCGCTGCCTGGCTCACGAAAGCCCCCTGTGGGAGAGCCCCAGGCGCGCAGGGCACGTGGGGTGCGGGAAGCCCCGTTCCCCACGCGCCGGTGTGGGCGAAGGCGACCCACGAGGGAGCAGGGTGACCCCCGCCGGGGGCCGCGCTGCACAGGCCGCCTGCCTGCGCGGGCGCCCTGCCACCCTGTCCCGGGTGCCTGGCCCTTCGATTCTGAAACCAGATCTGAATCCTGGACTCCGGGAGGCCCGTCTCTCTGGCCAGCTCCTCCCGGGCGGCGATGCCTGGAAAGCGATCCTTCTCAAAGGCTCGGAGGAGCAGGGCGGTCTGGGATCCGGTGACGGCGGTCCGCTTTCGCCGGCCTTCTGGCGGGCCGCGTCTCCCGGGCCAGGGCCGAGATTCCCGCCGGTGCTGCCTCAGCTGGCGTGACCTCTCATTCTGAAACCAAATCTGGACCCTGGGCTCCGGAATGCCGATGGCCTGGGCCAGCCGTTCTCTGGTGGCGATGCCCGGGTACGGGTTCCGCTCAAAGCAGGCTCGCAGGGCCTCGCTTTGGCTCGGGGTCCAAACGAGTCTCCGTCGCCGTCCTCGTCCCCGGGCTTCCGCGGGGAGGGTGCTGTCCGAGGGTGTCGGGAGGGCCATCGCGGTGAGCCCCGGCCGGAATTTCACGGACGGACGCGGGCAGAGAGAGGCCGGCGGGCTCCCGTGCACCTCAGCCGGACTGTGCACTGCGGCAGGTGCAGCCAGGAGGCCTGCCCGGACAGCCAGCCAGCCAGCCAGCCAGCCGCCCTTGTAAAGGCCCACAGGCAGGCAGGCTCCACCCCTTCATGAATGGCGGTGAGCCCCCCTGGGACAGCCCGCCCCACCCCGGAAGGGACCCAGGGCGTCGAGGCCTGGGGCCGGCCGGCGGGGTGGTGGTGGTGGTGGTGGTGGTGGGGGGGGGTGGTGGGGGAGGGCGTGGTGGCGGTGGTGGTGGTGGGGCCGGAGAGACGAAGAGGAAGGGGGAGAGGGGGGAGGGGGGAGGGGGGCGCGTTTCGGGGGCCGGCTCTCCGGACCTCTCCAGGGATCCCGCGGGAACGGGAAGCCGCTCTCTGGGCTCCCACGCGTCGGCAGCAGGGAGAAACCAGCCTGGGAGGGTGGAGGGGAGTGTGGAACTGAACCTCCGTGGGAGTCTTGAGTGTGCCAGGCCCTCTCTCCGTGAAGGAGGCAATGCCTGTGGGCGTCGCCGTTGCCGGGACGGTCTCGCACACGCAGGCGTGTGGCTCTCGTTCATTTCCACGTAGAAGACCAGAGCGAGACCCCAGAGAGGAGATGCCTCCCCGGCGTGATGGCCTGACGATGGATTCCCGCGTGCGGCAACGTGGGGAGTCTGCAGTGTGGCCGGTTTGGAACCTGGCAAGGAGAGCGAAGGCACCATGCCGGGCTTGCACCCTTCCCTGCATGTTTCCGGGTGCCCGCAGAGCTCCGGGAGCAAACAGTCGGCATGGCCAGCCTTTCGGGGGCCGGAGAGACGTGAGCAACAGGCCGCCTTGCGGAGGGCAAAGCCACGCGGAAACCAAAATCACGCCTCCGTCGTCCTGCGTGTGGCTCCTCCGTGGCCGGGGCTGTCGGCCTCGCGCCGCGTTGCAGGGCTCAGCCTGGGGATGTGCGGTCTGTGAACCGCGCGGGTGAAAACCCGACGGCAACCCGAGTCCCGGTCTTTTGTCCCGGAGGAAACCGCCCACTCCCTGGGCCCCGGAACCGGGGCGAATGGGTGGTGCCCCGCCGGCCGGCGCGGCGGCTGTGGGCCCAGCCCTCAGCCCGCGCCGGACGCTGACCGTTTTCCCGGAGGGCGGGGGTCCCGCTACTCCCGGAGGCCGAGGACCGCTTTTCCTCCCTGCCTTCCTCCCCCCGTCCGTCCCCGGCTCCCTCCCGCCCGCCCCCAGTCCCCGCGTCGCTCTGTCTTTCCCTCCGTTCCTCCCTGCCTCCCTGCCTCCCTCCCTCCCTCCTAACGTCCCTCCGCCCGTCCTTCCGCCCCTCTAGGTCTCCCGTTCCTCTCTCCATCTCTGCCCGCCTTCCCTCCCGCCTGGAACGCTCAGCGTCCCCGGTGTGCGCCGGGCCTGGGGTCTGCGTTCCGCCGCCAGGCGCTCCGTGCTGGCACCTGGGCGGCTGCAGGGGCCCGGGCGGGCGGGCGACGGTGGCGCGGGGGCGCAGAGGAGGCGAGCCGCCGGAGCGGTGTCAGGCCCGGACGCTGCGCGGGGCCCGGTGTTTCGCGGGACGGGGGTCTCCACCCAGCCCAGGGGACGACGCGTTTTCCGGGGGTGGGGGGTGGGGGTGGGGAGGGGCGGTCAGGCGGCGGGGTGGGCTGGTGGAGAGGCAGGAGAGCTCTGCCCGGGCTGCTCCCACAGCCCAGGCGGCTGCCCGCAAACCCGCGCGTGCGCAGTAGGCGGCCCACCTGCTGGTACCTGGGCCGGCTCTGGGATCCCCGGGATGCCCAGGAAAGAATGGCAGTTCTCCGCGGTGTGGAGTCTCTCACCGGGCCTAGACCTAGAAGGCAGGAATCCCAGGCCGGTCAGCCCGGTGGAGGGGGCGGGGCGGAGACACGCCCCTCCGTAGCCAGCCAGGTGTTCCCCGCGAAAGAGAGGCCACCGCCCTGCCCCGAACCACCCGACCCCGTCCCAACCCCGCGTCCTAAAGCTCCTCCAGCAGAGCCCGGTATTCTTCCTCGCTGAGGGGTGCTTCCAGCGAGGCGGCCTCTTCCGAGGCCTCCAGCTCCCCCGGGGCCTCCGTTTCTAGGAGAGGTTGCGCCTGCTGCAGAAACTCCGGGCTCGCCAGGAGCTCATCCAGCAGCAGGCCGCAGGGGAGTGCAGACCAGGGCGCCGGCTCCTGGAGCGCCTGGGAGGGCGCCGGGATGCCTTGCATCTGCCCCTGCCGCGCGGAGGCGGAGGCGTCCGGGGGCGCGGGCTGGGGAGGTGGAGCTGCCCCGGCTTGGGGTTCCCACGCCGCCCCGGCGACCTGGGGACCCCGGCCCCAGCCCCACCACGGACTCCCCTGGGACGTGGGTGGCGCAAGCACCCCTTGGCCCTGCGGCCCCGCTTGAGCGGGCCCAGGCTGTGCCACCGCGCAGGGGCCCGGCAGGCCGTCGCGCTGCGGGTCCCGGTCCTCCCGGCTTTTGCCCGGGTGCGGAGGCCACCGAGGAGCCTGAGGGTGGGAGAGCGCCCCGTCCGGAGGAGCCGGGGCGGCGTAGGCGAAATCCCCGCGCGCCGGGGCAGGTTGGGAGATCCCCTCTGCCGGCGCGGCCTGGCTGGGCTGCAGCGCGGGGGCGGCCCTCGCTGCCTGGCTCACGAAAGCCCCCTGTGGGAGAGCCCCAGGCGCGCAGGGCACGTGGGGTGCGGGAAGCCCCGTTCCCCACGCGCCGGTGTGGGCGAAGGCGACCCACGAGGGAGCAGGGTGACCCCCGCCGGGGGCCGCGCTGCACAGGCCGCCTGCCTGCGCGGGCGCCCTGCCACCCTGTCCCGGGTGCCTGGCCCTTCGATTCTGAAACCAGATCTGAATCCTGGACTCCGGGAGGCCCGTCTCTCTGGCCAGCTCCTCCCGGGCGGCGATGCCTGGAAAGCGATCCTTCTCAAAGGCTCGGAGGAGCAGGGCGGTCTGGGATCCGGTGACGGCGGTCCGCTTTCGCCGGCCTTCTGGCGGGCCGCGTCTCCCGGGCCAGGGCCGAGATTCCCGCCGGTGCTGCCTCAGCTGGCGTGACCTCTCATTCTGAAACCAAATCTGGACCCTGGGCTCCGGAATGCCGATGGCCTGGGCCAGCCGTTCTCTGGTGGCGATGCCCGGGTACGGGTTCCGCTCAAAGCAGGCTCGCAGGGCCTCGCTTTGGCTCGGGGTCCAAACGAGTCTCCGTCGCCGTCCTCGTCCCCGGGCTTCCGCGGGGAGGGTGCTGTCCGAGGGTGTCGGGAGGGCCATCGCGGTGAGCCCCGGCCGGAATTTCACGGACGGACGCGGGCAGAGAGAGGCCGGCGGGCTCCCGTGCACCTCAGCCGGACTGTGCACTGCGGCAGGTGCAGCCAGGAGGCCTGCCCGGACAGCCAGCCAGCCAGCCAGCCAGCCGCCCTTGTAAAGGCCCACAGGCAGGCAGGCTCCACCCCTTCATGAATGGCGGTGAGCCCCCCTGGGACAGCCCGCCCCACCCCGGAAGGGACCCAGGGCGTCGAGGCCTGGGGCCGGCCGGCGGGGTGGTGGTGGTGGTGGTGGTGGTGGGGGGGGGTGGTGGGGGAGGGCGTGGTGGCGGTGGTGGTGGTGGGGCCGGAGAGACGAAGAGGAAGGGGGAGAGGGGGGAGGGGGGAGGGGGGCGCGTTTCGGGGGCCGGCTCTCCGGACCTCTCCAGGGATCCCGCGGGAACGGGAAGCCGCTCTCTGGGCTCCCACGCGTCGGCAGCAGGGAGAAACCAGCCTGGGAGGGTGGAGGGGAGTGTGGAACTGAACCTCCGTGGGAGTCTTGAGTGTGCCAGGCCCTCTCTCCGTGAAGGAGGCAATGCCTGTGGGCGTCGCCGTTGCCGGGACGGTCTCGCACACGCAGGCGTGTGGCTCTCGTTCATTTCCACGTAGAAGACCAGAGCGAGACCCCAGAGAGGAGATGCCTCCCCGGCGTGATGGCCTGACGATGGATTCCCGCGTGCGGCAACGTGGGGAGTCTGCAGTGTGGCCGGTTTGGAACCTGGCAAGGAGAGCGAAGGCACCATGCCGGGCTTGCACCCTTCCCTGCATGTTTCCGGGTGCCCGCAGAGCTCCGGGAGCAAACAGTCGGCATGGCCAGCCTTTCGGGGGCCGGAGAGACGTGAGCAACAGGCCGCCTTGCGGAGGGCAAAGCCACGCGGAAACCAAAATCACGCCTCCGTCGTCCTGCGTGTGGCTCCTCCGTGGCCGGGGCTGTCGGCCTCGCGCCGCGTTGCAGGGCTCAGCCTGGGGATGTGCGGTCTGTGAACCGCGCGGGTGAAAACCCGACGGCAACCCGAGTCCCGGTCTTTTGTCCCGGAGGAAACCGCCCACTCCCTGGGCCCCGGAACCGGGGCGAATGGGTGGTGCCCCGCCGGCCGGCGCGGCGGCTGTGGGCCCAGCCCTCAGCCCGCGCCGGACGCTGACCGTTTTCCCGGAGGGCGGGGGTCCCGCTACTCCCGGAGGCCGAGGACCGCTTTTCCTCCCTGCCTTCCTCCCCCCGTCCGTCCCCGGCTCCCTCCCGCCCGCCCCCAGTCCCCGCGTCGCTCTGTCTTTCCCTCCGTTCCTCCCTGCCTCCCTGCCTCCCTCCCTCCCTCCTAACGTCCCTCCGCCCGTCCTTCCGCCCCTCTAGGTCTCCCGTTCCTCTCTCCATCTCTGCCCGCCTTCCCTCCCGCCTGGAACGCTCAGCGTCCCCGGTGTGCGCCGGGCCTGGGGTCTGCGTTCCGCCGCCAGGCGCTCCGTGCTGGCACCTGGGCGGCTGCAGGGGCCCGGGCGGGCGGGCGACGGTGGCGCGGGGGCGCAGAGGAGGCGAGCCGCCGGAGCGGTGTCAGGCCCGGACGCTGCGCGGGGCCCGGTGTTTCGCGGGACGGGGGTCTCCACCCAGCCCAGGGGACGACGCGTTTTCCGGGGGTGGGGGGTGGGGGTGGGGAGGGGCGGTCAGGCGGCGGGGTGGGCTGGTGGAGAGGCAGGAGAGCTCTGCCCGGGCTGCTCCCACAGCCCAGGCGGCTGCCCGCAAACCCGCGCGTGCGCAGTAGGCGGCCCACCTGCTGGTACCTGGGCCGGCTCTGGGATCCCCGGGATGCCCAGGAAAGAATGGCAGTTCTCCGCGGTGTGGAGTCTCTCACCGGGCCTAGACCTAGAAGGCAGGAATCCCAGGCCGGTCAGCCCGGTGGAGGGGGCGGGGCGGAGACACGCCCCTCCGTAGCCAGCCAGGTGTTCCCCGCGAAAGAGAGGCCACCGCCCTGCCCCGAACCACCCGACCCCGTCCCAACCCCGCGTCCTAAAGCTCCTCCAGCAGAGCCCGGTATTCTTCCTCGCTGAGGGGTGCTTCCAGCGAGGCGGCCTCTTCCGAGGCCTCCAGCTCCCCCGGGGCCTCCGTTTCTAGGAGAGGTTGCGCCTGCTGCAGAAACTCCGGGCTCGCCAGGAGCTCATCCAGCAGCAGGCCGCAGGGGAGTGCAGACCAGGGCGCCGGCTCCTGGAGCGCCTGGGAGGGCGCCGGGATGCCTTGCATCTGCCCCTGCCGCGCGGAGGCGGAGGCGTCCGGGGGCGCGGGCTGGGGAGGTGGAGCTGCCCCGGCTTGGGGTTCCCACGCCGCCCCGGCGACCTGGGGACCCCGGCCCCAGCCCCACCACGGACTCCCCTGGGACGTGGGTGGCGCAAGCACCCCTTGGCCCTGCGGCCCCGCTTGAGCGGGCCCAGGCTGTGCCACCGCGCAGGGGCCCGGCAGGCCGTCGCGCTGCGGGTCCCGGTCCTCCCGGCTTTTGCCCGGGTGCGGAGGCCACCGAGGAGCCTGAGGGTGGGAGAGCGCCCCGTCCGGAGGAGCCGGGGCGGCGTAGGCGAAATCCCCGCGCGCCGGGGCAGGTTGGGAGATCCCCTCTGCCGGCGCGGCCTGGCTGGGCTGCAGCGCGGGGGCGGCCCTCGCTGCCTGGCTCACGAAAGCCCCCTGTGGGAGAGCCCCAGGCGCGCAGGGCACGTGGGGTGCGGGAAGCCCCGTTCCCCACGCGCCGGTGTGGGCGAAGGCGACCCACGAGGGAGCAGGGTGACCCCCGCCGGGGGCCGCGCTGCACAGGCCGCCTGCCTGCGCGGGCGCCCTGCCACCCTGTCCCGGGTGCCTGGCCCTTCGATTCTGAAACCAGATCTGAATCCTGGACTCCGGGAGGCCCGTCTCTCTGGCCAGCTCCTCCCGGGCGGCGATGCCTGGAAAGCGATCCTTCTCAAAGGCTCGGAGGAGCAGGGCGGTCTGGGATCCGGTGACGGCGGTCCGCTTTCGCCGGCCTTCTGGCGGGCCGCGTCTCCCGGGCCAGGGCCGAGATTCCCGCCGGTGCTGCCTCAGCTGGCGTGACCTCTCATTCTGAAACCAAATCTGGACCCTGGGCTCCGGAATGCCGATGGCCTGGGCCAGCCGTTCTCTGGTGGCGATGCCCGGGTACGGGTTCCGCTCAAAGCAGGCTCGCAGGGCCTCGCTTTGGCTCGGGGTCCAAACGAGTCTCCGTCGCCGTCCTCGTCCCCGGGCTTCCGCGGGGAGGGTGCTGTCCGAGGGTGTCGGGAGGGCCATCGCGGTGAGCCCCGGCCGGAATTTCACGGACGGACGCGGGCAGAGAGAGGCCGGCGGGCTCCCGTGCACCTCAGCCGGACTGTGCACTGCGGCAGGTGCAGCCAGGAGGCCTGCCCGGACAGCCAGCCAGCCAGCCAGCCAGCCGCCCTTGTAAAGGCCCACAGGCAGGCAGGCTCCACCCCTTCATGAATGGCGGTGAGCCCCCCTGGGACAGCCCGCCCCACCCCGGAAGGGACCCAGGGCGTCGAGGCCTGGGGCCGGCCGGCGGGGTGGTGGTGGTGGTGGTGGTGGTGGGGGGGGGTGGTGGGGGAGGGCGTGGTGGCGGTGGTGGTGGTGGGGCCGGAGAGACGAAGAGGAAGGGGGAGAGGGGGGAGGGGGGAGGGGGGCGCGTTTCGGGGGCCGGCTCTCCGGACCTCTCCAGGGATCCCGCGGGAACGGGAAGCCGCTCTCTGGGCTCCCACGCGTCGGCAGCAGGGAGAAACCAGCCTGGGAGGGTGGAGGGGAGTGTGGAACTGAACCTCCGTGGGAGTCTTGAGTGTGCCAGGCCCTCTCTCCGTGAAGGAGGCAATGCCTGTGGGCGTCGCCGTTGCCGGGACGGTCTCGCACACGCAGGCGTGTGGCTCTCGTTCATTTCCACGTAGAAGACCAGAGCGAGACCCCAGAGAGGAGATGCCTCCCGGCGTGATGGCCTGACGATGGATTCCCGCGTGCGGCAACGTGGGGAGTCTGCAGTGTGGCCGGTTTGGAACCTGGCAAGGAGAGCGAAGGCACCATGCCGGGCTTGCACCCTTCCCTGCATGTTTCCGGGTGCCCGCAGAGCTCCGGGAGCAAACAGTCGGCATGGCCAGCCTTTCGGGGGCCGGAGAGACGTGAGCAACAGGCCGCCTTGCGGAGGGCAAAGCCACGCGGAAACCAAAATCACGCCTCCGTCGTCCTGCGTGTGGCTCCTCCGTGGCCGGGGCTGTCGGCCTCGCGCCGCGTTGCAGGGCTCAGCCTGGGGATGTGCGGTCTGTGAACCGCGCGGGTGAAAACCCGACGGCAACCCGAGTCCCGGTCTTTTGTCCCGGAGGAAACCGCCCACTCCCTGGGCCCCGGAACCGGGGCGAATGGGTGGTGCCCCGCCGGCCGGCGCGGCGGCTGTGGGCCCAGCCCTCAGCCCGCGCCGGACGCTGACCGTTTTCCCGGAGGGCGGGGGTCCCGCTACTCCCGGAGGCCGAGGACCGCTTTTCCTCCCTGCCTTCCTCCCCCCGTCCGTCCCCGGCTCCCTCCCGCCCGCCCCCAGTCCCCGCGTCGCTCTGTCTTTCCCTCCGTTCCTCCCTGCCTCCCTGCCTCCCTCCCTCCCTCCTAACGTCCCTCCGCCCGTCCTTCCGCCCCTCTAGGTCTCCCGTTCCTCTCTCCATCTCTGCCCGCCTTCCCTCCCGCCTGGAACGCTCAGCGTCCCCGGTGTGCGCCGGGCCTGGGGTCTGCGTTCCGCCGCCAGGCGCTCCGTGCTGGCACCTGGGCGGCTGCAGGGGCCCGGGCGGGCGGGCGACGGTGGCGCGGGGGCGCAGAGGAGGCGAGCCGCCGGAGCGGTGTCAGGCCCGGACGCTGCGCGGGGCCCGGTGTTTCGCGGGACGGGGGTCTCCACCCAGCCCAGGGGACGACGCGTTTTCCGGGGGTGGGGGGTGGGGGTGGGGAGGGGGCGGTCAGGCGGCGGGGTGGGCTGGTGGAGAGGCAGGAGAGCTCTGCCCGGGCTGCTCCCACAGCCCAGGCGGCTGCCCGCAAACCCGCGCGTGCGCAGTAGGCGGCCCACCTGCTGGTACCTGGGCCGGCTCTGGGATCCCCGGGATGCCCAGGAAAGAATGGCAGTTCTCCGCGGTGTGGAGTCTCTCACCGGGCCTAGACCTAGAAGGCAGGAATCCCAGGCCGGTCAGCCCGGTGGAGGGGGCGGGGCGGAGACACGCCCCTCCGTAGCCAGCCAGGTGTTCCCCGCGAAAGAGAGGCCACCGCCCTGCCCCGAACCACCCGACCCCGTCCCAACCCCGCGTCCTAAAGCTCCTCCAGCAGAGCCCGGTATTCTTCCTCGCTGAGGGGTGCTTCCAGCGAGGCGGCCTCTTCCGAGGCCTCCAGCTCCCCCGGGGCCTCCGTTTCTAGGAGAGGTTGCGCCTGCTGCAGAAACTCCGGGCTCGCCAGGAGCTCATCCAGCAGCAGGCCGCAGGGGAGTGCAGACCAGGGCGCCGGCTCCTGGAGCGCCTGGGAGGGCGCCGGGATGCCTTGCATCTGCCCCTGCCGCGCGGAGGCGGAGGCGTCCGGGGGCGCGGGCTGGGGAGGTGGAGCTGCCCCGGCTTGGGGTTCCCACGCCGCCCCGGCGACCTGGGGACCCCGGCCCCAGCCCCACCACGGACTCCCCTGGGACGTGGGTGGCGCAAGCACCCCTTGGCCCTGCGGCCCCGCTTGAGCGGGCCCAGGCTGTGCCACCGCGCAGGGGCCCGGCAGGCCGTCGCGCTGCGGGTCCCGGTCCTCCCGGCTTTTGCCCGGGTGCGGAGGCCACCGAGGAGCCTGAGGGTGGGAGAGCGCCCCGTCCGGAGGAGCCGGGGCGGCGTAGGCGAAATCCCCGCGCGCCGGGGCAGGTTGGGAGATCCCCTCTGCCGGCGCGGCCTGGCTGGGCTGCAGCGCGGGGGCGGCCCTCGCTGCCTGGCTCACGAAAGCCCCCTGTGGGAGAGCCCCAGGCGCGCAGGGCACGTGGGGTGCGGGAAGCCCCGTTCCCCACGCGCCGGTGTGGGCGAAGGCGACCCACGAGGGAGCAGGGTGACCCCCGCCGGGGGCCGCGCTGCACAGGCCGCCTGCCTGCGCGGGCGCCCTGCCACCCTGTCCCGGGTGCCTGGCCCTTCGATTCTGAAACCAGATCTGAATCCTGGACTCCGGGAGGCCCGTCTCTCTGGCCAGCTCCTCCCGGGCGGCGATGCCTGGAAAGCGATCCTTCTCAAAGGCTCGGAGGAGCAGGGCGGTCTGGGATCCGGTGACGGCGGTCCGCTTTCGCCGGCCTTCTGGCGGGCCGCGTCTCCCGGGCCAGGGCCGAGATTCCCGCCGGTGCTGCCTCAGCTGGCGTGACCTCTCATTCTGAAACCAAATCTGGACCCTGGGCTCCGGAATGCCGATGGCCTGGGCCAGCCGTTCTCTGGTGGCGATGCCCGGGTACGGGTTCCGCTCAAAGCAGGCTCGCAGGGCCTCGCTTTGGCTCGGGGTCCAAACGAGTCTCCGTCGCCGTCCTCGTCCCCGGGCTTCCGCGGGGAGGGTGCTGTCCGAGGGTGTCGGGAGGGCCATCGCGGTGAGCCCCGGCCGGAATTTCACGGACGGACGCGGGCAGAGAGAGGCCGGCGGGCTCCCGTGCACCTCAGCCGGACTGTGCACTGCGGCAGGTGCAGCCAGGAGGCCTGCCCGGACAGCCAGCCAGCCAGCCAGCCAGCCGCCCTTGTAAAGGCCCACAGGCAGGCAGGCTCCACCCCTTCATGAATGGCGGTGAGCCCCCCTGGGACAGCCCGCCCCACCCCGGAAGGGACCCAGGGCGTCGAGGCCTGGGCCGGCCGGCGGGGTGGTGGTGGTGGTGGTGGTGGGGGGGGGTGGGGAGGCGTGGTGGCGGTGGTGGTGGTGGGGCCGGAGAGACGAAGAGGAAGGGGAGAGGGGGAGGGGGGAGGGGGCGCGTTTCGGGGCCGGCTCTCCGGACCTCTCCAGGGATCCCGCGGGAACGGGAAGCCGCTCTCTGGGCTCCCACGCGTCGGCAGCAGGGAGAAACCAGCCTGGGAGGGTGGAGGGGAGTGTGGAACTGAACCTCCGTGGGAGTCTTGAGTGTGCCAGGCCCTCTCTCCGTGAAGGAGGCAATGCCTGTGGGCGTCGCCGTTGCCGGGACGGTCTCGCACACGCAGGCGTGTGGCTCTCGTTCATTTCCACGTAGAAGACCAGAGCGAGACCCCAGAGAGGAGATGCCTCCCCGGCGTGATGGCCTGACGATGGATTCCCGCGTGCGGCAACGTGGGGAGTCTGCAGTGTGGCCGGTTTGGAACCTGGCAAGGAGAGCGAAGGCACCATGCCGGGCTTGCACCCTTCCCTGCATGTTTCCGGGTGCCCGCAGAGCTCCGGGAGCAAACAGTCGGCATGGCCAGCCTTTCGGGGGCCGGAGAGACGTGAGCAACAGGCCGCCTTGCGGAGGGCAAAGCCACGCGGAAACCAAAATCACGCCTCCGTCGTCCTGCGTGTGGCTCCTCCGTGGCCGGGGCTGTCGGCCTCGCGCCGCGTTGCAGGGCTCAGCCTGGGGATGTGCGGTCTGTGAACCGCGCGGGTGAAAACCCGACGGCAACCCGAGTCCCGGTCTTTTGTCCCGGAGGAAACCGCCCACTCCCTGGGCCCCGGAACCGGGGCGAATGGGTGGTGCCCCGCCGGCCGGCGCGGCGGCTGTGGGCCCAGCCCTCAGCCCGCGCCGGACGCTGACCGTTTTCCCGGAGGGCGGGGGTCCCGCTACTCCCGGAGGCCGAGGACCGCTTTTCCTCCCTGCCTTCCTCCCCCCGTCCGTCCCCGGCTCCCTCCCGCCCGCCCCCAGTCCCCGCGTCGCTCTGTCTTTCCCTCCGTTCCTCCCTGCCTCCCTGCCTCCCTCCCTCCCTCCTAACGTCCCTCCGCCCGTCCTTCCGCCCCTCTAGGTCTCCCGTTCCTCTCTCCATCTCTGCCCGCCTTCCCTCCCGCCTGGAACGCTCAGCGTCCCCGGTGTGCGCCGGGCCTGGGGTCTGCGTTCCGCCGCCAGGCGCTCCGTGCTGGCACCTGGGCGGCTGCAGGGGCCCGGGCGGGCGGGCGACGGTGGCGCGGGGGCGCAGAGGAGGCGAGCCGCCGGAGCGGTGTCAGGCCCGGACGCTGCGCGGGGCCCGGTGTTTCGCGGGACGGGGGTCTCCACCCAGCCCAGGGGACGACGCGTTTTCCGGGGGTGGGGGGTGGGGGTGGGGAGGGGGCGGTCAGGCGGCGGGGTGGGCTGGTGGAGAGGCAGGAGAGCTCTGCCCGGGCTGCTCCCACAGCCCAGGCGGCTGCCCGCAAACCCGCGCGTGCGCAGTAGGCGGCCCACCTGCTGGTACCTGGGCCGGCTCTGGGATCCCCGGGATGCCCAGGAAAGAATGGCAGTTCTCCGCGGTGTGGAGTCTCTCACCGGGCCTAGACCTAGAAGGCAGGAATCCCAGGCCGGTCAGCCCGGTGGAGGGGGCGGGGCGGAGACACGCCCCTCCGTAGCCAGCCAGGTGTTCCCCGCGAAAGAGAGGCCACCGCCCTGCCCCGAACCACCCGACCCCGTCCCAACCCCGCGTCCTAAAGCTCCTCCAGCAGAGCCCGGTATTCTTCCTCGCTGAGGGGTGCTTCCAGCGAGGCGGCCTCTTCCGAGGCCTCCAGCTCCCCCGGGGCCTCCGTTTCTAGGAGAGGTTGCGCCTGCTGCAGAAACTCCGGGCTCGCCAGGAGCTCATCCAGCAGCAGGCCGCAGGGGAGTGCAGACCAGGGCGCCGGCTCCTGGAGCGCCTGGGAGGGCGCCGGGATGCCTTGCATCTGCCCCTGCCGCGCGGAGGCGGAGGCGTCCGGGGGCGCGGGCTGGGGAGGTGGAGCTGCCCCGGCTTGGGGTTCCCACGCCGCCCCGGCGACCTGGGGACCCCGGCCCCAGCCCCACCACGGACTCCCCTGGGACGTGGGTGGCGCAAGCACCCCTTGGCCCTGCGGCCCCGCTTGAGCGGGCCCAGGCTGTGCCACCGCGCAGGGGCCCGGCAGGCCGTCGCGCTGCGGGTCCCGGTCCTCCCGGCTTTTGCCCGGGTGCGGAGGCCACCGAGGAGCCTGAGGGTGGGAGAGCGCCCCGTCCGGAGGAGCCGGGGCGGCGTAGGCGAAATCCCCGCGCGCCGGGGCAGGTTGGGAGATCCCCTCTGCCGGCGCGGCCTGGCTGGGCTGCAGCGCGGGGGCGGCCCTCGCTGCCTGGCTCACGAAAGCCCCCTGTGGGAGAGCCCCAGGCGCGCAGGGCACGTGGGGTGCGGGAAGCCCCGTTCCCCACGCGCCGGTGTGGGCGAAGGCGACCCACGAGGGAGCAGGGTGACCCCCGCCGGGGGCCGCGCTGCACAGGCCGCCTGCCTGCGCGGGCGCCCTGCCACCCTGTCCCGGGTGCCTGGCCCTTCGATTCTGAAACCAGATCTGAATCCTGGACTCCGGGAGGCCCGTCTCTCTGGCCAGCTCCTCCCGGGCGGCGATGCCTGGAAAGCGATCCTTCTCAAAGGCTCGGAGGAGCAGGGCGGTCTGGGATCCGGTGACGGCGGTCCGCTTTCGCCGGCCTTCTGGCGGGCCGCGTCTCCCGGGCCAGGGCCGAGATTCCCGCCGGTGCTGCCTCAGCTGGCGTGACCTCTCATTCTGAAACCAAATCTGGACCCTGGGCTCCGGAATGCCGATGGCCTGGGCCAGCCGTTCTCTGGTGGCGATGCCCGGGTACGGGTTCCGCTCAAAGCAGGCTCGCAGGGCCTCGCTTTGGCTCGGGGTCCAAACGAGTCTCCGTCGCCGTCCTCGTCCCCGGGCTTCCGCGGGGAGGGTGCTGTCCGAGGGTGTCGGGAGGGCCATCGCGGTGAGCCCCGGCCGGAATTTCACGGACGGACGCGGGCAGAGAGAGGCCGGCGGGCTCCCGTGCACCTCAGCCGGACTGTGCACTGCGGCAGGTGCAGCCAGGAGGCCTGCCCGGACAGCCAGCCAGCCAGCCAGCCAGCCGCCCTTGTAAAGGCCCACAGGCAGGCAGGCTCCACCCCTTCATGAATGGCGGTGAGCCCCCCTGGGACAGCCCGCCCCACCCCGGAAGGGACCCAGGGCGTCGAGGCCTGGGGCCGGCCGGCGGGGTGGTGGTGGTGGTGGTGGTGGGGGGGGGGGTGGTGGGGGAGGGCGTGGTGGCGGTGGTGGTGGTGGGGCCGGAGAGACGAAGAGGAAGGGGGAGAGGGGGGAGGGGGGAGGGGGGCGCGTTTCGGGGGCCGGCTCTCCGGACCTCTCCAGGGATCCCGCGGGAACGGGAAGCCGCTCTCTGGGCTCCCACGCGTCGGCAGCAGGGAGAAACCAGCCTGGGAGGGTGGAGGGGAGTGTGGAACTGAACCTCCGTGGGAGTCTTGAGTGTGCCAGGCCCTCTCTCCGTGAAGGAGGCAATGCCTGTGGGCGTCGCCGTTGCCGGGACGGTCTCGCACACGCAGGCGTGTGGCTCTCGTTCATTTCCACGTAGAAGACCAGAGCGAGACCCCAGAGAGGAGATGCCTCCCCGGCGTGATGGCCTGACGATGGATTCCCGCGTGCGGCAACGTGGGGAGTCTGCAGTGTGGCCGGTTTGGAACCTGGCAAGGAGAGCGAAGGCACCATGCCGGGCTTGCACCCTTCCCTGCATGTTTCCGGGTGCCCGCAGAGCTCCGGGAGCAAACAGTCGGCATGGCCAGCCTTTCGGGGGCCGGAGAGACGTGAGCAACAGGCCGCCTTGCGGAGGGCAAAGCCACGCGGAAACCAAAATCACGCCTCCGTCGTCCTGCGTGTGGCTCCTCCGTGGCCGGGGCTGTCGGCCTCGCGCCGCGTTGCAGGGCTCAGCCTGGGGATGTGCGGTCTGTGAACCGCGCGGGTGAAAACCCGACGGCAACCCGAGTCCCGGTCTTTTGTCCCGGAGGAAACCGCCCACTCCCTGGGCCCCGGAACCGGGGCGAATGGGTGGTGCCCCGCCGGCCGGCGCGGCGGCTGTGGGCCCAGCCCTCAGCCCGCGCCGGACGCTGACCGTTTTCCCGGAGGGCGGGGGTCCCGCTACTCCCGGAGGCCGAGGACCGCTTTTCCTCCCTGCCTTCCTCCCCCCGTCCGTCCCCGGCTCCCTCCCGCCCGCCCCCAGTCCCCGCGTCGCTCTGTCTTTCCCTCCGTTCCTCCCTGCCTCCCTGCCTCCCTCCCTCCCTCCTAACGTCCCTCCGCCCGTCCTTCCGCCCCTCTAGGTCTCCCGTTCCTCTCTCCATCTCTGCCCGCCTTCCCTCCCGCCTGGAACGCTCAGCGTCCCCGGTGTGCGCCGGGCCTGGGGTCTGCGTTCCGCCGCCAGGCGCTCCGTGCTGGCACCTGGGCGGCTGCAGGGGCCCGGGCGGGCGGGCGACGGTGGCGCGGGGGCGCAGAGGAGGCGAGCCGCCGGAGCGGTGTCAGGCCCGGACGCTGCGCGGGGCCCGGTGTTTCGCGGGACGGGGGTCTCCACCCAGCCCAGGGGACGACGCGTTTTCCGGGGGTGGGGGGTGGGGGTGGGGAGGGGGCGGTCAGGCGGCGGGGTGGGCTGGTGGAGAGGCAGGAGAGCTCTGCCCGGGCTGCTCCCACAGCCCAGGCGGCTGCCCGCAAACCCGCGCGTGCGCAGTAGGCGGCCCACCTGCTGGTACCTGGGCCGGCTCTGGGATCCCCGGGATGCCCAGGAAAGAATGGCAGTTCTCCGCGGTGTGGAGTCTCTCACCGGGCCTAGACCTAGAAGGCAGGAATCCCAGGCCGGTCAGCCCGGTGGAGGGGGCGGGGCGGAGACACGCCCCTCCGTAGCCAGCCAGGTGTTCCCCGCGAAAGAGAGGCCACCGCCCTGCCCCGAACCACCCGACCCCGTCCCAACCCCGCGTCCTAAAGCTCCTCCAGCAGAGCCCGGTATTCTTCCTCGCTGAGGGGTGCTTCCAGCGAGGCGGCCTCTTCCGAGGCCTCCAGCTCCCCCGGGGCCTCCGTTTCTAGGAGAGGTTGCGCCTGCTGCAGAAACTCCGGGCTCGCCAGGAGCTCATCCAGCAGCAGGCCGCAGGGGAGTGCAGACCAGGGCGCCGGCTCCTGGAGCGCCTGGGAGGGCGCCGGGATGCCTTGCATCTGCCCCTGCCGCGCGGAGGCGGAGGCGTCCGGGGGCGCGGGCTGGGGAGGTGGAGCTGCCCCGGCTTGGGGTTCCCACGCCGCCCCGGCGACCTGGGGACCCCGGCCCCAGCCCCACCACGGACTCCCCTGGGACGTGGGTGGCGCAAGCACCCCTTGGCCCTGCGGCCCCGCTTGAGCGGGCCCAGGCTGTGCCACCGCGCAGGGGCCCGGCAGGCCGTCGCGCTGCGGGTCCCGGTCCTCCCGGCTTTTGCCCGGGTGCGGAGGCCACCGAGGAGCCTGAGGGTGGGAGAGCGCCCCGTCCGGAGGAGCCGGGGCGGCGTAGGCGAAATCCCCGCGCGCCGGGGCAGGTTGGGAGATCCCCTCTGCCGGCGCGGCCTGGCTGGGCTGCAGCGCGGGGGCGGCCCTCGCTGCCTGGCTCACGAAAGCCCCCTGTGGGAGAGCCCCAGGCGCGCAGGGCACGTGGGGTGCGGGAAGCCCCGTTCCCCACGCGCCGGTGTGGGCGAAGGCGACCCACGAGGGAGCAGGGTGACCCCCGCCGGGGGCCGCGCTGCACAGGCCGCCTGCCTGCGCGGGCGCCCTGCCACCCTGTCCCGGGTGCCTGGCCCTTCGATTCTGAAACCAGATCTGAATCCTGGACTCCGGGAGGCCCGTCTCTCTGGCCAGCTCCTCCCGGGCGGCGATGCCTGGAAAGCGATCCTTCTCAAAGGCTCGGAGGAGCAGGGCGGTCTGGGATCCGGTGACGGCGGTCCGCTTTCGCCGGCCTTCTGGCGGGCCGCGTCTCCCGGGCCAGGGCCGAGATTCCCGCCGGTGCTGCCTCAGCTGGCGTGACCTCTCATTCTGAAACCAAATCTGGACCCTGGGCTCCGGAATGCCGATGGCCTGGGCCAGCCGTTCTCTGGTGGCGATGCCCGGGTACGGGTTCCGCTCAAAGCAGGCTCGCAGGGCCTCGCTTTGGCTCGGGGTCCAAACGAGTCTCCGTCGCCGTCCTCGTCCCCGGGCTTCCGCGGGGAGGGTGCTGTCCGAGGGTGTCGGGAGGGCCATCGCGGTGAGCCCCGGCCGGAATTTCACGGACGGACGCGGGCAGAGAGAGGCCGGCGGGCTCCCGTGCACCTCAGCCGGACTGTGCACTGCGGCAGGTGCAGCCAGGAGGCCTGCCCGGACAGCCAGCCAGCCAGCCAGCCAGCCGCCCTTGTAAAGGCCCACAGGCAGGCAGGCTCCACCCCTTCATGAATGGCGGTGAGCCCCCCTGGGACAGCCCGCCCCACCCCGGAAGGGACCCAGGGCGTCGAGGCCTGGGGCCGGCCGGCGGGGTGGTGGTGGTGGTGGTGGTGGGGGGGGGGTGGGGGAGGGCGTGGTGGCGGTGGTGGTGGTGGGGCCGGAGAGACGAAGAGGAAGGGGGAGAGGGGGGAGGGGGGAGGGGGGCGCGTTTCGGGGGCCGGCTCTCCGGACCTCTCCAGGGATCCCGCGGGAACGGGAAGCCGCTCTCTGGGCTCCCACGCGTCGGCAGCAGGGAGAAACCAGCCTGGGAGGGTGGAGGGGAGTGTGGAACTGAACCTCCGTGGGAGTCTTGAGTGTGCCAGGCCCTCTCTCCGTGAAGGAGGCAATGCCTGTGGGCGTCGCCGTTGCCGGGACGGTCTCGCACACGCAGGCGTGTGGCTCTCGTTCATTTCCACGTAGAAGACCAGAGCGAGACCCCAGAGAGGAGATGCCTCCCCGGCGTGATGGCCTGACGATGGATTCCCGCGTGCGGCAACGTGGGGAGTCTGCAGTGTGGCCGGTTTGGAACCTGGCAAGGAGAGCGAAGGCACCATGCCGGGCTTGCACCCTTCCCTGCATGTTTCCGGGTGCCCGCAGAGCTCCGGGAGCAAACAGTCGGCATGGCCAGCCTTTCGGGGGCCGGAGAGACGTGAGCAACAGGCCGCCTTGCGGAGGGCAAAGCCACGCGGAAACCAAAATCACGCCTCCGTCGTCCTGCGTGTGGCTCCTCCGTGGCCGGGGCTGTCGGCCTCGCGCCGCGTTGCAGGGCTCAGCCTGGGGATGTGCGGTCTGTGAACCGCGCGGGTGAAAACCCGACGGCAACCCGAGTCCCGGTCTTTTGTCCCGGAGGAAACCGCCCACTCCCTGGGCCCCGGAACCGGGGCGAATGGGTGGTGCCCCGCCGGCCGGCGCGGCGGCTGTGGGCCCAGCCCTCAGCCCGCGCCGGACGCTGACCGTTTTCCCGGAGGGCGGGGGTCCCGCTACTCCCGGAGGCCGAGGACCGCTTTTCCTCCCTGCCTTCCTCCCCCCGTCCGTCCCCGGCTCCCTCCCGCCCGCCCCCAGTCCCCGCGTCGCTCTGTCTTTCCCTCCGTTCCTCCCTGCCTCCCTGCCTCCCTCCCTCCCTCCTAACGTCCCTCCGCCCGTCCTTCCGCCCCTCTAGGTCTCCCGTTCCTCTCTCCATCTCTGCCCGCCTTCCCTCCCGCCTGGAACGCTCAGCGTCCCCGGTGTGCGCCGGGCCTGGGGTCTGCGTTCCGCCGCCAGGCGCTCCGTGCTGGCACCTGGGCGGCTGCAGGGGCCCGGGCGGGCGGGCGACGGTGGCGCGGGGGCGCAGAGGAGGCGAGCCGCCGGAGCGGTGTCAGGCCCGGACGCTGCGCGGGGCCCGGTGTTTCGCGGGACGGGGGTCTCCACCCAGCCCAGGGGACGACGCGTTTTCCGGGGGTGGGGGGTGGGGGTGGGGAGGGGGCGGTCAGGCGGCGGGGTGGGCTGGTGGAGAGGCAGGAGAGCTCTGCCCGGGCTGCTCCCACAGCCCAGGCGGCTGCCCGCAAACCCGCGCGTGCGCAGTAGGCGGCCCACCTGCTGGTACCTGGGCCGGCTCTGGGATCCCCGGGATGCCCAGGAAAGAATGGCAGTTCTCCGCGGTGTGGAGTCTCTCACCGGGCCTAGACCTAGAAGGCAGGAATCCCAGGCCGGTCAGCCCGGTGGAGGGGGCGGGGCGGAGACACGCCCCTCCGTAGCCAGCCAGGTGTTCCCCGCGAAAGAGAGGCCACCGCCCTGCCCCGAACCACCCGACCCCGTCCCAACCCCGCGTCCTAAAGCTCCTCCAGCAGAGCCCGGTATTCTTCCTCGCTGAGGGGTGCTTCCAGCGAGGCGGCCTCTTCCGAGGCCTCCAGCTCCCCCGGGGCCTCCGTTTCTAGGAGAGGTTGCGCCTGCTGCAGAAACTCCGGGCTCGCCAGGAGCTCATCCAGCAGCAGGCCGCAGGGGAGTGCAGACCAGGGCGCCGGCTCCTGGAGCGCCTGGGAGGGCGCCGGGATGCCTTGCATCTGCCCCTGCCGCGCGGAGGCGGAGGCGTCCGGGGGCGCGGGCTGGGGAGGTGGAGCTGCCCCGGCTTGGGGTTCCCACGCCGCCCCGGCGACCTGGGGACCCCGGCCCCAGCCCCACCACGGACTCCCCTGGGACGTGGGTGGCGCAAGCACCCCTTGGCCCTGCGGCCCCGCTTGAGCGGGCCCAGGCTGTGCCACCGCGCAGGGGCCCGGCAGGCCGTCGCGCTGCGGGTCCCGGTCCTCCCGGCTTTTGCCCGGGTGCGGAGGCCACCGAGGAGCCTGAGGGTGGGAGAGCGCCCCGTCCGGAGGAGCCGGGGCGGCGTAGGCGAAATCCCCGCGCGCCGGGGCAGGTTGGGAGATCCCCTCTGCCGGCGCGGCCTGGCTGGGCTGCAGCGCGGGGGCGGCCCTCGCTGCCTGGCTCACGAAAGCCCCCTGTGGGAGAGCCCCAGGCGCGCAGGGCACGTGGGGTGCGGGAAGCCCCGTTCCCCACGCGCCGGTGTGGGCGAAGGCGACCCACGAGGGAGCAGGGTGACCCCCGCCGGGGGCCGCGCTGCACAGGCCGCCTGCCTGCGCGGGCGCCCTGCCACCCTGTCCCGGGTGCCTGGCCCTTCGATTCTGAAACCAGATCTGAATCCTGGACTCCGGGAGGCCCGTCTCTCTGGCCAGCTCCTCCCGGGCGGCGATGCCTGGAAAGCGATCCTTCTCAAAGGCTCGGAGGAGCAGGGCGGTCTGGGATCCGGTGACGGCGGTCCGCTTTCGCCGGCCTTCTGGCGGGCCGCGTCTCCCGGGCCAGGGCCGAGATTCCCGCCGGTGCTGCCTCAGCTGGCGTGACCTCTCATTCTGAAACCAAATCTGGACCCTGGGCTCCGGAATGCCGATGGCCTGGGCCAGCCGTTCTCTGGTGGCGATGCCCGGGTACGGGTTCCGCTCAAAGCAGGCTCGCAGGGCCTCGCTTTGGCTCGGGGTCCAAACGAGTCTCCGTCGCCGTCCTCGTCCCCGGGCTTCCGCGGGGAGGGTGCTGTCCGAGGGTGTCGGGAGGGCCATCGCGGTGAGCCCCGGCCGGAATTTCACGGACGGACGCGGGCAGAGAGAGGCCGGCGGGCTCCCGTGCACCTCAGCCGGACTGTGCACTGCGGCAGGTGCAGCCAGGAGGCCTGCCCGGACAGCCAGCCAGCCAGCCAGCCGCCCTTGTAAAGGCCCACAGGCAGGCAGGCTCCACCCCTTCATGAATGGCGGTGAGCCCCCCTGGGACAGCCCGCCCCACCCCGGAAGGGACCCAGGGCGTCGAGGCCTGGGGCCGGCCGGCGGGGTGGTGGTGGTGGTGGTGGTGGGGGGGGGGTGGGGGAGGGCGTGGTGGCGGTGGTGGTGGTGGGGCCGGAGAGACGAAGAGGAAGGGGGAGAGGGGGGAGGGGGGAGGGGGGCGCGTTTCGGGGGCCGGCTCTCCGGACCTCTCCAGGGATCCCGCGGGAACGGGAAGCCGCTCTCTGGGCTCCCACGCGTCGGCAGCAGGGAGAAACCAGCCTGGGAGGGTGGAGGGGAGTGTGGAACTGAACCTCCGTGGGAGTCTTGAGTGTGCCAGGCCCTCTCTCCGTGAAGGAGGCAATGCCTGTGGGCGTCGCCGTTGCCGGGACGGTCTCGCACACGCAGGCGTGTGGCTCTCGTTCATTTCCACGTAGAAGACCAGAGCGAGACCCCAGAGAGGAGATGCCTCCCCGGCGTGATGGCCTGACGATGGATTCCCGCGTGCGGCAACGTGGGGAGTCTGCAGTGTGGCCGGTTTGGAACCTGGCAAGGAGAGCGAAGGCACCATGCCGGGCTTGCACCCTTCCCTGCATGTTTCCGGGTGCCCGCAGAGCTCCGGGAGCAAACAGTCGGCATGGCCAGCCTTTCGGGGGCCGGAGAGACGTGAGCAACAGGCCGCCTTGCGGAGGGCAAAGCCACGCGGAAACCAAAATCACGCCTCCGTCGTCCTGCGTGTGGCTCCTCCGTGGCCGGGGCTGTCGGCCTCGCGCCGCGTTGCAGGGCTCAGCCTGGGGATGTGCGGTCTGTGAACCGCGCGGGTGAAAACCCGACGGCAACCCGAGTCCCGGTCTTTTGTCCCGGAGGAAACCGCCCACTCCCTGGGCCCCGGAACCGGGGCGAATGGGTGGTGCCCCGCCGGCCGGCGCGGCGGCTGTGGGCCCAGCCCTCAGCCCGCGCCGGACGCTGACCGTTTTCCCGGAGGGCGGGGGTCCCGCTACTCCCGGAGGCCGAGGACCGCTTTTCCTCCCTGCCTTCCTCCCCCCGTCCGTCCCGGCTCCCTCCCGCCCGCCCCCAGTCCCCGCGTCGCTCTGTCTTTCCCTCCGTTCCTCCCTGCCTCCCTGCCTCCCTCCCTCCCTCCTAACGTCCCTCCGCCCGTCCTTCCGCCCCTCTAGGTCTCCCGTTCCTCTCTCCATCTCTGCCCGCCTTCCCTCCCGCCTGGAACGCTCAGCGTCCCCGGTGTGCGCCGGGCCTGGGGTCTGCGTTCCGCCGCCAGGCGCTCCGTGCTGGCACCTGGGCGGCTGCAGGGGCCCGGGCGGGCGGGCGACGGTGGCGCGGGGGCGCAGAGGAGGCGAGCCGCCGGAGCGGTGTCAGGCCCGGACGCTGCGCGGGGCCGGTGTTTCGCGGGACGGGGGTCTCCACCCAGCCCAGGGGACGACGCGTTTTCCGGGGGTGGGGGGTGGGGGTGGGGAGGGGCGGTCAGGCGGCGGGGTGGGCTGGTGGAGAGGCAGGAGAGCTCTGCCCGGGCTGCTCCCACAGCCCAGGCGGCTGCCCGCAAACCCGCGCGTGCGCAGTAGGCGGCCCACCTGCTGGTACCTGGGCCGGCTCTGGGATCCCCGGGATGCCCAGGAAAGAATGGCAGTTCTCCGCGGTGTGGAGTCTCTCACCGGGCCTAGACCTAGAAGGCAGGAATCCCAGGCCGGTCAGCCCGGTGGAGGGGGCGGGGCGGAGACACGCCCCTCCGTAGCCAGCCAGGTGTTCCCCGCGAAAGAGAGGCCACCGCCCTGCCCCGAACCACCCGACCCCGTCCCAACCCCGCGTCCTAAAGCTCCTCCAGCAGAGCCCGGTATTCTTCCTCGCTGAGGGGTGCTTCCAGCGAGGCGGCCTCTTCCGAGGCCTCCAGCTCCCCCGGGGCCTCCGTTTCTAGGAGAGGTTGCGCCTGCTGCAGAAACTCCGGGCTCGCCAGGAGCTCATCCAGCAGCAGGCCGCAGGGGAGTGCAGACCAGGGCGCCGGCTCCTGGAGCGCCTGGGAGGGCGCCGGGATGCCTTGCATCTGCCCCTGCCGCGCGGAGGCGGAGGCGTCCGGGGGCGCGGGCTGGGGAGGTGGAGCTGCCCCGGCTTGGGGTTCCCACGCCGCCCCGGCGACCTGGGGACCCCGGCCCCAGCCCCACCACGGACTCCCCTGGGACGTGGGTGGCGCAAGCACCCCTTGGCCCTGCGGCCCCGCTTGAGCGGGCCCAGGCTGTGCCACCGCGCAGGGGCCCGGCAGGCCGTCGCGCTGCGGGTCCCGGTCCTCCCGGCTTTTGCCCGGGTGCGGAGGCCACCGAGGAGCCTGAGGGTGGGAGAGCGCCCCGTCCGGAGGAGCCGGGGCGGCGTAGGCGAAATCCCCGCGCGCCGGGGCAGGTTGGGAGACCCCCTCTGCCATCGCGGCCTGGCTGGGCTGCAGCGCGGGGGCGGCCCTCGCTGCCTGGCTCACGAAAGCCCCCTGTGGGAGAGCCCCAGGCGCGCAGGGCACGTGGGGTGCGGGAAGCCCCGTTCCCCACTCGCCGGTGTGGGCGAAGGCGACCCACGAGGGAGCAGGGTGACCCCCGCCGGGGGCCGCGCTGCACAGGCCGCCTGCCTGCGCGGGCGCCCTGCCACCCTGTCCCGGGTGCCTGGCCCTTCGATTCTGAAACCAGATCTGAATCCTGGACTCCGGGAGGCCCGTCTCTCTGGCCAGCTCCTCCCGGGCGGCGATGCCTGGAAAGCGATCCTTCTCAAAGGCTCGGAGGAGCAGGGCGGTCTGGGATCCGGTGACGGCGGTCCGCTTTCGCCGGCCTTCTGGCGGGCCGCGTCTCCCGGGCCAGGGCCGAGATTCCCGCCGGTGCTGCCTCAGCTGGCGTGACCTCTCATTCTGAAACCAAATCTGGACCCTGGGCTCCGGAATGCCGATGGCCTGGGCCAGCCGTTCTCTGGTGGCGATGCCCGGGTACGGGTTCCGCTCAAAGCAGGCTCGCAGGGCCTCGCTTTGGCTCGGGGTCCAAACGAGTCTCCGTCGCCGTCCTCGTCCCCGGGCTTCCGCGGGGAGGGTGCTGTCCGAGGGTGTCGGGAGGGCCATCGCGGTGAGCCCCGGCCGGAATTTCACGGACGGACGCGGGCAGAGAGAGGCCGGCGGGCTCCCGTGCACCTCAGCCGGACTGTGCACTGCGGCAGGTGCAGCCAGGAGGCCTGCCCGGACAGCCAGCCACCCAGCCAGCCGCCCTTGTAAAGGCCCACAGGCAGGCAGGCTCCACCCCTTCATGAATGGCGGTGAGCCCCCCTGGGACAGCCCGCCCCACCCCGGAAGGGACCCAGGGCGTCGAGGCCTGGGGCCGGCCGGCGGGGTGGTGGTGGTGGTGGGGGGGGGTGGTGGGGGAGGGCGTGGTGGCGGTGGTGGTGGTGGGGCCGGAGAGACGAAGAGGAAGGGGGAGAGGGGGGAGGGGGGAGGGGGGCGCGTTTCGGGGGCCGGCTCTCCGGACCTCTCCAGGGATCCCGCGGGAACGGGAAGCCGCTCTCTGGGCTCCCACGCGTCGGCAGCAGGGAGAAACCAGCCTGGGAGGGTGGAGGGGAGTGTGGAACTGAACCTCCGTGGGAGTCTTGAGTGTGCCAGGCCCTCTCTCCGTGAAGGAGGCAATGCCTGTGGGCGTCGCCGTTGCCGGGACGGTCTCGCACACGCAGGCGTGTGGCTCTCGTTCATTTCCACGTAGAAGACCAGAGCGAGACCCCAGAGAGGAGATGCCTCCCCGGCGTGATGGCCTGACGATGGATTCCCGCGTGCGGCAACGTGGGGAGTCTGCAGTGTGGCCGGTTTGGAACCTGGCAAGGAGAGCGAAGGCACCATGCCGGGCTTGCACCCTTCCCTGCATGTTTCCGGGTGCCCGCAGAGCTCCGGGAGCAAACAGTCGGCATGGCCAGCCTTTCGGGGGCCGGAGAGACGTGAGCAACAGGCCGCCTTGCGGAGGGCAAAGCCACGCGGAAACCAAAATCACGCCTCCGTCGTCCTGCGTGTGGCTCCTCCGTGGCCGGGGCTGTCGGCCTCGCGCCGCGTTGCAGGGCTCAGCCTGGGGATGTGCGGTCTGTGAACCGCGCGGGTGAAAACCCGACGGCAACCCGAGTCCCGGTCTTTTGTCCCGGAGGAAACCGCCCACTCCCTGGGCCACGGAACCGGGGCGAATGGGTGCCCCGCCGGCCGGCGCGGCGGCTGTGGGCCCAGCCCTCAGCCCGCGCCGGACGCTGACCGTTTTCCCGGAGGGCGGGGGTCCCGCTACTCCCGGAGGCCGAGGACCGCTTTTCCTCCCTGCCTTCCTCCCCCCGTCCGTCCCCGGCTCCCTCCCGCCCGCCCCCAGTCCCCGCGTCGCTCTGTCTTTCCCTCCGTTCCTCCCTGCCTCCCTGCCTCCCTCCCTCCCTCCTAACGTCCCTCCGCCCGTCCTTCCGCCCCTCTAGGTCTCCCGTTCCTCTCTCCATCTCTGCCCGCCTTCCCTCCCGCCTGGAACGCTCAGCGTCCCCGGTGTGCGCCGGGCCTGGGGTCTGCGTTCCGCCGCCAGGCGCTCCGTGCTGGCACCTGGGCGGCTGCAGGGGCCCGGGCGGGCGGGCGACGGTGGCGCGGGGGCGCAGAGGAGGCGAGCCGCCGGAGCGGTGTCAGGCCCGGACGCTGCGCGGGGCCCGGTGTTTCGCGGGACGGGGGTCTCCACCCAGCCCAGGGGACGACGCGTTTTCCGGGGGTGGGGGGTGGGGGTGGGGAGGGGGCGGTCAGGCGGCGGGGTGGGCTGGTGGAGAGGCAGGAGAGCTCTGCCCGGGCTGCTCCCACAGCCCAGGCGGCTGCCCGCAAACCCGCGCGTGCGCAGTAGGCGGCCCACCTGCTGGTACCTGGGCCGGCTCTGGGATCCCCGGGATGCCCAGGAAAGAATGGCAGTTCTCCGCGGTGTGGAGTCTCTCACCGGGCCTAGACCTAGAAGGCAGGAATCCCAGGCCGGTCAGCCCGGTGGAGGGGGCGGGGCGGAGACACGCCCCTCCGTAGCCAGCCAGGTGTTCCCCGCCAAAGAGAGGCCACCGCCCTGCCCCGAACCACCCGACCCCGTCCCAACCCCGCGTCCTAAAGCTCCTCCAGCAGAGCCCGGTATTCTTCCTCGCTGAGGGGTGCTTCCAGCGAGGCGGCCTCTTCCGAGGCCTCCAGCTCCCCCGGGGCCTCCGTTTCTAGGAGAGGTTGCGCCTGCTGCAGAAACTCCGGGCTCGCCAGGAGCTCATCCAGCAGCAGGCCGCAGGGGAGTGCAGACCAGGGCGCCGGCTCCTGGAGCGCCTGGGAGGGCGCCGGGATGCCTTGCATCTGCCCCTGCCGCGCGGAGGCGTCCGGGGGCGCGGGCTGGGGAGGTGGAGCTGCCCCGGCTTGGGGTTCCCACGCCGCCCCGGCGACCTGGGGACCCCGGCCCCAGCCCCACCACGGACTCCCCTGGGACGTGGGTGGCGCAAGCACCCCTTGGCCCTGCGGCCCCGCTTGAGCGGGCCCAGGCTGTGCCACCGCGCAGGGGCCCGGCAGGCCGTCGCGCTGCGGGTCCCGGTCCTCCCGGCTTTTGCCCGGGTGCGGAGGCCACCGAGGAGCCTGAGGGTGGGAGAGCGCCCCGTCCGGAGGAGCCGGGGCGGCGTAGGCGAAATCCCCGCGCGCCGGGGCAGGTTGGGAGACCCCCTCTGCCGTCGCGGCCTGGCTGGGCTGCAGCGCGGGGGCGGCCCTCGCTGCCTGGCTCACGAAAGCCCCCTGTGGGAGAGCCCCAGGCGCGCGCATCCCAATGTCTCCCCATCTCCCCTCACACACTTCTGACTTGAGGCACAATAGATTTATAAAAAATGGCATGACAAGGGTCTCCAGAAGTGTGCACAGATTTTCCCAGATCCCCAAAAGCAATGCCAAACTAGTCAGATCATTTATGTTCTCACAAGATTCTGGGAGGATTTTGCCTGCGAGTTCGAATGCACTTTAAGATTCTGGGAGGGAGAGAAAAAGCCTTAGGGGATTGCAGAGTAGAATAAACATAAGACAGGAAATGTTCCTCTGTTACAGCAAGGAAAATAGAAGTAGGCTTTCTGGAAACAGTTTGCACTGGAGCAGAGATGACCACAGTATATTCAAACTCTGGCCTTGTCCGTGACGTTTAATAGGGTTTTTTGTTTTTCTCTTGTAAATTTTTTTTTCATTGGTGCAGAAATTTGATGAAGTCTGGCTTACAGCCTGTCCACTGCAGTTTATTTTTTCACCCAGAACAGTAACTGGGCTAATGAGAAAATGCCCAACTCCCAGTATCTCCTTCAGGAGAGAATTAAAACAGTAGAATATGTGTTGAAATGTTTGGCTTTTTGATAAATTGTCTAATGACTAGATTCTTTCTCTCCTGATGTGGAGTGCTGAAGGACATGATGGAGTCATATAGATGACAGTTTGTGTCTGCTGAGAAGAAAGATGAGTGTTTGCTACAGCACTAGTGAAACTGCAATACCACAGACAGCCAACTGGGGAAGAAAATAGACAATAGAATCTAAAATACATTGAGAAAAAATTCTCTTTAACTTGGAAACACAGCGAAGTCCAGAGAAAATATATTTGGGAATGTGTTTGTGAAGCACCTAGAATCTATAGCCTGGACTATTGCTGTCGGTATCCCCCTGCCCCCACTGTGTGTTAGGCAGCTCGGGTTAAAATGGGAGAAAAATATATTCAGATTGTAGCCTCCAAGTTTTCCCATCTGGGCTGCAGAGAGTAGAGAAGGAAGTCGGGGCCTGTGGCGGTGCCTTTTGCTGTGCCTGAGGGCAGGAAGGCCAGGGCTGGGCACATGGATGTCTCCGGGACCACCACTGCTGACTCCCTCCCCTCACCTGAAGCTACAACCAGCCCAGGCTATCACGATTAATAAAACCACTGCAGCTCTCATCCTGTCACAAAACTAATGTGCACCCAACTGCAGCCCTACACAGATCCCTGGCTTCCTATCCCAGAACACAGAAAATCCTCTTATCTTTTTTACTTAAAACCTGGACTTTAAGCCAGATTGGGCCTGGGGATAGAGGCAGCAAAAGCAACAGCCAGATGTATACACTCCAGATGTATACACTCAAGGGCATGGGCACATTCCACACTTGCTGAAGAATGAGAGGCCTGAGAGACACCTGTTTCCCAGCTGCTAGCTGATGTCTACACACCCCATTCATGTGTCTTCATTTAGGCCTCTGCATCATGTATTTGTTCAGCCAGTGCAAACACATCTTCTGGGGGGCATCATTGATTGCAGCACCAGCCCCACTTGTTTCGGGAGGGAGTCAGGAGGAATCTGGTCAGCTCCTAATCCCCCAGGACAAAGGTGCTGCCCCCTTTTCAGCACTCACATCCAGCAGCACCATCTTGGGATGGTTTTTCAAACACAAGTAGCATGAGGTAGCAAGCATGGTGTGACAGGCTCAGGGCCATAGGCAGCCGGCTGCTGGAGAAGCAGCACAGGGCAGGCACATCTGTGGGTGGCACCCTGACAAGCCAAGGCAGCCACAGCCCCTACCCCCAACAGCCCCAGCCCAGATGGCATTCAGATCTTCCCGGATAGTATTGGGGTTCCCGATGCCCATCACTCCCCTGCTTATTAGCACTGCCTTGTGTTGGTTACTCAGGGACTAAGGAGAGGGGGTGGGGGATGTAGATCCAGGGTGGGCACTGCCTCACAGCCAGAGTCCACCTGACTGCAGGCCAGCAAGCAAGCCCAGCAGCTCAGCTCTAGACACTTAGCCTCACCACCTCTGGCTGCACTTTCTACGTATACTTTATGCAAAGGTAGAAAAAGAGGTCAGTATTAGCTGTTGTGACATAAAAGTCTATGCCCCATTAAGACCTTCTTAAAATGCTGTTGCCTTAAGCCCTCTTTCTTCTAATAAAATTTATACAAATACACACATACAAGCTGAAACTACTATAAATGAAATATTAGGATTTTTTAAACCCATAGACAAACACTAAAACAGTCACTGTTTGAATGCAGAGAAAGTGGGAGTCTAAAGCAGCTGACCCCAAAACAGCCTTACCAAGCCCAAGGCCAGGCCAGGCAGTCTGAACACTACAAGGTCACGTGATGGTCACAGAGGATGACAGCTCCCATGAGTATTCTCAGGCACTGTGTTAGCTTCTCACTCACAGAGTCTCAGAATGCCTCCTCACCAATACCCTGTGAGGGAAGGCCCCACCTCACTACAGCACGAGAGGTTCCTGAGCTCTTCCCAGAAAATGGTTATCAAAGGGTGGAGCTGGGGGAAGCCCAGACAGAACAAGTGAGTCCCCAGGGTCTCCTTAACCTCCCTCAGCTCCTCCACATGGGGCCCTGAGGGAAAGTGAGCGGCCTCCTAACCCCTTTGATAGGGTTCCAGTACTGCAGGTCTGGACCTCCTCATTTTCTGGAACCACAGGAGGTGACAATGCAAACCCAGGCCCCTTATTTGCCGTCCCTCAATGCCAGGCCAGGCCCAGAGCCCTGTGCTGACACAGCCCAGGGGATGCTCGAGGCCCACCTCAGCACAGTCACCAATAGCGTAGTGAGATGAGCAAGGAGGTGCAAGTAGGCACAAATCCCCATGGACATGGCCTCAGGCATGTTCCACAGGCTCAGGGTCTCCCTGATGAGCTCACAGCCCTCCTTCAGGGGTCCTGCAGAGCACACACCCAGGGAGCAGTGCTCAGATGAGCAGGCAGGCCCCAGATTCCCCACCCCAGGATGATCTGTTCCACTTTGCAGGGCTGCTGCATTGGCCAGTCCCCACTGCTTTCTGGTGGGATGTTTGAGTTGAAGTGAATGTTGAAGGGCATAGAGCTGATGGGGCTGACTGCCTTGCAGATGTTGTAAATCACCTCCTGGCTCCACGGGTCAGCTGTGGAGACACAGCTTGATGGGAGGTAGCCCCACTCCACCATCAGTGGTGCTGGGCTGCCCTGATCTGCACCTTCCAGCTCCTTGCTGAGATGTCTGCATGTTTCTCTAAGGGACTGGGTCACGAGACACCCCTGGCAAGGCCCAGCTGGCAGAATAGGCTGGACACTCTCCCTCAGCCTCCCCAGCAGCCCGGGCTGTGCTGTCACCTGTGCTGATGATCTCACTTCTCTATCTTAATAACAGCACTGATAACTTTTAAGCCCTAGCAAGCTGAAACTGCAAGACAAATGATCTTCTGCCTTAGAAGGGCTATGGCTGGGCAGTGTGTGCCCAGGTGAGAGCCCTGTGGTTGTTAGTGGAAGTAGGGAGCTGGATGGGCCTGGCCCCATAGCCTAGTGAAAACTAGGGCCCTCTCCTTCCAGAGCATCAAAGTCTTAGAGGCTGGAAAAAGGTGCTTGTGTGGGCTGCCAAGAAGCAGAAGGCTAGAAGGCTTTGCAAGGAACCCCAACAGACTTCAAGGTGCCTGAGAGGGCTGGGCTTATTCCAGCTTTCTTTGCTTTCATTCTGTTAGCAAGAAAACCTGCTCACAGATGGCAGGTGGGCCTGAGGCTGCCAGTCACTCACCAGAGGCTATAGGTGCCTCGATTGTGGCTGTTTCTTGAAGCAGCTGCTCAGGCCGGTTATTGCAGAGCAGTTCCCTCATTATCCACAGGTCCTTGTTCCAGCCCCGGCTCTGCAAAGGGACTAGGGAGGGACTAGGCAAGGGCTCAGCCTGTGCCTCACAACCTGCTCTGAGATATCTCTTTTGTTACTTCCTCATGGACAGCCTCAAACTTCCAAATGAACAGACCAGCATGGAGCCTCCAGGAAAGTGCATAGAATTCTATCTGGTACCCAGAGGGAAGGGGGTTCCCAGTGAGGGCAGGACCAGGCTTCATGCACCTCTTCAGGAATGTTCTCCTCATAGTCCAGCCTCAAGGTGTGCATCCTCTGTGTGCATGGAGTCCATGGCAGGCTCTGCCTGGGGAGCCGTCCAGCTGCACACCTGCAATGTGGTGGTGACCCTCATGAATGGGTGGTTCTGGGCCCCATGGCTGGCAGCAGAGAGGGAGATGTTCAGCCACCAAGCCCAGAGCCCTGCCACAGGCTTCTGTGAGGCCTCCATCTGCTCTGGGTTCTTGCCCTGAGAGGCTGCCCTGAAGTCAAACAGAAGCACGTGGGCCTCTCTTCCAGGGCTGCTCTCTCCCCCACTGACAGCTCCCTAGAGGGAGACTCAGACAGCGGGGACAGATTCCTCAGGCATAAGCACTGGAGTTTAGGCTGGCCAGTTCATTCCATACGCCCACATGACATGACACAAGGCAGAGGCTGTGGGACAAAGGTATTGCCTTTTCTTCTGGCATGAGGAATGGCTTAGGAAGCAGGGGATGGTGGGGCTGGGGTTGAGTGATGGGCTGTGGGCCACAAGGAGTGGGTGGGCGCTGAGAAAGTGTCCTGGTTGTCTGTCCATAGACGCAGAATGAGTGGCATCCCAGGAGCCTGTGAGGGGCTGGCAGAGACTTACTGGTTCCAGTAAAAGCCCCATGTGGATGCAGTAATGCTGCCTGCTGGTCCTTGGCTGTAATTACAAACAGGTACATGAGGTACCCATGCATCTTGAAGCTCTCAGGGAGTGGGTTCCAGCTGCTCATGGTAGGCACTTTTAGTCACTGAACATGCTTCAGGCATGTCCAAGCTTGATTAAGCCAGGCATCTTGCTGTGAGGCCCTCCACTTCACTAAGAACACTCTTCCTTGCTTCCCCTGGAAGTTGGACCTTCCAGTTCTGGTTCTGGAGACACGATGGCCCCTCCTGGACCCCTGGGAGAATGTGCTCAGGTGACACACAGTTGATGGGGCCCATTTCCAAGCCATTCTTCCATTTCCCACTGTTTGAGGGACCCGAGGCCGGTGACAAGCACAGAGCCACCCAAGGCCAGCTGTCTGCACCTAAATGTGATGCTTGTCTGGATGTCTCAGGGCCAGAACCCTCCAGGTGAGATGGCCTGGTCCTCACCACCTGGCGTCTGTGCTCCCTTTTCCTCTGTTCAATCCTGGCGCCAATGCCTCCCTCAACTCTCAGGTCACCATTGGAGAAGATGCTCAGGAAGAACAAGCAGCTGCAGTTAACCCTGCTGAAAGTGGCAGATGGGTCCAGGCTCTTGAGCTCGTCTTGGACATGGAACATGTGGATACAGGCTTTGAGCAGTGTGTGTAGCTCTTTCAGGAAGGAAGGGAAAAGGGTGTTACCCGGGTCCTACACCCTGGAACGACCCTTCTCAGACAGTAAATAGTTGGCAGGGTGCGGTCATGTGTGATTTTAGTTTTCAACTTTAGGCTTTCATTTTCAAATTCCACAATAAACACATAAGGTGGAGTTCTGGTTTCAGCACACACACACACACACAAACACACACACACACACACACACAGTCTCTCTCTCTGTATGTCTCTTTCTGTCTCTCTCTCTCTCCTTCCTGCAAGGATCCTTGTTAACAAGAAACCTTCTGCCAAATGCCTCTGAAGCACAGGCAGGTCTTGGGGAGCCACAAGGCCACTTCCTCTTTGTGCACTAGTGTCTTGGGTAGGCATAGCTTTCAGAGCTCTGGGGCCTCCACAACCTTGCCCTGCTGTCCAGGGGCAGCCCTCATGCAGGGGTGTCCTAAGAACTTTTCAGGATGCACAAGTTCAGCACTGTCTTCCAATGTGTGTTTCACGATATTTTAATGGTGGTTCTTTTGGGAAAAAGGAAAGGTTCTGTGATCAATTATGGGACACATTGAGCTACAGATCTTTTTCACAATTGCTCTTAACAAGCAGGTAGACCCTGAGAACATGAGTAGCTTCCCCGCAGGTAACTTGAGTGCATGAGAACTTTTGCTTTACAACCATGCCAATCTCACCTCAGCAGTTGGCAGTGCTGCACGGGGCAGACTTCCCTACTCAAAGGCTGTGAAGCTTTTCTTTCTTTTTTTTTAAACATTATTTTTCTTTATAGAATTTTGTTGGGCTGATATCAAGCCTGGCTTGGTACTGCCTCATTTTTTTTGGAATCAGAACGCTGTTCTTTAACTCACGGGTTGTGAAGTTAGAAGGTGCTGGTGTGACAGCCTGACAAGCAGAGCGCAGCTCCAATCCCACCTTCATGCTCTCATCTGACGCAGAGCCCTCAGAGAAGTGGGGAAGTGCTTCCTGGCCCTGCTTCTGGGGGCCGTCCCCAAGGCAGTCCACCGAACTTCCAAAACAGCCTTCCCTCACACACAGCCCTGAGCCCTCCTGCCGCTCCTCAATGTTGCACATCTCTGAGAAGTGGTCCAGCATGTTGCTGTCCAGGAGCAGTGAGAAGCAGGTGCGGTGACACATGTCTTCACGGACCATGAGCACCGGGTAAATCTCCTGCACAATCTCCTTGGGGGACACCTTGAGGGAGAAAGCCCCAACAACTGATGGCATGCCACATGGCAGAAAGCAAAGACTTACCCTTTCCCCAGCCCAAAGTCCTGAGAATCATGCCAAAAATCCTTGGTTTCCCACTTTTTAAAAATTTTAAAATTAAAATCCCAGGTTCCGCGTATACATGCCATGCCCACCTGCACCTGTGTGTGTGTGTGTGTTTGTGCACGCAGGACAGAGCCTGGCCCATTGACTATTCCTGCAGACCAAGAAAAATCCCTATGCAGAGTAAGGGGAGATGGAAGAAACGAGGGAGAGAAAATGGCAGCCTTGCCTCCTCCCTTGCCCATTGCTAAGGTCCCCAGGGCAAATGGCTTTTGCCTTCAACTTCACCTTAACAACATACAAAATATATTCATTTTTACTTCCGTCACTTTCTTAACATTACAAATTGTATCTTTATATATGATTTGTATTTTCACAGAGATTTAAGAATTTAATGCACCATTATAGTAGAAAATTGTATATCTGTGTATATATTTACATTGAACAGAGAGCTTTATATTTTCATGTGGTTTTATGATGCTGTCCAGCATCATTTAATTTTTCAACATAATTAACTCTCTTTAGCATTTTTTTTCCTAGGGTTATTCTAGTAGTTAACAACCTCAGCTTTTTTATTTTAATCTTTGAAAGTCTTTATTTTTTTCTAATTTTTGAAATACAGTATTTCCCAGATCAATTATTATTGGTTGCTAGTATTTTTTCTTTCATTGCTTTGAAATCTGGAAAGTTCTTAGCATCCCCGCTTTTTCTCTGAAATAATGTTTATGCCATTTTCTCCCTCTATTCTTTTTAAAAGACTCTATCTCTGAATGTATTGGTCTACTTGATGGTGTCCAGTAAGTCTTATATTTCACCCGTAATTTTCCCATTCTTTAAAATATTAGTTTCCAGGACTCAATATTTGTGAATAATATATGTTCAATTTTCTTTTTTCTGCTCCATTGTTTGCTGTTGTGTCTCTGTAGTGAATTTATAAAACTCAGTTATTATATTCTTCAACTCTATGATTTCTGTTGGGTTTTTAAAAATAGTTTTTATCTCTTTGTTGATATTTTGCTCATTCGTTATTTTTAAATTTCACTCAGTTGTCTCTTTCTGTTATAGTTTTGCTCACTGAGAATGCATAAGATGATTATTTTAAGTTCTCCATCAGATATGCAAAAATCTTTATTTGTTAAAATTCAGTTTCTGAATATTTATGTTTTTCTTCCAATGGGGAATATTTTCTGCCTTCTCTGTGTGCCTTGTGATTTTTTTTTTTAAAGAGATCTGGGGATCTATACAGCACTCATCAAATCTAGCATTTAAAGACTGGCTCAGTAAAGGGGGATACCGACAGCAATAGTCCAGGCTATAGATTCTAGGTGCTTCACAAACACATTCCCAAATATATTTTCTCTGGACTTCGCTGTGTTTCCAAGTTAAAGAGAATTTTTTCTCAATGTATTTTAGATTCTATTGTCTATTTTCTTCCCCAGTTGGCTGTCTGTGGTATTGCAGTTTCACTAGTGCTGTAGCAAACACTCATCTTTCTTCTCAGCAGACACAAACTGTCATCTATATGACTCCATCATGTCCTTCAGCACTCCACATCAGGAGAGAAAGAATCTAGTCATTAGACAATTTATCAAAAAGCCAAACATTTCAACACATATTCTACTGTTTTAATTCTCTCCTGAAGGAGATACTGGGAGTTGGGCATTTTCTCATTAGCCCAGTTACTGTTCTGGGTGAAAAAATAAACTGCAGTGGACAGGCTGTAAGCCAGACTTCATCAAATTTCTGCACCAATGAAAAAAAAATTTACAAGAGAAAAACAAAAAACCCTATTAAACGTCACGGACAAGGCCAGAGTTTGAATATACTGTGGTCATCTCTGCTCCAGTGCAAACTGTTTCCAGAAAGCCTACTTCTATTTTCCTTGCTGTAACAGAGGAACATTTCCTGTCTTATGTTTATTCTACTCTGCAATCCCCTAAGGCTTTTTCTCTCCCTCCCAGAATCTTAAAGTGCATTCGAACTCGCAGGCAAAATCCTCCCAGAATCTTGTGAGAACATAAATGATCTGACTAGTTTGGCATTGCTTTTGGGGATCTGGGAAAATCTGTGCACACTTCTGGAGACCCTTGTCATGCCATTTTTTATAAATCTATTGTGCCTCAAGTCAGAAGTGTGTGAGGGGAGATGGGGAGACATTGGGATGCGCGCGCCTGGGGCTCTCCCACAGGGGGCTTTCGTGAGCCAGGCAGCGAGGGCCGCCCCCGCGCTGCAGCCCAGCCAGGCCGCGACGGCAGAGGGGGTCTCCCAACCTGCCCCGGCGCGCGGGGATTTCGCCTACGCCGCCCCGGCTCCTCCGGACGGGGCGCTCTCCCACCCTCAGGCTCCTCGGTGGCCTCCGCACCCGGGCAAAAGCCGGGAGGACCGGGACCCGCAGCGCGACGGCCTGCCGGGCCCCTGCGCGGTGGCACAGCCTGGGCCCGCTCAAGCGGGGCCGCAGGGCCAAGGGGTGCTTGCGCCACCCACGTCCCAGGGGAGTCCGTGGTGGGGCTGGGGCCGGGGTCCCCAGGTCGCCGGGGCGGCGTGGGAACCCCAAGCCGGGGCAGCTCCACCTCCCCAGCCCGCGCCCCCGGACGCCTCCGCGCGGCAGGGGCAGATGCAAGGCATCCCGGCGCCCTCCCAGGCGCTCCAGGAGCCGGCGCCCTGGTCTGCACTCCCCTGCGGCCTGCTGCTGGATGAGCTCCTGGCGAGCCCGGAGTTTCTGCAGCAGGCGCAACCTCTCCTAGAAACGGAGGCCCCGGGGGAGCTGGAGGCCTCGGAAGAGGCCGCCTCGCTGGAAGCACCCCTCAGCGAGGAAGAATACCGGGCTCTGCTGGAGGAGCTTTAGGACGCGGGGTTGGGACGGGGTCGGGTGGTTCGGGGCAGGGCGGTGGCCTCTCTTTGGCGGGGAACACCTGGCTGGCTACGGAGGGGCGTGTCTCCGCCCCGCCCCCTCCACCGGGCTGACCGGCCTGGGATTCCTGCCTTCTAGGTCTAGGCCCGGTGAGAGACTCCACACCGCGGAGAACTGCCATTCTTTCCTGGGCATCCCGGGGATCCCAGAGCCGGCCCAGGTACCAGCAGGTGGGCCGCCTACTGCGCACGCGCGGGTTTGCGGGCAGCCGCCTGGGCTGTGGGAGCAGCCCGGGCAGAGCTCTCCTGCCTCTCCACCAGCCCACCCCGCCGCCTGACCGCCCCTCCCCACCCCCACCCCCCACCCCCGGAAAACGCGTCGTCCCCTGGGCTGGGTGGAGACCCCCGTCCCGCGAAACACCGGGCCCCGCGCAGCGTCCGGGCCTGACACCGCTCCGGCGGCTCGCCTCCTCTGCGCCCCCGCGCCACCGTCGCCCGCCCGCCCGGGCCCCTGCAGCCGCCCAGGTGCCAGCACGGAGCGCCTGGCGGCGGAACGCAGACCCCAGGCCCGGCGCACACCGGGGACGCTGAGCGTTCCAGGCGGGAGGGAAGGCGGGCAGAGATGGAGAGAGGAACGGGAGACCTAGAGGGGCGGAAGGACGGGCGGAGGGACGTTAGGAGGGAGGGAGGGAGGCAGGGAGGCAGGGAGGAACGGAGGGAAAGACAGAGCGACGCGGGGACTGGGGGCGGGCGGGAGGGAGCCGGGGACGGACGGGGGGAGGAAGGCAGGGAGGAAAAGCGGTCCTCGGCCTCCGGGAGTAGCGGGACCCCCGCCCTCCGGGAAAACGGTCAGCGTCCGGCGCGGGCTGAGGGCTGGGCCCACAGCCGCCGCGCCGGCCGGCGGGGCACCCATTCGCCCCGGTTCCGTGGCCCAGGGAGTGGGCGGTTTCCTCCGGGACAAAAGACCGGGACTCGGGTTGCCGTCGGGTTTTCACCCGCGCGGTTCACAGACCGCACATCCCCAGGCTGAGCCCTGCAACGCGGCGCGAGGCCGACAGCCCCGGCCACGGAGGAGCCACACGCAGGACGACGGAGGCGTGATTTTGGTTTCCGCGTGGCTTTGCCCTCCGCAAGGCGGCCTGTTGCTCACGTCTCTCCGGCCCCCGAAAGGCTGGCCATGCCGACTGTTTGCTCCCGGAGCTCTGCGGGCACCCGGAAACATGCAGGGAAGGGTGCAAGCCCGGCATGGTGCCTTCGCTCTCCTTGCCAGGTTCCAAACCGGCCACACTGCAGACTCCCCACGTTGCCGCACGCGGGAATCCATCGTCAGGCCATCACGCCGGGGAGGCATCTCCTCTCTGGGGTCTCGCTCTGGTCTTCTACGTGGAAATGAACGAGAGCCACACGCCTGCGTGTGCGAGACCGTCCCGGCAACGGCGACGCCCACAGGCATTGCCTCCTTCACGGAGAGAGGGCCTGGCACACTCAAGACTCCCACGGAGGTTCAGTTCCACACTCCCCTCCACCCTCCCAGGCTGGTTTCTCCCTGCTGCCGACGCGTGGGAGCCCAGAGAGCGGCTTCCCGTTCCCGCGGGATCCCTGGAGAGGTCCGGAGAGCCGGCCCCCGAAACGCGCCCCCCTCCCCCCTCCCCCCTCTCCCCCTTCCTCTTCGTCTCTCCGGCCCCACCACCACCACCGCCACCACGCCCTCCCCCACCACCCCCCCCACCACCACCACCACCCCGCCGGCCGGCCCCAGGCCTCGACGCCCTGGGTCCCTTCCGGGGTGGGGCGGGCTGTCCCAGGGGGGCTCACCGCCATTCATGAAGGGGTGGAGCCTGCCTGCCTGTGGGCCTTTACAAGGGCGGCTGGCTGGGTGGCTGGCTGTCCGGGCAGGCCTCCTGGCTGCACCTGCCGCAGTGCACAGTCCGGCTGAGGTGCACGGGAGCCCGCCGGCCTCTCTCTGCCCGCGTCCGTCCGTGAAATTCCGGCCGGGGCTCACCGCGATGGCCCTCCCGACACCCTCGGACAGCACCCTCCCCGCGGAAGCCCGGGGACGAGGACGGCGACGGAGACTCGTTTGGACCCCGAGCCAAAGCGAGGCCCTGCGAGCCTGCTTTGAGCGGAACCCGTACCCGGGCATCGCCACCAGAGAACGGCTGGCCCAGGCCATCGGCATTCCGGAGCCCAGGGTCCAGATTTGGTTTCAGAATGAGAGGTCACGCCAGCTGAGGCAGCACCGGCGGGAATCTCGGCCCTGGCCCGGGAGACGCGGCCCGCCAGAAGGCCGGCGAAAGCGGACCGCCGTCACCGGATCCCAGACCGCCCTGCTCCTCCGAGCCTTTGAGAAGGATCGCTTTCCAGGCATCGCCGCCCGGGAGGAGCTGGCCAGAGAGACGGGCCTCCCGGAGTCCAGGATTCAGATCTGGTTTCAGAATCGAAGGGCCAGGCACCCGGGACAGGGTGGCAGGGCGCCCGCGCAGGCAGGCGGCCTGTGCAGCGCGGCCCCCGGCGGGGGTCACCCTGCTCCCTCGTGGGTCGCCTTCGCCCACACCGGCGAGTGGGGAACGGGGCTTCCCGCACCCCACGTGCCCTGCGCGCCTGGGGCTCTCCCACAGGGGGCTTTCGTGAGCCAGGCAGCGAGGGCCGCCCCCGCGCTGCAGCCCAGCCAGGCCGCGATGGCAGAGGGGGTCTCCCAACCTGCCCCGGCGCGCGGGGATTTCGCCTACGCCGCCCCGGCTCCTCCGGACGGGGCGCTCTCCCACCCTCAGGCTCCTCGGTGGCCTCCGCACCCGGGCAAAAGCCGGGAGGACCGGGACCCGCAGCGCGACGGCCTGCCGGGCCCCTGCGCGGTGGCACAGCCTGGGCCCGCTCAAGCGGGGCCGCAGGGCCAAGGGGTGCTTGCGCCACCCACGTCCCAGGGGAGTCCGTGGTGGGGCTGGGGCCGGGGTCCCCAGGTCGCCGGGGCGGCGTGGGAACCCCAAGCCGGGGCAGCTCCACCTCCCCAGCCCGCGCCCCCGGACGCCTCCGCCTCCGCGCGGCAGGGGCAGATGCAAGGCATCCCGGCGCCCTCCCAGGCGCTCCAGGAGCCGGCGCCCTGGTCTGCACTCCCCTGCGGCCTGCTGCTGGATGAGCTCCTGGCGAGCCCGGAGTTTCTGCAGCAGGCGCAACCTCTCCTAGAAACGGAGGCCCCGGGGGAGCTGGAGGCCTCGGAAGAGGCCGCCTCGCTGGAAGCACCCCTCAGCGAGGAAGAATACCGGGCTCTGCTGGAGGAGCTTTAGGACGCGGGGTTGGGACGGGGTCGGGTGGTTCGGGGCAGGGCGGTGGCCTCTCTTTCGCGGGGAACACCTGGCTGGCTACGGAGGGGCGTGTCTCCGCCCCGCCCCCTCCACCGGGCTGACCGGCCTGGGATTCCTGCCTTCTAGGTCTAGGCCCGGTGAGAGACTCCACACCGCGGAGAACTGCCATTCTTTCCTGGGCATCCCGGGGATCCCAGAGCCGGCCCAGGTACCAGCAGGTGGGCCGCCTACTGCGCACGCGCGGGTTTGCGGGCAGCCGCCTGGGCTGTGGGAGCAGCCCGGGCAGAGCTCTCCTGCCTCTCCACCAGCCCACCCCGCCGCCTGACCGCCCCCTCCCCACCCCCACCCCCCACCCCCGGAAAACGCGTCGTCCCCTGGGCTGGGTGGAGACCCCCGTCCCGCGAAACACCTGGCCCCGCGCAGCGTCCGGGCCTGACACCGCTCCGGCGGCTCGCCTCCTCTGCGCCCCCGCGCCACCGTCGCCCGCCCGCCCGGGCCCCTGCAGCCGCCCAGGTGCCAGCACGGAGCGCCTGGCGGCGGAACGCAGACCCCAGGCCCGGCGCACACCGGGGACGCTGAGCGTTCCAGGCGGGAGGGAAGGCGGGCAGAGATGGAGAGAGGAACGGGAGACCTAGAGGGGCGGAAGGATGGGCGGAGGGACGTTAGGAGGGAGGGAGGGAGGCAGGGAGGCAGGGAGGAACGGAGGGAAAGACAGAGCGACGCGGGGACTGGGGGCGGGCGGGAGGGAGCCGGGGACGGACGGGGGGAGGAAGGCAGGGAGGAAAAGCGGTCCTCGGCCTCCGGGAGTAGCGGGACCCCCGCCCTCCGGGAAAACGGTCAGCGTCCGGCGCGGGCTGAGGGCTGGGCCCACAGCCGCCGCGCCGGCCGGCGGGGCACCACCCATTCGCCCCGGTTCCGGGGCCCAGGGAGTGGGCGGTTTCCTCCGGGACAAAAGACCGGGACTCGGGTTGCCGTCGGGTTTTCACCCGCGCGGTTCACAGACCGCACATCCCCAGGCTGAGCCCTGCAACGCGGCGCGAGGCCGACAGCCCCGGCCACGGAGGAGCCACACGCAGGACGACGGAGGCGTGATTTTGGTTTCCGCGTGGCTTTGCCCTCCGCAAGGCGGCCTGTTGCTCACGTCTCTCCGGCCCCCGAAAGGCTGGCCATGCCGACTGTTTGCTCCCGGAGCTCTGCGGGCACCCGGAAACATGCAGGGAAGGGTGCAAGCCCGGCATGGTGCCTTCGCTCTCCTTGCCAGGTTCCAAACCGGCCACACTGCAGACTCCCCACGTTGCCGCACGCGGGAATCCATCGTCAGGCCATCACGCCGGGGAGGCATCTCCTCTCTGGGGTCTCGCTCTGGTCTTCTACGTGGAAATGAACGAGAGCCACACGCCTGCGTGTGCGAGACCGTCCCGGCAACGGCGACGCCCACAGGCATTGCCTCCTTCACGGAGAGAGGGCCTGGCACACTCAAGACTCCCACGGAGGTTCAGTTCCACACTCCCCTCCACCCTCCCAGGCTGGTTTCTCCCTGCTGCCGACGCGTGGGAGCCCAGAGAGCGGCTTCCCGTTCCCGCGGGATCCCTGGAGAGGTCCGGAGAGCCGGCCCCGAAACGCGCCCCCCTCCCCCCTCCCCCCTCTCCCCCTTCCTCTTCGTCTCTCCGGCCCCACCACCACCACCGCCACCACGCCCTCCCCCACCCCCCCCCCCCACCACCACCACCACCACCACCCCGCCGGCCGGCCCGAGGCCTCGACGCCCTGGGTCCCTTCCGGGGTGGGGCGGGCTGTCCCAGGGGGGCTCACCGCCATTCATGAAGGGGTGGAGCCTGCCTGCCTGTGGGCCTTTACAAGGGCGGCTGGCTGGCTGGCTGGCTGTCCGGGCAGGCCTCCTGGCTGCACCTGCCGCAGTGCACAGTCCGGCTGAGGTGCACGGGAGCCCGCCGGCCTCTCTCTGCCCGCGTCCGTCCGTGAAATTCCGGCCGGGGCTCACCGCGATGGCCCTCCCGACACCCTCGGACAGCACCCTCCCCCGCGGAAGCCCGGGGACGAGGACGGCGACGGAGACTCGTTTGGACCCCGAGCCAAAGCGAGGCCCTGCGAGCCTGCTTTGAGCGGAACCCGTACCCGGGCATCGCCACCAGAGAACGGCTGGCCCAGGCCATCGGCATTCCGGAGCCCAGGGTCCAGATTTGGTTTCAGAATGAGAGGTCACGCCAGCTGAGGCAGCACCGGCGGGAATCTCGGCCCTGGCCCGGGAGACGCGGCCCGCCAGAAGGCCGGCGAAAGCGGACCGCCGTCACCGGATCCCAGACCGCCCTGCTCCTCCGAGCCTTTGAGAAGGATCGCTTTCCAGGCATCGCCGCCCGGGAGGAGCTGGCCAGAGAGACGGGCCTCCCGGAGTCCAGGATTCAGATCTGGTTTCAGAATCGAAGGGCCAGGCACCCGGGACAGGGTGGCAGGGCGCCCGCGCAGGCAGGCGGCCTGTGCAGCGCGGCCCCCGGCGGGGGTCACCCTGCTCCCTCGTGGGTCGCCTTCGCCCACACCGGCGCGTGGGGAACGGGGCTTCCCGCACCCCACGTGCCCTGCGCGCCTGGGGCTCTCCCACAGGGGGCTTTCGTGAGCCAGGCAGCGAGGGCCGCCCCCGCGCTGCAGCCCAGCCAGGCCGCGCCGGCAGAGGGGATCTCCCAACCTGCCCCGGCGCGCGGGGATTTCGCCTACGCCGCCCCGGCTCCTCCGGACGGGGCGCTCTCCCACCCTCAGGCTCCTCGGTGGCCTCCGCACCCGGGCAAAAGCCGGGAGGACCGGGACCCGCAGCGCGACGGCCTGCCGGGCCCCTGCGCGGTGGCACAGCCTGGGCCCGCTCAAGCGGGGCCGCAGGGCCAAGGGGTGCTTGCGCCACCCACGTCCCAGGGGAGTCCGTGGTGGGGCTGGGGCCGGGGTCCCCAGGTCGCCGGGGCGGCGTGGGAACCCCAAGCCGGGGCAGCTCCACCTCCCCAGCCCGCGCCCCCGGACGCCTCCGCCTCCGCGCGGCAGGGGCAGATGCAAGGCATCCCGGCGCCCTCCCAGGCGCTCCAGGAGCCGGCGCCCTGGTCTGCACTCCCCTGCGGCCTGCTGCTGGATGAGCTCCTGGCGAGCCCGGAGTTTCTGCAGCAGGCGCAACCTCTCCTAGAAACGGAGGCCCCGGGGGAGCTGGAGGCCTCGGAAGAGGCCGCCTCGCTGGAAGCACCCCTCAGCGAGGAAGAATACCGGGCTCTGCTGGAGGAGCTTTAGGACGCGGGGTTGGGACGGGGTCGGGTGGTTCGGGGCAGGGCGGTGGCCTCTCTTTCGCGGGGAACACCTGGCTGGCTACGGAGGGGCGTGTCTCCGCCCCGCCCCCTCCACCGGGCTGACCGGCCTGGGATTCCTGCCTTCTAGGTCTAGGCCCGGTGAGAGACTCCACACCGCGGAGAACTGCCATTCTTTCCTGGGCATCCCGGGGATCCCAGAGCCGGCCCAGGTACCAGCAGGTGGGCCGCCTACTGCGCACGCGCGGGTTTGCGGGCAGCCGCCTGGGCTGTGGGAGCAGCCCGGGCAGAGCTCTCCTGCCTCTCCACCAGCCCACCCCGCCGCCTGACCGCCCCCTCCCCACCCCCACCCCCCACCCCCGGAAAACGCGTCGTCCCCTGGGCTGGGTGGAGACCCCCGTCCCGCGAAACACCGGGCCCCGCGCAGCGTCCGGGCCTGACACCGCTCCGGCGGCTCGCCTCCTCTGCGCCCCCGCGCCACCGTCGCCCGCCCGCCCGGGCCCCTGCAGCCGCCCAGGTGCCAGCACGGAGCGCCTGGCGGCGGAACGCAGACCCCAGGCCCGGCGCACACCGGGGACGCTGAGCGTTCCAGGCGGGAGGGAAGGCGGGCAGAGATGGAGAGAGGAACGGGAGACCTAGAGGGGCGGAAGGACGGGCGGAGGGACGTTAGGAGGGAGGGAGGGAGGCAGGGAGGCAGGGAGGAACGGAGGGAAAGACAGAGCGACGCGGGGACTGGGGGCGGGCGGGAGGGAGCCGGGGACGGACGGGGGGAGGAAGGCAGGGAGGAAAAGCGGTCCTCGGCCTCCGGGAGTAGCGGGACCCCCGCCCTCCGGGAAAACGGTCAGCGTCCGGCGCGGGCTGAGGGCTGGGCCCACAGCCGCCGCGCCGGCCGGCGGGGCACCACCCATTCGCCCCGGTTCCGGGGCCCAGGGAGTGGGCGGTTTCCTCCGGGACAAAAGACCGGGACTCGGGTTGCCGTCGGGTTTTCACCCGCGCGGTTCACAGACCGCACATCCCCAGGCTGAGCCCTGCAACGCGGCGCGAGGCCGACAGCCCCGGCCACGGAGGAGCCACACGCAGGACGACGGAGGCGTGATTTTGGTTTCCGCGTGGCTTTGCCCTCCGCAAGGCGGCCTGTTGCTCACGTCTCTCCGGCCCCCGAAAGGCTGGCCATGCCGACTGTTTGCTCCCGGAGCTCTGCGGGCACCCGGAAACATGCAGGGAAGGGTGCAAGCCCGGCATGGTGCCTTCGCTCTCCTTGCCAGGTTCCAAACCGGCCACACTGCAGACTCCCCACGTTGCCGCACGCGGGAATCCATCGTCAGGCCATCACGCCGGGGAGGCATCTCCTCTCTGGGGTCTCGCTCTGGTCTTCTACGTGGAAATGAACGAGAGCCACACGCCTGCGTGTGCGAGACCGTCCCGGCAACGGCGACGCCCACAGGCATTGCCTCCTTCACGGAGAGAGGGCCTGGCACACTCAAGACTCCCACGGAGGTTCAGTTCCACACTCCCCTCCACCCTCCCAGGCTGGTTTCTCCCTGCTGCCGACGCGTGGGAGCCCAGAGAGCGGCTTCCCGTTCCCGCGGGATCCCTGGAGAGGTCCGGAGAGCCGGCCCCCAAACGCGCCCCCTCCCCCCTCCCCCCTCCTCTCCCCTTCCTCTTCGTCTCTCCGGCCCCACCACCACCACCGCCACCACGCCCTCCCACCCCCCCCACCACCACCACCACCACCACCACGCCGGCCGGCCCCAGGCCTCGACGCCCTGGGTCCCTTCCGGGGTGGGGCGGGCTGTCCCAGGGGGGCTCACCGCCATTCATGAAGGGGTGGAGCCTGCCTGCCTGTGGGCCTTTACAAGGGCGGCTGGCTGGCTGGCTGGCTGGCTGTCCGGGCAGGCCTCCTGGCTGCACCTGCCGCAGTGCACAGTCCGGCTGAGGTGCACGGGAGCCCGCCGGCCTCTCTCTGCCCGCGTCCGTCCGTGAAATTCCGGCCGGGGCTCACCGCGATGGCCCTCCCGACACCCTCGGACAGCACCCTCCCCGCGGAAGCCCGGGGACGAGGACGGCGACGGAGACTCGTTTGGACCCCGAGCCAAAGCGAGGCCCTGCGAGCCTGCTTTGAGCGGAACCCGTACCCGGGCATCGCCACCAGAGAACGGCTGGCCCAGGCCATCGGCATTCCGGAGCCCAGGGTCCAGATTTGGTTTCAGAATGAGAGGTCACGCCAGCTGAGGCAGCACCGGCGGGAATCTCGGCCCTGGCCCGGGAGACGCGGCCCGCCAGAAGGCCGGCGAAAGCGGACCGCCGTCACCGGATCCCAGACCGCCCTGCTCCTCCGAGCCTTTGAGAAGGATCGCTTTCCAGGCATCGCCGCCCGGGAGGAGCTGGCCAGAGAGACGGGCCTCCCGGAGTCCAGGATTCAGATCTGGTTTCAGAATCGAAGGGCCAGGCACCCGGGACAGGGTGGCAGGGCGCCCGCGCAGGCAGGCGGCCTGTGCAGCGCGGCCCCCGGCGGGGGTCACCCTGCTCCCTCGTGGGTCGCCTTCGCCCACACCGGCGCGTGGGGAACGGGGCTTCCCGCACCCCACGTGCCCTGCGCGCCTGGGGCTCTCCCACAGGGGGCTTTCGTGAGCCAGGCAGCGAGGGCCGCCCCCGCGCTGCAGCCCAGCCAGGCCGCGCCGGCAGAGGGGATCTCCCAACCTGCCCCGGCGCGCGGGGATTTCGCCTACGCCGCCCCGGCTCCTCCGGACGGGGCGCTCTCCCACCCTCAGGCTCCTCGGTGGCCTCCGCACCCGGGCAAAAGCCGGGAGGACCGGGACCCGCAGCGCGACGGCCTGCCGGGCCCCTGCGCGGTGGCACAGCCTGGGCCCGCTCAAGCGGGGCCGCAGGGCCAAGGGGTGCTTGCGCCACCCACGTCCCAGGGGAGTCCGTGGTGGGGCTGGGGCCGGGGTCCCCAGGTCGCCGGGGCGGCGTGGGAACCCCAAGCCGGGGCAGCTCCACCTCCCCAGCCCGCGCCCCCGGACGCCTCCGCCTCCGCGCGGCAGGGGCAGATGCAAGGCATCCCGGCGCCCTCCCAGGCGCTCCAGGAGCCGGCGCCCTGGTCTGCACTCCCCTGCGGCCTGCTGCTGGATGAGCTCCTGGCGAGCCCGGAGTTTCTGCAGCAGGCGCAACCTCTCCTAGAAACGGAGGCCCCGGGGGAGCTGGAGGCCTCGGAAGAGGCCGCCTCGCTGGAAGCACCCCTCAGCGAGGAAGAATACCGGGCTCTGCTGGAGGAGCTTTAGGACGCGGGGTTGGGACGGGGTCGGGTGGTTCGGGGCAGGGCGGTGGCCTCTCTTTCGCGGGGAACACCTGGCTGGCTACGGAGGGGCGTGTCTCCGCCCCGCCCCCTCCACCGGGCTGACCGGCCTGGGATTCCTGCCTTCTAGGTCTAGGCCCGGTGAGAGACTCCACACCGCGGAGAACTGCCATTCTTTCCTGGGCATCCCGGGGATCCCAGAGCCGGCCCAGGTACCAGCAGGTGGGCCGCCTACTGCGCACGCGCGGGTTTGCGGGCAGCCGCCTGGGCTGTGGGAGCAGCCCGGGCAGAGCTCTCCTGCCTCTCCACCAGCCCACCCCGCCGCCTGACCGCCCCTCCCCACCCCCACCCCCCACCCCCGGAAAACGCGTCGTCCCCTGGGCTGGGTGGAGACCCCCGTCCCGCGAAACACCGGGCCCCGCGCAGCGTCCGGGCCTGACACCGCTCCGGCGGCTCGCCTCCTCTGCGCCCCCGCGCCACCGTCGCCCGCCCGCCCGGGCCCCTGCAGCCGCCCAGGTGCCAGCACGGAGCGCCTGGCGGCGGAACGCAGACCCCAGGCCCGGCGCACACCGGGGACGCTGAGCGTTCCAGGCGGGAGGGAAGGCGGGCAGAGATGGAGAGAGGAACGGGAGACCTAGAGGGGCGGAAGGACGGGCGGAGGGACGTTAGGAGGGAGGGAGGGAGGCAGGGAGGCAGGGAGGAACGGAGGGAAAGACAGAGCGACGCGGGGACTGGGGGCGGGCGGGAGGGAGCCGGGGACGGACGGGGGGAGGAAGGCAGGGAGGAAAAGCGGTCCTCGGCCTCCGGGAGTAGCGGGACCCCCGCCCTCCGGGAAAACGGTCAGCGTCCGGCGCGGGCTGAGGGCTGGGCCCACAGCCGCCGCGCCGGCCGGCGGGGCACCACCCATTCGCCCCGGTTCCGGGGCCCAGGGAGTGGGCGGTTTCCTCCGGGACAAAAGACCGGGACTCGGGTTGCCGTCGGGTTTTCACCCGCGCGGTTCACAGACCGCACATCCCCAGGCTGAGCCCTGCAACGCGGCGCGAGGCCGACAGCCCCGGCCACGGAGGAGCCACACGCAGGACGACGGAGGCGTGATTTTGGTTTCCGCGTGGCTTTGCCCTCCGCAAGGCGGCCTGTTGCTCACGTCTCTCCGGCCCCCGAAAGGCTGGCCATGCCGACTGTTTGCTCCCGGAGCTCTGCGGGCACCCGGAAACATGCAGGGAAGGGTGCAAGCCCGGCATGGTGCCTTCGCTCTCCTTGCCAGGTTCCAAACCGGCCACACTGCAGACTCCCCACGTTGCCGCACGCGGGAATCCATCGTCAGGCCATCACGCCGGGGAGGCATCTCCTCTCTGGGGTCTCGCTCTGGTCTTCTACGTGGAAATGAACGAGAGCCACACGCCTGCGTGTGCGAGACCGTCCCGGCAACGGCGACGCCCACAGGCATTGCCTCCTTCACGGAGAGAGGGCCTGGCACACTCAAGACTCCCACGGAGGTTCAGTTCCACACTCCCCTCCACCCTCCCAGGCTGGTTTCTCCCTGCTGCCGACGCGTGGGAGCCCAGAGAGCGGCTTCCCGTTCCCGCGGGATCCCTGGAGAGGTCCGGAGAGCCGGCCCCCGAAACGCGCCCCCCTCCCCCCTCCCCCCTCTCCCCCTTCCTCTTCGTCTCTCCGGCCCCACCACCACCACCGCCACCACGCCCTCCCCCACCACCCCCCCCCCACCACCACCACCACCACCACCCCGCCGGCCGGCCCCAGGCCTCGACGCCCTGGGTCCCTTCCGGGGTGGGGCGGGCTGTCCCAGGGGGGCTCACCGCCATTCATGAAGGGGTGGAGCCTGCCTGCCTGTGGGCCTTTACAAGGGCGGCTGGCTGGCTGGCTGGCTGGCTGTCCGGGCAGGCCTCCTGGCTGCACCTGCCGCAGTGCACAGTCCGGCTGAGGTGCACGGGAGCCCGCCGGCCTCTCTCTGCCCGCGTCCGTCCGTGAAATTCCGGCCGGGGCTCACCGCGATGGCCCTCCCGACACCCTCGGACAGCACCCTCCCCGCGGAAGCCCGGGGACGAGGACGGCGACGGAGACTCGTTTGGACCCCGAGCCAAAGCGAGGCCCTGCGAGCCTGCTTTGAGCGGAACCCGTACCCGGGCATCGCCACCAGAGAACGGCTGGCCCAGGCCATCGGCATTCCGGAGCCCAGGGTCCAGATTTGGTTTCAGAATGAGAGGTCACGCCAGCTGAGGCAGCACCGGCGGGAATCTCGGCCCTGGCCCGGGAGACGCGGCCCGCCAGAAGGCCGGCGAAAGCGGACCGCCGTCACCGGATCCCAGACCGCCCTGCTCCTCCGAGCCTTTGAGAAGGATCGCTTTCCAGGCATCGCCGCCCGGGAGGAGCTGGCCAGAGAGACGGGCCTCCCGGAGTCCAGGATTCAGATCTGGTTTCAGAATCGAAGGGCCAGGCACCCGGGACAGGGTGGCAGGGCGCCCGCGCAGGCAGGCGGCCTGTGCAGCGCGGCCCCCGGCGGGGTCACCCTGCTCCCTCGTGGGTCGCCTTCGCCCACACCGGCGCGTGGGGAACGGGGCTTCCCGCACCCCACGTGCCCTGCGCGCCTGGGGCTCTCCCACAGGGGGCTTTCGTGAGCCAGGCAGCGAGGGCCGCCCCCGCGCTGCAGCCCAGCCAGGCCGCGCCGGCAGAGGGGATCTCCCAACCTGCCCCGGCGCGCGGGGATTTCGCCTACGCCGCCCCGGCTCCTCCGGACGGGGCGCTCTCCCACCCTCAGGCTCCTCGGTGGCCTCCGCACCCGGGCAAAAGCCGGGAGGACCGGGACCCGCAGCGCGACGGCCTGCCGGGCCCCTGCGCGGTGGCACAGCCTGGGCCCGCTCAAGCGGGGCCGCAGGGCCAAGGGGTGCTTGCGCCACCCACGTCCCAGGGGAGTCCGTGGTGGGGCTGGGGCCGGGGTCCCCAGGTCGCCGGGGCGGCGTGGGAACCCCAAGCCGGGGCAGCTCCACCTCCCCAGCCCGCGCCCCCGGACGCCTCCGCCTCCGCGCGGCAGGGGCAGATGCAAGGCATCCCGGCGCCCTCCCAGGCGCTCCAGGAGCCGGCGCCCTGGTCTGCACTCCCCTGCGGCCTGCTGCTGGATGAGCTCCTGGCGAGCCCGGAGTTTCTGCAGCAGGCGCAACCTCTCCTAGAAACGGAGGCCCCGGGGGAGCTGGAGGCCTCGGAAGAGGCCGCCTCGCTGGAAGCACCCCTCAGCGAGGAAGAATACCGGGCTCTGCTGGAGGAGCTTTAGGACGCGGGGTTGGGACGGGGTCGGGTGGTTCGGGGCAGGGCGGTGGCCTCTCTTTCGCGGGGAACACCTGGCTGGCTACGGAGGGGCGTGTCTCCGCCCCGCCCCCTCCACCGGGCTGACCGGCCTGGGATTCCTGCCTTCTAGGTCTAGGCCCGGTGAGAGACTCCACACCGCGGAGAACTGCCATTCTTTCCTGGGCATCCCGGGGATCCCAGAGCCGGCCCAGGTACCAGCAGGTGGGCCGCCTACTGCGCACGCGCGGGTTTGCGGGCAGCCGCCTGGGCTGTGGGAGCAGCCCGGGCAGAGCTCTCCTGCCTCTCCACCAGCCCACCCCGCCGCCTGACCGCCCCTCCCCACCCCCACCCCCCACCCCCGGAAAACGCGTCGTCCCCTGGGCTGGGTGGAGACCCCCGTCCCGCGAAACACCGGGCCCCGCGCAGCGTCCGGGCCTGACACCGCTCCGGCGGCTCGCCTCCTCTGCGCCCCCGCGCCACCGTCGCCCGCCCGCCCGGGCCCCTGCAGCCGCCCAGGTGCCAGCACGGAGCGCCTGGCGGCGGAACGCAGACCCCAGGCCCGGCGCACACCGGGGACGCTGAGCGTTCCAGGCGGGAGGGAAGGCGGGCAGAGATGGAGAGAGGAACGGGAGACCTAGAGGGGCGGAAGGACGGGCGGAGGGACGTTAGGAGGGAGGGAGGGAGGCAGGGAGGCAGGGAGGAACGGAGGGAAAGACAGAGCGACGCGGGGACTGGGGGCGGGCGGGAGGGAGCCGGGGACGGACGGGGGGAGGAAGGCAGGGAGGAAAAGCGGTCCTCGGCCTCCGGGAGTAGCGGGACCCCCGCCCTCCGGGAAAACGGTCAGCGTCCGGCGCGGGCTGAGGGCTGGGCCCACAGCCGCCGCGCCGGCCGGCGGGCACCACCCATTCGCCCCGGTTCCGGGGCCCAGGGAGTGGGCGGTTTCCTCCGGGACAAAAGACCGGGACTCGGGTTGCCGTCGGGTTTTCACCCGCGCGGTTCACAGACCGCACATCCCCAGGCTGAGCCCTGCAACGCGGCGCGAGGCCGACAGCCCCGGCCACGGAGGAGCCACACGCAGGACGACGGAGGCGTGATTTTGGTTTCCGCGTGGCTTTGCCCTCCGCAAGGCGGCCTGTTGCTCACGTCTCTCCGGCCCCCGAAAGGCTGGCCATGCCGACTGTTTGCTCCCGGAGCTCTGCGGGCACCCGGAAACATGCAGGGAAGGGTGCAAGCCCGGCATGGTGCCTTCGCTCTCCTTGCCAGGTTCCAAACCGGCCACACTGCAGACTCCCCACGTTGCCGCACGCGGGAATCCATCGTCAGGCCATCACGCCGGGAGGCATCTCCTCTCTGGGGTCTCGCTCTGGTCTTCTACGTGGAAATGAACGAGAGCCACACGCCTGCGTGTGCGAGACCGTCCCGGCAACGGCGACGCCCACAGGCATTGCCTCCTTCACGGAGAGAGGGCCTGGCACACTCAAGACTCCCACGGAGGTTCAGTTCCACACTCCCCTCCACCCTCCCAGGCTGGTTTCTCCCTGCTGCCGACGCGTGGGAGCCCAGAGAGCGGCTTCCCGTTCCCGCGGGATCCCTGGAGAGGTCCGGAGAGCCGGCCCCCGAAACGCGCCCCCCTCCCCCCTCCCCCCTCTCCCCCTTCCTCTTCGTCTCTCCGGCCCCACCACCACCACCGCCACCACGCCCTCCCCCACCCCCCCCCCCCACCACCACCACCACCACCACCCCGCCGGCCGGCCCCAGGCCTCGACGCCCTGGGTCCCTTCCGGGGTGGGGCGGGCTGTCCCAGGGGGGCTCACCGCCATTCATGAAGGGGTGGAGCCTGCCTGCCTGTGGGCCTTTACAAGGGCGGCTGGCTGGCTGGCTGGCTGGCTGTCCGGGCAGGCCTCCTGGCTGCACCTGCCGCAGTGCACAGTCCGGCTGAGGTGCACGGGAGCCCGCCGGCCTCTCTCTGCCCGCGTCCGTCCGTGAAATTCCGGCCGGGGCTCACCGCGATGGCCCTCCCGACACCCTCGGACAGCACCCTCCCCGCGGAAGCCCGGGGACGAGGACGGCGACGGAGACTCGTTTGGACCCCGAGCCAAAGCGAGGCCCTGCGAGCCTGCTTTGAGCGGAACCCGTACCCGGGCATCGCCACCAGAGAACGGCTGGCCCAGGCCATCGGCATTCCGGAGCCCAGGGTCCAGATTTGGTTTCAGAATGAGAGGTCACGCCAGCTGAGGCAGCACCGGCGGGAATCTCGGCCCTGGCCCGGGAGACGCGGCCCGCCAGAAGGCCGGCGAAAGCGGACCGCCGTCACCGGATCCCAGACCGCCCTGCTCCTCCGAGCCTTTGAGAAGGATCGCTTTCCAGGCATCGCCGCCCGGGAGGAGCTGGCCAGAGAGACGGGCCTCCCGGAGTCCAGGATTCAGATCTGGTTTCAGAATCGAAGGGCCAGGCACCCGGGACAGGGTGGCAGGGCGCCCGCGCAGGCAGGCGGCCTGTGCAGCGCGGCCCCCGGCGGGGGTCACCCTGCTCCCTCGTGGGTCGCCTTCGCCCACACCGGCGCGTGGGGAACGGGGCTTCCCGCACCCCACGTGCCCTGCGCGCCTGGGGCTCTCCCACAGGGGGCTTTCGTGAGCCAGGCAGCGAGGGCCGCCCCCGCGCTGCAGCCCAGCCAGGCCGCGCCGGCAGAGGGGATCTCCCAACCTGCCCCGGCGCGCGGGGATTTCGCCTACGCCGCCCCGGCTCCTCCGGACGGGGCGCTCTCCCACCCTCAGGCTCCTCGGTGGCCTCCGCACCCGGGCAAAAGCCGGGAGGACCGGGACCCGCAGCGCGACGGCCTGCCGGGCCCCTGCGCGGTGGCACAGCCTGGGCCCGCTCAAGCGGGGCCGCAGGGCCAAGGGGTGCTTGCGCCACCCACGTCCCAGGGGAGTCCGTGGTGGGGCTGGGGCCGGGGTCCCCAGGTCGCCGGGGCGGCGTGGGAACCCCAAGCCGGGGCAGCTCCACCTCCCCAGCCCGCGCCCCCGGACGCCTCCGCCTCCGCGCGGCAGGGGCAGATGCAAGGCATCCCGGCGCCCTCCCAGGCGCTCCAGGAGCCGGCGCCCTGGTCTGCACTCCCCTGCGGCCTGCTGCTGGATGAGCTCCTGGCGAGCCCGGAGTTTCTGCAGCAGGCGCAACCTCTCCTAGAAACGGAGGCCCCGGGGGAGCTGGAGGCCTCGGAAGAGGCCGCCTCGCTGGAAGCACCCCTCAGCGAGGAAGAATACCGGGCTCTGCTGGAGGAGCTTTAGGACGCGGGGTTGGGACGGGGTCGGGTGGTTCGGGGCAGGGCGGTGGCCTCTCTTTCGCGGGGAACACCTGGCTGGCTACGGAGGGGCGTGTCTCCGCCCCGCCCCCTCCACCGGGCTGACCGGCCTGGGATTCCTGCCTTCTAGGTCTAGGCCCGGTGAGAGACTCCACACCGCGGAGAACTGCCATTCTTTCCTGGGCATCCCGGGGATCCCAGAGCCGGCCCAGGTACCAGCAGGTGGGCCGCCTACTGCGCACGCGCGGGTTTGCGGGCAGCCGCCTGGGCTGTGGGAGCAGCCCGGGCAGAGCTCTCCTGCCTCTCCACCAGCCCACCCCGCCGCCTGACCGCCCCCTCCCCACCCCCACCCCCCACCCCCGGAAAACGCGTCGTCCCCTGGGCTGGGTGGAGACCCCCGTCCCGCGAAACACCGGGCCCCGCGCAGCGTCCGGGCCTGACACCGCTCCGGCGGCTCGCCTCCTCTGCGCCCCCGCGCCACCGTCGCCCGCCCGCCCGGGCCCCTGCAGCCGCCCAGGTGCCAGCACGGAGCGCCTGGCGGCGGAACGCAGACCCCAGGCCCGGCGCACACCGGGGACGCTGAGCGTTCCAGGCGGGAGGGAAGGCGGGCAGAGATGGAGAGAGGAACGGGAGACCTAGAGGGGCGGAAGGACGGGCGGAGGGACGTTAGGAGGGAGGGAGGGAGGCAGGGAGGCAGGGAGGAACGGAGGGAAAGACAGAGCGACGCGGGGACTGGGGGCGGGCGGGAGGGAGCCGGGGACGGACGGGGGGAGGAAGGCAGGGAGGAAAAGCGGTCCTCGGCCTCCGGGAGTAGCGGGACCCCCGCCCTCCGGGAAAACGGTCAGCGTCCGGCGCGGGCTGAGGGCTGGGCCCACAGCCGCCGCGCCGGCCGGCGGGGCACCACCCATTCGCCCCGGTTCCGGGGCCCAGGGAGTGGGCGGTTTCCTCCGGGACAAAAGACCGGGACTCGGGTTGCCGTCGGGTTTTCACCCGCGCGGTTCACAGACCGCACATCCCCAGGCTGAGCCCTGCAACGCGGCGCGAGGCCGACAGCCCCGGCCACGGAGGAGCCACACGCAGGACGACGGAGGCGTGATTTTGGTTTCCGCGTGGCTTTGCCCTCCGCAAGGCGGCCTGTTGCTCACGTCTCTCCGGCCCCCGAAAGGCTGGCCATGCCGACTGTTTGCTCCCGGAGCTCTGCGGGCACCCGGAAACATGCAGGGAAGGGTGCAAGCCCGGCATGGTGCCTTCGCTCTCCTTGCCAGGTTCCAAACCGGCCACACTGCAGACTCCCCACGTTGCCGCACGCGGGAATCCATCGTCAGGCCATCACGCCGGGGAGGCATCTCCTCTCTGGGGTCTCGCTCTGGTCTTCTACGTGGAAATGAACGAGAGCCACACGCCTGCGTGTGCGAGACCGTCCCGGCAACGGCGACGCCCACAGGCATTGCCTCCTTCACGGAGAGAGGGCCTGGCACACTCAAGACTCCCACGGAGGTTCAGTTCCACACTCCCCTCCACCCTCCCAGGCTGGTTTCTCCCTGCTGCCGACGCGTGGGAGCCCAGAGAGCGGCTTCCCGTTCCCGCGGGATCCCTGGAGAGGTCCGGAGAGCCGGCCCCCGAAACGCGCCCCCCTCCCCCCTCCCCCCTCTCCCCCTTCCTCTTCGTCTCTCCGGCCCCACCACCACCACCGCCACCACGCCCTCCCCCACCACCCCCCCCCACCACCACCACCACCACCACCACCCCGCCGGCCGGCCCAGGCCTCGACGCCCTGGGTCCCTTCCGGGGTGGGGCGGGCTGTCCCAGGGGGGCTCACCGCCATTCATGAAGGGGTGGAGCCTGCCTGCCTGTGGGCCTTTACAAGGGCGGCTGGCTGGCTGGCTGGCTGGCTGTCCGGGCAGGCCTCCTGGCTGCACCTGCCGCAGTGCACAGTCCGGCTGAGGTGCACGGGAGCCCGCCGGCCTCTCTCTGCCCGCGTCCGTCCGTGAAATTCCGGCCGGGGCTCACCGCGATGGCCCTCCCGACACCCTCGGACAGCACCCTCCCCGCGGAAGCCCGGGGACGAGGACGGCGACGGAGACTCGTTTGGACCCCGAGCCAAAGCGAGGCCCTGCGAGCCTGCTTTGAGCGGAACCCGTACCCGGGCATCGCCACCAGAGAACGGCTGGCCCAGGCCATCGGCATTCCGGAGCCCAGGGTCCAGATTTGGTTTCAGAATGAGAGGTCACGCCAGCTGAGGCAGCACCGGCGGGAATCTCGGCCCTGGCCCGGGAGACGCGGCCCGCCAGAAGGCCGGCGAAAGCGGACCGCCGTCACCGGATCCCAGACCGCCCTGCTCCTCCGAGCCTTTGAGAAGGATCGCTTTCCAGGCATCGCCGCCCGGGAGGAGCTGGCCAGAGAGACGGGCCTCCCGGAGTCCAGGATTCAGATCTGGTTTCAGAATCGAAGGGCCAGGCACCCGGGACAGGGTGGCAGGGCGCCCGCGCAGGCAGGCGGCCTGTGCAGCGCGGCCCCCGGCGGGGGTCACCCTGCTCCCTCGTGGGTCGCCTTCGCCCACACCGGCGCGTGGGGAACGGGGCTTCCCGCACCCCACGTGCCCTGCGCGCCTGGGGCTCTCCCACAGGGGGCTTTCGTGAGCCAGGCAGCGAGGGCCGCCCCCGCGCTGCAGCCCAGCCAGGCCGCGCCGGCAGAGGGGATCTCCCAACCTGCCCCGGCGCGCGGGGATTTCGCCTACGCCGCCCCGGCTCCTCCGGACGGGGCGCTCTCCCACCCTCAGGCTCCTCGGTGGCCTCCGCACCCGGGCAAAAGCCGGGAGGACCGGGACCCGCAGCGCGACGGCCTGCCGGGCCCCTGCGCGGTGGCACAGCCTGGGCCCGCTCAAGCGGGGCCGCAGGGCCAAGGGGTGCTTGCGCCACCCACGTCCCAGGGGAGTCCGTGGTGGGGCTGGGGCCGGGGTCCCCAGGTCGCCGGGGCGGCGTGGGAACCCCAAGCCGGGGCAGCTCCACCTCCCCAGCCCGCGCCCCCGGACGCCTCCGCCTCCGCGCGGCAGGGGCAGATGCAAGGCATCCCGGCGCCCTCCCAGGCGCTCCAGGAGCCGGCGCCCTGGTCTGCACTCCCCTGCGGCCTGCTGCTGGATGAGCTCCTGGCGAGCCCGGAGTTTCTGCAGCAGGCGCAACCTCTCCTAGAAACGGAGGCCCCGGGGGAGCTGGAGGCCTCGGAAGAGGCCGCCTCGCTGGAAGCACCCCTCAGCGAGGAAGAATACCGGGCTCTGCTGGAGGAGCTTTAGGACGCGGGGTTGGGACGGGGTCGGGTGGTTCGGGGCAGGGCGGTGGCCTCTCTTTCGCGGGGAACACCTGGCTGGCTACGGAGGGGCGTGTCTCCGCCCCGCCCCCTCCACCGGGCTGACCGGCCTGGGATTCCTGCCTTCTAGGTCTAGGCCCGGTGAGAGACTCCACACCGCGGAGAACTGCCATTCTTTCCTGGGCATCCCGGGGATCCCAGAGCCGGCCCAGGTACCAGCAGGTGGGCCGCCTACTGCGCACGCGCGGGTTTGCGGGCAGCCGCCTGGGCTGTGGGAGCAGCCCGGGCAGAGCTCTCCTGCCTCTCCACCAGCCCACCCCGCCGCCTGACCGCCCCCTCCCCACCCCCACCCCCCACCCCCGGAAAACGCGTCGTCCCCTGGGCTGGGTGGAGACCCCCGTCCCGCGAAACACCGGGCCCCGCGCAGCGTCCGGGCCTGACACCGCTCCGGCGGCTCGCCTCCTCTGCGCCCCCGCGCCACCGTCGCCCGCCCGCCCGGGCCCCTGCAGCCGCCCAGGTGCCAGCACGGAGCGCCTGGCGGCGGAACGCAGACCCCAGGCCCGGCGCACACCGGGGACGCTGAGCGTTCCAGGCGGGAGGGAAGGCGGGCAGAGATGGAGAGAGGAACGGGAGACCTAGAGGGGCGGAAGGACGGGCGGAGGGACGTTAGGAGGGAGGGAGGGAGGCAGGGAGGCAGGGAGGAACGGAGGGAAAGACAGAGCGACGCGGGGACTGGGGGCGGGCGGGAGGGAGCCGGGGACGGACGGGGGGAGGAAGGCAGGGAGGAAAAGCGGTCCTCGGCCTCCGGGAGTAGCGGGACCCCCGCCCTCCGGGAAAACGGTCAGCGTCCGGCGCGGGCTGAGGGCTGGGCCCACAGCCGCCGCGCCGGCCGGCGGGGCACCACCCATTCGCCCCGGTTCCGGGGCCCAGGGAGTGGGCGGTTTCCTCCGGGACAAAAGACCGGGACTCGGGTTGCCGTCGGGTTTTCACCCGCGCGGTTCACAGACCGCACATCCCCAGGCTGAGCCCTGCAACGCGGCGCGAGGCCGACAGCCCCGGCCACGGAGGAGCCACACGCAGGACGACGGAGGCGTGATTTTGGTTTCCGCGTGGCTTTGCCCTCCGCAAGGCGGCCTGTTGCTCACGTCTCTCCGGCCCCCGAAAGGCTGGCCATGCCGACTGTTTGCTCCCGGAGCTCTGCGGGCACCCGGAAACATGCAGGGAAGGGTGCAAGCCCGGCATGGTGCCTTCGCTCTCCTTGCCAGGTTCCAAACCGGCCACACTGCAGACTCCCCACGTTGCCGCACGCGGGAATCCATCGTCAGGCCATCACGCCGGGAGGCATCTCCTCTCTGGGGTCTCGCTCTGGTCTTCTACGTGGAAATGAACGAGAGCCACACGCCTGCGTGTGCGAGACCGTCCCGGCAACGGCGACGCCCACAGGCATTGCCTCCTTCACGGAGAGAGGGCCTGGCACACTCAAGACTCCCACGGAGGTTCAGTTCCACACTCCCCTCCACCCTCCCAGGCTGGTTTCTCCCTGCTGCCGACGCGTGGGAGCCCAGAGAGCGGCTTCCCGTTCCCGCGGGATCCCTGGAGAGGTCCGGAGAGCCGGCCCCCGAAACGCGCCCCCCTCCCCCCTCCCCCCTCTCCCCCTTCCTCTTCGTCTCTCCGGCCCCACCACCACCACCGCCACCACGCCTCCCCACCCCCCCCCACACCACCACCACCACCACCACCCGCGGCCGCCCCAGGCCTCGACGCCCTGGGTCCCTTCCGGGGTGGGCGGGCTGTCCCAGGGGGCTCACCGCCATTCATGAAGGGGTGGAGCCTGCCTGCCTGTGGGCCTTTACAAGGGCGGCTGGCTGGCTGGCTGGCTGGCTGTCCGGGCAGGCCTCCTGGCTGCACCTGCCGCAGTGCACAGTCCGGCTGAGGTGCACGGGACCGCCGGCCTCTCTCTGCCCGCGTCCGTCCGTGAAATTCCGGCCGGGCTCACCGCGATGGCCCTCCCGACACCCTCGGACAGCACCCTCCCCGCGGAAGCCCGGGACGAGGACGGCGACGGAGACTCGTTTGGACCCCGAGCCAAAGCGAGGCCCTGCGAGCCTGCTTTGAGCGGAACCCGTACCCGGGCATCGCCACCAGAGAACGGCTGGCCCAGGCCATCGGCATTCCGGAGCCCAGGGTCCAGATTTGGTTTCAGAATGAGAGGTCACGCCAGCTGAGGCAGCACCGGCGGGAATCTCGGCCCTGGCCCGGGAGACGCGGCCCGCCAGAAGGCCGGCGAAAGCGGACCGCCGTCACCGGATCCCAGACCGCCCTGCTCCTCCGAGCCTTTGAGAAGGATCGCTTTCCAGGCATCGCCGCCCGGGAGGAGCTGGCCAGAGAGACGGGCCTCCCGGAGTCCAGGATTCAGATCTGGTTTCAGAATCGAAGGGCCAGGCACCCGGGACAGGGTGGCAGGGCGCCCGCGCAGGCAGGCGGCCTGTGCAGCGCGGCCCCCGGCGGGGGTCACCCTGCTCCCTCGTGGGTCGCCTTCGCCCACACCGGCGCGTGGGGAACGGGGCTTCCCGCACCCCACGTGCCCTGCGCGCCTGGGGCTCTCCCACAGGGGGCTTTCGTGAGCCAGGCAGCGAGGGCCGCCCCCGCGCTGCAGCCCAGCCAGGCCGCGCCGGCAGAGGGGATCTCCCAACCTGCCCCGGCGCGCGGGGATTTCGCCTACGCCGCCCCGGCTCCTCCGGACGGGGCGCTCTCCCACCCTCAGGCTCCTCGGTGGCCTCCGCACCCGGGCAAAAGCCGGGAGGACCGGGACCCGCAGCGCGACGGCCTGCCGGGCCCCTGCGCGGTGGCACAGCCTGGGCCCGCTCAAGCGGGGCCGCAGGGCCAAGGGGTGCTTGCGCCACCCACGTCCCAGGGGAGTCCGTGGTGGGGCTGGGGCCGGGGTCCCCAGGTCGCCGGGGCGGCGTGGGAACCCCAAGCCGGGGCAGCTCCACCTCCCCAGCCCGCGCCCCCGGACGCCTCCGCCTCCGCGCGGCAGGGGCAGATGCAAGGCATCCCGGCGCCCTCCCAGGCGCTCCAGGAGCCGGCGCCCTGGTCTGCACTCCCCTGCGGCCTGCTGCTGGATGAGCTCCTGGCGAGCCCGGAGTTTCTGCAGCAGGCGCAACCTCTCCTAGAAACGGAGGCCCCGGGGGAGCTGGAGGCCTCGGAAGAGGCCGCCTCGCTGGAAGCACCCCTCAGCGAGGAAGAATACCGGGCTCTGCTGGAGGAGCTTTAGGACGCGGGGTTGGGACGGGGTCGGGTGGTTCGGGGCAGGGCGGTGGCCTCTCTTTCGCGGGGAACACCTGGCTGGCTACGGAGGGGCGTGTCTCCGCCCCGCCCCCTCCACCGGGCTGACCGGCCTGGGATTCCTGCCTTCTAGGTCTAGGCCCGGTGAGAGACTCCACACCGCGGAGAACTGCCATTCTTTCCTGGGCATCCCGGGGATCCCAGAGCCGGCCCAGGTACCAGCAGGTGGGCCGCCTACTGCGCACGCGCGGGTTTGCGGGCAGCCGCCTGGGCTGTGGGAGCAGCCCGGGCAGAGCTCTCCTGCCTCTCCACCAGCCCACCCCGCCGCCTGACCGCCCCTCCCCACCCCCACCCCCCACCCCCGGAAAACGCGTCGTCCCCTGGGCTGGGTGGAGACCCCCGTCCCGCGAAACACCGGGCCCCGCGCAGCGTCCGGGCCTGACACCGCTCCGGCGGCTCGCCTCCTCTGCGCCCCCGCGCCACCGTCGCCCGCCCGCCCGGGCCCCTGCAGCCGCCCAGGTGCCAGCACGGAGCGCCTGGCGGCGGAACGCAGACCCCAGGCCCGGCGCACACCGGGGACGCTGAGCGTTCCAGGCGGGAGGGAAGGCGGGCAGAGATGGAGAGAGGAACGGGAGACCTAGAGGGGCGGAAGGACGGGCGGAGGGACGTTAGGAGGGAGGGAGGGAGGCAGGGAGGCAGGGAGGAACGGAGGGAAAGACAGAGCGACGCGGGGACTGGGGGCGGGCGGGAGGGAGCCGGGGACGGACGGGGGGAGGAAGGCAGGGAGGAAAAGCGGTCCTCGGCCTCCGGGAGTAGCGGGACCCCCGCCCTCCGGGAAAACGGTCAGCGTCCGGCGCGGGCTGAGGGCTGGGCCCACAGCCGCCGCGCCGGCCGGCGGGGCACCACCCATTCGCCCCGGTTCCGGGGCCCAGGGAGTGGGCGGTTTCCTCCGGGACAAAAGACCGGGACTCGGGTTGCCGTCGGGTTTTCACCCGCGCGGTTCACAGACCGCACATCCCCAGGCTGAGCCCTGCAACGCGGCGCGAGGCCGACAGCCCCGGCCACGGAGGAGCCACACGCAGGACGACGGAGGCGTGATTTTGGTTTCCGCGTGGCTTTGCCCTCCGCAAGGCGGCCTGTTGCTCACGTCTCTCCGGCCCCCGAAAGGCTGGCCATGCCGACTGTTTGCTCCCGGAGCTCTGCGGGCACCCGGAAACATGCAGGGAAGGGTGCAAGCCCGGCATGGTGCCTTCGCTCTCCTTGCCAGGTTCCAAACCGGCCACACTGCAGACTCCCCACGTTGCCGCACGCGGGAATCCATCGTCAGGCCATCACGCCGGGGAGGCATCTCCTCTCTGGGGTCTCGCTCTGGTCTTCTACGTGGAAATGAACGAGAGCCACACGCCTGCGTGTGCGAGACCGTCCCGGCAACGGCGACGCCCACAGGCATTGCCTCCTTCACGGAGAGAGGGCCTGGCACACTCAAGACTCCCACGGAGGTTCAGTTCCACACTCCCCTCCACCCTCCCAGGCTGGTTTCTCCCTGCTGCCGACGCGTGGGAGCCCAGAGAGCGGCTTCCCGTTCCCGCGGGATCCCTGGAGAGGTCCGGAGAGCCGGCCCCCGAAACGCGCCCCCCTCCCCCCTCCCCCCTCTCCCCCTTCCTCTTCGTCTCTCCGGCCCCACCACCACCACCGCCACCACGCCCTCCCCACCACCCCCCCCCACCACCACCACCACCACCACCACCCCGCCGGCCGGCCCCAGGCCTCGACGCCCTGGGTCCCTTCCGGGGTGGGGCGGGCTGTCCCAGGGGGGCTCACCGCCATTCATGAAGGGGTGGAGCCTGCCTGCCTGTGGGCCTTTACAAGGGCGGCTGGCTGGCTGGCTGGCTGGCTGTCCGGGCAGGCCTCCTGGCTGCACCTGCCGCAGTGCACAGTCCGGCTGAGGTGCACGGGAGCCCGCCGGCCTCTCTCTGCCCGCGTCCGTCCGTGAAATTCCGGCCGGGGCTCACCGCGATGGCCCTCCCGACACCCTCGGACAGCACCCTCCCCGCGGAAGCCCGGGGACGAGGACGGCGACGGAGACTCGTTTGGACCCCGAGCCAAAGCGAGGCCCTGCGAGCCTGCTTTGAGCGGAACCCGTACCCGGGCATCGCCACCAGAGAACGGCTGGCCCAGGCCATCGGCATTCCGGAGCCCAGGGTCCAGATTTGGTTTCAGAATGAGAGGTCACGCCAGCTGAGGCAGCACCGGCGGGAATCTCGGCCCTGGCCCGGGAGACGCGGCCCGCCAGAAGGCCGGCGAAAGCGGACCGCCGTCACCGGATCCCAGACCGCCCTGCTCCTCCGAGCCTTTGAGAAGGATCGCTTTCCAGGCATCGCCGCCCGGGAGGAGCTGGCCAGAGAGACGGGCCTCCCGGAGTCCAGGATTCAGATCTGGTTTCAGAATCGAAGGGCCAGGCACCCGGGACAGGGTGGCAGGGCGCCCGCGCAGGCAGGCGGCCTGTGCAGCGCGGCCCCCGGCGGGGGTCACCCTGCTCCCTCGTGGGTCGCCTTCGCCCACACCGGCGCGTGGGGAACGGGGCTTCCCGCACCCCACGTGCCCTGCGCGCCTGGGGCTCTCCCACAGGGGGCTTTCGTGAGCCAGGCAGCGAGGGCCGCCCCCGCGCTGCAGCCCAGCCAGGCCGCGCCGGCAGAGGGGATCTCCCAACCTGCCCCGGCGCGCGGGGATTTCGCCTACGCCGCCCCGGCTCCTCCGGACGGGGCGCTCTCCCACCCTCAGGCTCCTCGGTGGCCTCCGCACCCGGGCAAAAGCCGGGAGGACCGGGACCCGCAGCGCGACGGCCTGCCGGGCCCCTGCGCGGTGGCACAGCCTGGGCCCGCTCAAGCGGGGCCGCAGGGCCAAGGGGTGCTTGCGCCACCCACGTCCCAGGGGAGTCCGTGGTGGGGCTGGGGCCGGGGTCCCCAGGTCGCCGGGGCGGCGTGGGAACCCCAAGCCGGGGCAGCTCCACCTCCCCAGCCCGCGCCCCCGGACGCCTCCGCCTCCGCGCGGCAGGGGCAGATGCAAGGCATCCCGGCGCCCTCCCAGGCGCTCCAGGAGCCGGCGCCCTGGTCTGCACTCCCCTGCGGCCTGCTGCTGGATGAGCTCCTGGCGAGCCCGGAGTTTCTGCAGCAGGCGCAACCTCTCCTAGAAACGGAGGCCCCGGGGGAGCTGGAGGCCTCGGAAGAGGCCGCCTCGCTGGAAGCACCCCTCAGCGAGGAAGAATACCGGGCTCTGCTGGAGGAGCTTTAGGACGCGGGGTTGGGACGGGGTCGGGTGGTTCGGGGCAGGGCGGTGGCCTCTCTTTCGCGGGGAACACCTGGCTGGCTACGGAGGGGCGTGTCTCCGCCCCGCCCCCTCCACCGGGCTGACCGGCCTGGGATTCCTGCCTTCTAGGTCTAGGCCCGGTGAGAGACTCCACACCGCGGAGAACTGCCATTCTTTCCTGGGCATCCCGGGGATCCCAGAGCCGGCCCAGGTACCAGCAGGTGGGCCGCCTACTGCGCACGCGCGGGTTTGCGGGCAGCCGCCTGGGCTGTGGGAGCAGCCCGGGCAGAGCTCTCCTGCCTCTCCACCAGCCCACCCCGCCGCCTGACCGCCCCCTCCCCACCCCCACCCCCCACCCCCGGAAAACGCGTCGTCCCCTGGGCTGGGTGGAGACCCCCGTCCCGCGAAACACCGGGCCCCGCGCAGCGTCCGGGCCTGACACCGCTCCGGCGGCTCGCCTCCTCTGCGCCCCCGCGCCACCGTCGCCCGCCCGCCCGGGCCCCTGCAGCCGCCCAGGTGCCAGCACGGAGCGCCTGGCGGCGGAACGCAGACCCCAGGCCCGGCGCACACCGGGGACGCTGAGCGTTCCAGGCGGGAGGGAAGGCGGGCAGAGATGGAGAGAGGAACGGGAGACCTAGAGGGGCGGAAGGACGGGCGGAGGGACGTTAGGAGGGAGGGAGGGAGGCAGGGAGGCAGGGAGGAACGGAGGGAAAGACAGAGCGACGCGGGGACTGGGGGCGGGCGGGAGGGAGCCGGGGACGGACGGGGGGAGGAAGGCAGGGAGGAAAAGCGGTCCTCGGCCTCCGGGAGTAGCGGGACCCCCGCCCTCCGGGAAAACGGTCAGCGTCCGGCGCGGGCTGAGGGCTGGGCCCACAGCCGCCGCGCCGGCCGGCGGGGCACCACCCATTCGCCCCGGTTCCGGGGCCCAGGGAGTGGGCGGTTTCCTCCGGGACAAAAGACCGGGACTCGGGTTGCCGTCGGGTTTTCACCCGCGCGGTTCACAGACCGCACATCCCCAGGCTGAGCCCTGCAACGCGGCGCGAGGCCGACAGCCCCGGCCACGGAGGAGCCACACGCAGGACGACGGAGGCGTGATTTTGGTTTCCGCGTGGCTTTGCCCTCCGCAAGGCGGCCTGTTGCTCACGTCTCTCCGGCCCCCGAAAGGCTGGCCATGCCGACTGTTTGCTCCCGGAGCTCTGCGGGCACCCGGAAACATGCAGGGAAGGGTGCAAGCCCGGCATGGTGCCTTCGCTCTCCTTGCCAGGTTCCAAACCGGCCACACTGCAGACTCCCCACGTTGCCGCACGCGGGAATCCATCGTCAGGCCATCACGCCGCGGAGGCATCTCCTCTCTGGGGTCTCGCTCTGGTCTTCTACGTGGAAATGAACGAGAGCCACACGCCTGCGTGTGCGAGACCGTCCCGGCAACGGCGACGCCCACAGGCATTGCCTCCTTCACGGAGAGAGGGCCTGGCACACTCAAGACTCCCACGGAGGTTCAGTTCCACACTCCCCTCCACCCTCCCAGGCTGGTTTCTCCCTGCTGCCGACGCGTGGGAGCCCAGAGAGCGGCTTCCCGTTCCCGCGGGATCCCTGGAGAGGTCCGGAGAGCCGGCCCCCGAAACGCGCCCCCCTCCCCCCTCCCCCCTCTCCCCCTTCCTCTTCGTCTCTCCGGCCCCACCACCACCACCGCCACCACGCCCTCCCCCACCACCCCCCCCCACCACCACCACCACCACCACCACCCCGCCGGCCGGCCCCAGGCCTCGACGCCCTGGGTCCCTTCCGGGGTGGGGCGGGCTGTCCCAGGGGGGCTCACCGCCATTCATGAAGGGGTGGAGCCTGCCTGCCTGTGGGCCTTTACAAGGGCGGCTGGCTGGCTGGCTGGCTGGCTGTCCGGGCAGGCCTCCTGGCTGCACCTGCCGCAGTGCACAGTCCGGCTGAGGTGCACGGGAGCCCGCCGGCCTCTCTCTGCCCGCGTCCGTCCGTGAAATTCCGGCCGGGGCTCACCGCGATGGCCCTCCCGACACCCTCGGACAGCACCCTCCCCGCGGAAGCCCGGGGACGAGGACGGCGACGGAGACTCGTTTGGACCCCGAGCCAAAGCGAGGCCCTGCGAGCCTGCTTTGAGCGGAACCCGTACCCGGGCATCGCCACCAGAGAACGGCTGGCCCAGGCCATCGGCATTCCGGAGCCCAGGGTCCAGATTTGGTTTCAGAATGAGAGGTCACGCCAGCTGAGGCAGCACCGGCGGGAATCTCGGCCCTGGCCCGGGAGACGCGGCCCGCCAGAAGGCCGGCGAAAGCGGACCGCCGTCACCGGATCCCAGACCGCCCTGCTCCTCCGAGCCTTTGAGAAGGATCGCTTTCCAGGCATCGCCGCCCGGGAGGAGCTGGCCAGAGAGACGGGCCTCCCGGAGTCCAGGATTCAGATCTGGTTTCAGAATCGAAGGGCCAGGCACCCGGGACAGGGTGGCAGGGCGCCCGCGCAGGCAGGCGGCCTGTGCAGCGCGGCCCCCGGCGGGGGTCACCCTGCTCCCTCGTGGGTCGCCTTCGCCCACACCGGCGCGTGGGGAACGGGGCTTCCCGCACCCCACGTGCCCTGCGCGCCTGGGGCTCTCCCACAGGGGGCTTTCGTGAGCCAGGCAGCGAGGGCCGCCCCCGCGCTGCAGCCCAGCCAGGCCGCGCCGGCAGAGGGGATCTCCCAACCTGCCCCGGCGCGCGGGGATTTCGCCTACGCCGCCCCGGCTCCTCCGGACGGGGCGCTCTCCCACCCTCAGGCTCCTCGGTGGCCTCCGCACCCGGGCAAAAGCCGGGAGGACCGGGACCCGCAGCGCGACGGCCTGCCGGGCCCCTGCGCGGTGGCACAGCCTGGGCCCGCTCAAGCGGGGCCGCAGGGCCAAGGGGTGCTTGCGCCACCCACGTCCCAGGGGAGTCCGTGGTGGGGCTGGGGCCGGGGTCCCCAGGTCGCCGGGGCGGCGTGGGAACCCCAAGCCGGGGCAGCTCCACCTCCCCAGCCCGCGCCCCCGGACGCCTCCGCCTCCGCGCGGCAGGGGCAGATGCAAGGCATCCCGGCGCCCTCCCAGGCGCTCCAGGAGCCGGCGCCCTGGTCTGCACTCCCCTGCGGCCTGCTGCTGGATGAGCTCCTGGCGAGCCCGGAGTTTCTGCAGCAGGCGCAACCTCTCCTAGAAACGGAGGCCCCGGGGGAGCTGGAGGCCTCGGAAGAGGCCGCCTCGCTGGAAGCACCCCTCAGCGAGGAAGAATACCGGGCTCTGCTGGAGGAGCTTTAGGACGCGGGGTTGGGACGGGGTCGGGTGGTTCGGGGCAGGGCGGTGGCCTCTCTTTCGCGGGGAACACCTGGCTGGCTACGGAGGGGCGTGTCTCCGCCCCGCCCCCTCCACCGGGCTGACCGGCCTGGGATTCCTGCCTTCTAGGTCTAGGCCCGGTGAGAGACTCCACACCGCGGAGAACTGCCATTCTTTCCTGGGCATCCCGGGGATCCCAGAGCCGGCCCAGGTACCAGCAGGTGGGCCGCCTACTGCGCACGCGCGGGTTTGCGGGCAGCCGCCTGGGCTGTGGGAGCAGCCCGGGCAGAGCTCTCCTGCCTCTCCACCAGCCCACCCCGCCGCCTGACCGCCCCCTCCCCACCCCCACCCCCCACCCCCGGAAAACGCGTCGTCCCCTGGGCTGGGTGGAGACCCCCGTCCCGCGAAACACCGGGCCCCGCGCAGCGTCCGGGCCTGACACCGCTCCGGCGGCTCGCCTCCTCTGCGCCCCCGCGCCACCGTCGCCCGCCCGCCCGGGCCCCTGCAGCCGCCCAGGTGCCAGCACGGAGCGCCTGGCGGCGGAACGCAGACCCCAGGCCCGGCGCACACCGGGGACGCTGAGCGTTCCAGGCGGGAGGGAAGGCGGGCAGAGATGGAGAGAGGAACGGGAGACCTAGAGGGGCGGAAGGACGGGCGGAGGGACGTTAGGAGGGAGGGAGGGAGGCAGGGAGGCAGGGAGGAACGGAGGGAAAGACAGAGCGACGCGGGGACTGGGGGCGGGCGGGAGGGAGCCGGGGACGGACGGGGGGAGGAAGGCAGGGAGGAAAAGCGGTCCTCGGCCTCCGGGAGTAGCGGGACCCCCGCCCTCCGGGAAAACGGTCAGCGTCCGGCGCGGGCTGAGGGCTGGGCCCACAGCCGCCGCGCCGGCCGGCGGGGCACCACCCATTCGCCCCGGTTCCGGGGCCCAGGGAGTGGGCGGTTTCCTCCGGGACAAAAGACCGGGACTCGGGTTGCCGTCGGGTTTTCACCCGCGCGGTTCACAGACCGCACATCCCCAGGCTGAGCCCTGCAACGCGGCGCGAGGCCGACAGCCCCGGCCACGGAGGAGCCACACGCAGGACGACGGAGGCGTGATTTTGGTTTCCGCGTGGCTTTGCCCTCCGCAAGGCGGCCTGTTGCTCACGTCTCTCCGGCCCCCGAAAGGCTGGCCATGCCGACTGTTTGCTCCCGGAGCTCTGCGGGCACCCGGAAACATGCAGGGAAGGGTGCAAGCCCGGCATGGTGCCTTCGCTCTCCTTGCCAGGTTCCAAACCGGCCACACTGCAGACTCCCCACGTTGCCGCACGCGGGAATCCATCGTCAGGCCATCACGCCGGGGAGGCATCTCCTCTCTGGGGTCTCGCTCTGGTCTTCTACGTGGAAATGAACGAGAGCCACACGCCTGCGTGTGCGAGACCGTCCCGGCAACGGCGACGCCCACAGGCATTGCCTCCTTCACGGAGAGAGGGCCTGGCACACTCAAGACTCCCACGGAGGTTCAGTTCCACACTCCCCTCCACCCTCCCAGGCTGGTTTCTCCCTGCTGCCGACGCGTGGGAGCCCAGAGAGCGGCTTCCCGTTCCCGCGGGATCCCTGGAGAGGTCCGGAGAGCCGGCCCCCGAAACGCGCCCCCCTCCCCCCTCCCCCCTCTCCCCCTTCCTCTTCGTCTCTCCGGCCCCACCACCACCACCGCCACCACGCCCTCCCCCACCACCCCCCCCCACCACCACCACCACCACCACCACCCCGCCGGCCGGCCCCAGGCCTCGACGCCCTGGGTCCCTTCCGGGGTGGGGCGGGCTGTCCCAGGGGGGCTCACCGCCATTCATGAAGGGGTGGAGCCTGCCTGCCTGTGGGCCTTTACAAGGGCGGCTGGCTGGCTGGCTGGCTGGCTGTCCGGGCAGGCCTCCTGGCTGCACCTGCCGCAGTGCACAGTCCGGCTGAGGTGCACGGGAGCCCGCCGGCCTCTCTCTGCCCGCGTCCGTCCGTGAAATTCCGGCCGGGGCTCACCGCGATGGCCCTCCCGACACCCTCGGACAGCACCCTCCCCGCGGAAGCCCGGGGACGAGGACGGCGACGGAGACTCGTTTGGACCCCGAGCCAAAGCGAGGCCCTGCGAGCCTGCTTTGAGCGGAACCCGTACCCGGGCATCGCCACCAGAGAACGGCTGGCCCAGGCCATCGGCATTCCGGAGCCCAGGGTCCAGATTTGGTTTCAGAATGAGAGGTCACGCCAGCTGAGGCAGCACCGGCGGGAATCTCGGCCCTGGCCCGGGAGACGCGGCCCGCCAGAAGGCCGGCGAAAGCGGACCGCCGTCACCGGATCCCAGACCGCCCTGCTCCTCCGAGCCTTTGAGAAGGATCGCTTTCCAGGCATCGCCGCCCGGGAGGAGCTGGCCAGAGAGACGGGCCTCCCGGAGTCCAGGATTCAGATCTGGTTTCAGAATCGAAGGGCCAGGCACCCGGGACAGGGTGGCAGGGCGCCCGCGCAGGCAGGCGGCCTGTGCAGCGCGGCCCCCGGCGGGGGTCACCCTGCTCCCTCGTGGGTCGCCTTCGCCCACACCGGCGCGTGGGGAACGGGGCTTCCCGCACCCCACGTGCCCTGCGCGCCTGGGGCTCTCCCACAGGGGGCTTTCGTGAGCCAGGCAGCGAGGGCCGCCCCCGCGCTGCAGCCCAGCCAGGCCGCGCCGGCAGAGGGGATCTCCCAACCTGCCCCGGCGCGCGGGGATTTCGCCTACGCCGCCCCGGCTCCTCCGGACGGGGCGCTCTCCCACCCTCAGGCTCCTCGGTGGCCTCCGCACCCGGGCAAAAGCCGGGAGGACCGGGACCCGCAGCGCGACGGCCTGCCGGGCCCCTGCGCGGTGGCACAGCCTGGGCCCGCTCAAGCGGGGCCGCAGGGCCAAGGGGTGCTTGCGCCACCCACGTCCCAGGGGAGTCCGTGGTGGGGCTGGGGCCGGGGTCCCCAGGTCGCCGGGGCGGCGTGGGAACCCCAAGCCGGGGCAGCTCCACCTCCCCAGCCCGCGCCCCCGGACGCCTCCGCCTCCGCGCGGCAGGGGCAGATGCAAGGCATCCCGGCGCCCTCCCAGGCGCTCCAGGAGCCGGCGCCCTGGTCTGCACTCCCCTGCGGCCTGCTGCTGGATGAGCTCCTGGCGAGCCCGGAGTTTCTGCAGCAGGCGCAACCTCTCCTAGAAACGGAGGCCCCGGGGGAGCTGGAGGCCTCGGAAGAGGCCGCCTCGCTGGAAGCACCCCTCAGCGAGGAAGAATACCGGGCTCTGCTGGAGGAGCTTTAGGACGCGGGGTTGGGACGGGGTCGGGTGGTTCGGGGCAGGGCGGTGGCCTCTCTTTCGCGGGGAACACCTGGCTGGCTACGGAGGGGCGTGTCTCCGCCCCGCCCCCTCCACCGGGCTGACCGGCCTGGGATTCCTGCCTTCTAGGTCTAGGCCCGGTGAGAGACTCCACACCGCGGAGAACTGCCATTCTTTCCTGGGCATCCCGGGGATCCCAGAGCCGGCCCAGGTACCAGCAGGTGGGCCGCCTACTGCGCACGCGCGGGTTTGCGGGCAGCCGCCTGGGCTGTGGGAGCAGCCCGGGCAGAGCTCTCCTGCCTCTCCACCAGCCCACCCCGCCGCCTGACCGCCCCTCCCCACCCCCACCCCCCACCCCCGGAAAACGCGTCGTCCCCTGGGCTGGGTGGAGACCCCCGTCCCGCGAAACACCGGGCCCCGCGCAGCGTCCGGGCCTGACACCGCTCCGGCGGCTCGCCTCCTCTGCGCCCCCGCGCCACCGTCGCCCGCCCGCCCGGGCCCCTGCAGCCGCCCAGGTGCCAGCACGGAGCGCCTGGCGGCGGAACGCAGACCCCAGGCCCGGCGCACACCGGGGACGCTGAGCGTTCCAGGCGGGAGGGAAGGCGGGCAGAGATGGAGAGAGGAACGGGAGACCTAGAGGGGCGGAAGGACGGGCGGAGGGACGTTAGGAGGGAGGGAGGGAGGCAGGGAGGCAGGGAGGAACGGAGGGAAAGACAGAGCGACGCGGGGACTGGGGGCGGGCGGGAGGGAGCCGGGGACGGACGGGGGGAGGAAGGCAGGGAGGAAAAGCGGTCCTCGGCCTCCGGGAGTAGCGGGACCCCCGCCCTCCGGGAAAACGGTCAGCGTCCGGCGCGGGCTGAGGGCTGGGCCCACAGCCGCCGCGCCGGCCGGCGGGGCACCACCCATTCGCCCCGGTTCCGGGGCCCAGGGAGTGGGCGGTTTCCTCCGGGACAAAAGACCGGGACTCGGGTTGCCGTCGGGTTTTCACCCGCGCGGTTCACAGACCGCACATCCCCAGGCTGAGCCCTGCAACGCGGCGCGAGGCCGACAGCCCCGGCCACGGAGGAGCCACACGCAGGACGACGGAGGCGTGATTTTGGTTTCCGCGTGGCTTTGCCCTCCGCAAGGCGGCCTGTTGCTCACGTCTCTCCGGCCCCCGAAAGGCTGGCCATGCCGACTGTTTGCTCCCGGAGCTCTGCGGGCACCCGGAAACATGCAGGGAAGGGTGCAAGCCCGGCATGGTGCCTTCGCTCTCCTTGCCAGGTTCCAAACCGGCCACACTGCAGACTCCCCACGTTGCCGCACGCGGGAATCCATCGTCAGGCCATCACGCCGGGGAGGCATCTCCTCTCTGGGGTCTCGCTCTGGTCTTCTACGTGGAAATGAACGAGAGCCACACGCCTGCGTGTGCGAGACCGTCCCGGCAACGGCGACGCCCACAGGCATTGCCTCCTTCACGGAGAGAGGGCCTGGCACACTCAAGACTCCCACGGAGGTTCAGTTCCACACTCCCCTCCACCCTCCCAGGCTGGTTTCTCCCTGCTGCCGACGCGTGGGAGCCCAGAGAGCGGCTTCCCGTTCCCGCGGGATCCCTGGAGAGGTCCGGAGAGCCGGCCCCCGAAACGCGCCCCCCTCCCCCCTCCCCCCTCTCCCCCTTCCTCTTCGTCTCTCCGGCCCCACCACCACCACCGCCACCACGCCCTCCCCCACCACCCCCCCCACCACCACCACCACCACCACCACCCCGCCGGCCGGCCCCAGGCCTCGACGCCCTGGGTCCCTTCCGGGGTGGGGCGGGCTGTCCCAGGGGGGCTCACCGCCATTCATGAAGGGGTGGAGCCTGCCTGCCTGTGGGCCTTTACAAGGGCGGCTGGCTGGCTGGCTGGCTGGCTGTCCGGGCAGGCCTCCTGGCTGCACCTGCCGCAGTGCACAGTCCGGCTGAGGTGCACGGGAGCCCGCCGGCCTCTCTCTGCCCGCGTCCGTCCGTGAAATTCCGGCCGGGGCTCACCGCGATGGCCCTCCCGACACCCTCGGACAGCACCCTCCCCGCGGAAGCCCGGGGACGAGGACGGCGACGGAGACTCGTTTGGACCCCGAGCCAAAGCGAGGCCCTGCGAGCCTGCTTTGAGCGGAACCCGTACCCGGGCATCGCCACCAGAGAACGGCTGGCCCAGGCCATCGGCATTCCGGAGCCCAGGGTCCAGATTTGGTTTCAGAATGAGAGGTCACGCCAGCTGAGGCAGCACCGGCGGGAATCTCGGCCCTGGCCCGGGAGACGCGGCCCGCCAGAAGGCCGGCGAAAGCGGACCGCCGTCACCGGATCCCAGACCGCCCTGCTCCTCCGAGCCTTTGAGAAGGATCGCTTTCCAGGCATCGCCGCCCGGGAGGAGCTGGCCAGAGAGACGGGCCTCCCGGAGTCCAGGATTCAGATCTGGTTTCAGAATCGAAGGGCCAGGCACCCGGGACAGGGTGGCAGGGCGCCCGCGCAGGCAGGCGGCCTGTGCAGCGCGGCCCCCGGCGGGGGTCACCCTGCTCCCTCGTGGGTCGCCTTCGCCCACACCGGCGCGTGGGGAACGGGGCTTCCCGCACCCCACGTGCCCTGCGCGCCTGGGGCTCTCCCACAGGGGGCTTTCGTGAGCCAGGCAGCGAGGGCCGCCCCCGCGCTGCAGCCCAGCCAGGCCGCGCCGGCAGAGGGGATCTCCCAACCTGCCCCGGCGCGCGGGGATTTCGCCTACGCCGCCCCGGCTCCTCCGGACGGGGCGCTCTCCCACCCTCAGGCTCCTCGGTGGCCTCCGCACCCGGGCAAAAGCCGGGAGGACCGGGACCCGCAGCGCGACGGCCTGCCGGGCCCCTGCGCGGTGGCACAGCCTGGGCCCGCTCAAGCGGGGCCGCAGGGCCAAGGGGTGCTTGCGCCACCCACGTCCCAGGGGAGTCCGTGGTGGGGCTGGGGCCGGGGTCCCCAGGTCGCCGGGGCGGCGTGGGAACCCCAAGCCGGGGCAGCTCCACCTCCCCAGCCCGCGCCCCCGGACGCCTCCGCCTCCGCGCGGCAGGGGCAGATGCAAGGCATCCCGGCGCCCTCCCAGGCGCTCCAGGAGCCGGCGCCCTGGTCTGCACTCCCCTGCGGCCTGCTGCTGGATGAGCTCCTGGCGAGCCCGGAGTTTCTGCAGCAGGCGCAACCTCTCCTAGAAACGGAGGCCCCGGGGGAGCTGGAGGCCTCGGAAGAGGCCGCCTCGCTGGAAGCACCCCTCAGCGAGGAAGAATACCGGGCTCTGCTGGAGGAGCTTTAGGACGCGGGGTTGGGACGGGGTCGGGTGGTTCGGGGCAGGGCGGTGGCCTCTCTTTCGCGGGGAACACCTGGCTGGCTACGGAGGGGCGTGTCTCCGCCCCGCCCCCTCCACCGGGCTGACCGGCCTGGGATTCCTGCCTTCTAGGTCTAGGCCCGGTGAGAGACTCCACACCGCGGAGAACTGCCATTCTTTCCTGGGCATCCCGGGGATCCCAGAGCCGGCCCAGGTACCAGCAGGTGGGCCGCCTACTGCGCACGCGCGGGTTTGCGGGCAGCCGCCTGGGCTGTGGGAGCAGCCCGGGCAGAGCTCTCCTGCCTCTCCACCAGCCCACCCCGCCGCCTGACCGCCCCTCCCCACCCCCACCCCCCACCCCCGGAAAACGCGTCGTCCCCTGGGCTGGGTGGAGACCCCCGTCCCGCGAAACACCGGGCCCCGCGCAGCGTCCGGGCCTGACACCGCTCCGGCGGCTCGCCTCCTCTGCGCCCCCGCGCCACCGTCGCCCGCCCGCCCGGGCCCCTGCAGCCGCCCAGGTGCCAGCACGGAGCGCCTGGCGGCGGAACGCAGACCCCAGGCCCGGCGCACACCGGGGACGCTGAGCGTTCCAGGCGGGAGGGAAGGCGGGCAGAGATGGAGAGAGGAACGGGAGACCTAGAGGGGCGGAAGGACGGGCGGAGGGACGTTAGGAGGGAGGGAGGGAGGCAGGGAGGCAGGGAGGAACGGAGGGAAAGACAGAGCGACGCGGGGACTGGGGGCGGGCGGGAGGGAGCCGGGGACGGACGGGGGGAGGAAGGCAGGGAGGAAAAGCGGTCCTCGGCCTCCGGGAGTAGCGGGACCCCCGCCCTCCGGGAAAACGGTCAGCGTCCGGCGCGGGCTGAGGGCTGGGCCCACAGCCGCCGCGCCGGCCGGCGGGGCACCACCCATTCGCCCCGGTTCCGGGGCCCAGGGAGTGGGCGGTTTCCTCCGGGACAAAAGACCGGGACTCGGGTTGCCGTCGGGTTTTCACCCGCGCGGTTCACAGACCGCACATCCCCAGGCTGAGCCCTGCAACGCGGCGCGAGGCCGACAGCCCCGGCCACGGAGGAGCCACACGCAGGACGACGGAGGCGTGATTTTGGTTTCCGCGTGGCTTTGCCCTCCGCAAGGCGGCCTGTTGCTCACGTCTCTCCGGCCCCCGAAAGGCTGGCCATGCCGACTGTTTGCTCCCGGAGCTCTGCGGGCACCCGGAAACATGCAGGGAAGGGTGCAAGCCCGGCATGGTGCCTTCGCTCTCCTTGCCAGGTTCCAAACCGGCCACACTGCAGACTCCCCACGTTGCCGCACGCGGGAATCCATCGTCAGGCCATCACGCCGGGGAGGCATCTCCTCTCTGGGGTCTCGCTCTGGTCTTCTACGTGGAAATGAACGAGAGCCACACGCCTGCGTGTGCGAGACCGTCCCGGCAACGGCGACGCCCACAGGCATTGCCTCCTTCACGGAGAGAGGGCCTGGCACACTCAAGACTCCCACGGAGGTTCAGTTCCACACTCCCCTCCACCCTCCCAGGCTGGTTTCTCCCTGCTGCCGACGCGTGGGAGCCCAGAGAGCGGCTTCCCGTTCCCGCGGGATCCCTGGAGAGGTCCGGAGAGCCGGCCCCGAAACGCGCCCCCTCCCCCCTCCCCCTCTCCCCTTCCTCTTCGTCTCTCCGGCCCCACCACCACCACCGCCACCACGCCCTCCCCACCACCCCCCCCCCACCACCACCACCACCACCACCCCGCCGGCCGGCCCCAGGCCTCGACGCCCTGGGTCCCTTCCGGGGTGGGGCGGGCTGTCCCAGGGGGGCTCACCGCCATTCATGAAGGGGTGGAGCCTGCCTGCCTGTGGGCCTTTACAAGGGCGGCTGGCTGGCTGGCTGGCTGGCTGTCCGGGCAGGCCTCCTGGCTGCACCTGCCGCAGTGCACAGTCCGGCTGAGGTGCACGGGAGCCCGCCGGCCTCTCTCTGCCCGCGTCCGTCCGTGAAATTCCGGCCGGGGCTCACCGCGATGGCCCTCCCGACACCCTCGGACAGCACCCTCCCCGCGGAAGCCCGGGGACGAGGACGGCGACGGAGACTCGTTTGGACCCCGAGCCAAAGCGAGGCCCTGCGAGCCTGCTTTGAGCGGAACCCGTACCCGGGCATCGCCACCAGAGAACGGCTGGCCCAGGCCATCGGCATTCCGGAGCCCAGGGTCCAGATTTGGTTTCAGAATGAGAGGTCACGCCAGCTGAGGCAGCACCGGCGGGAATCTCGGCCCTGGCCCGGGAGACGCGGCCCGCCAGAAGGCCGGCGAAAGCGGACCGCCGTCACCGGATCCCAGACCGCCCTGCTCCTCCGAGCCTTTGAGAAGGATCGCTTTCCAGGCATCGCCGCCCGGGAGGAGCTGGCCAGAGAGACGGGCCTCCCGGAGTCCAGGATTCAGATCTGGTTTCAGAATCGAAGGGCCAGGCACCCGGGACAGGGTGGCAGGGCGCCCGCGCAGGCAGGCGGCCTGTGCAGCGCGGCCCCCGGCGGGGGTCACCCTGCTCCCTCGTGGGTCGCCTTCGCCCACACCGGCGCGTGGGGAACGGGGCTTCCCGCACCCCACGTGCCCTGCGCGCCTGGGGCTCTCCCACAGGGGGCTTTCGTGAGCCAGGCAGCGAGGGCCGCCCCCGCGCTGCAGCCCAGCCAGGCCGCGCCGGCAGAGGGGATCTCCCAACCTGCCCCGGCGCGCGGGGATTTCGCCTACGCCGCCCCGGCTCCTCCGGACGGGGCGCTCTCCCACCCTCAGGCTCCTCGGTGGCCTCCGCACCCGGGCAAAAGCCGGGAGGACCGGGACCCGCAGCGCGACGGCCTGCCGGGCCCCTGCGCGGTGGCACAGCCTGGGCCCGCTCAAGCGGGGCCGCAGGGCCAAGGGGTGCTTGCGCCACCCACGTCCCAGGGGAGTCCGTGGTGGGGCTGGGGCCGGGGTCCCCAGGTCGCCGGGGCGGCGTGGGAACCCCAAGCCGGGGCAGCTCCACCTCCCCAGCCCGCGCCCCCGGACGCCTCCGCCTCCGCGCGGCAGGGGCAGATGCAAGGCATCCCGGCGCCCTCCCAGGCGCTCCAGGAGCCGGCGCCCTGGTCTGCACTCCCCTGCGGCCTGCTGCTGGATGAGCTCCTGGCGAGCCCGGAGTTTCTGCAGCAGGCGCAACCTCTCCTAGAAACGGAGGCCCCGGGGGAGCTGGAGGCCTCGGAAGAGGCCGCCTCGCTGGAAGCACCCCTCAGCGAGGAAGAATACCGGGCTCTGCTGGAGGAGCTTTAGGACGCGGGGTTGGGACGGGGTCGGGTGGTTCGGGGCAGGGCGGTGGCCTCTCTTTCGCGGGGAACACCTGGCTGGCTACGGAGGGGCGTGTCTCCGCCCCGCCCCTCCACCGGGCTGACCGGCCTGGGATTCCTGCCTTCTAGGTCTAGGCCCGGTGAGAGACTCCACACCGCGGAGAACTGCCATTCTTTCCTGGGCATCCCGGGGATCCCAGAGCCGGCCCAGGTACCAGCAGGTGGGCCGCCTACTGCGCACGCGCGGGTTTGCGGGCAGCCGCCTGGGCTGTGGGAGCAGCCCGGGCAGAGCTCTCCTGCCTCTCCACCAGCCCACCCCGCCGCCTGACCGCCCCTCCCCACCCCCACCCCCACCCCCGGAAAACGCGTCGTCCCCTGGGCTGGGTGGAGACCCCCGTCCCGCGAAACACCGGGCCCCGCGCAGCGTCCGGGCCTGACACCGCTCCGGCGGCTCGCCTCCTCTGCGCCCCCGCGCCACCGTCGCCCGCCGCCCGGGCCCCTGCAGCCGCCCAGGTGCCAGCACGGAGCGCCTGGCGGCGGAACGCAGACCCCAGGCCCGGCGCACACCGGGGACGCTGAGCGTTCCAGGCGGGAGGGAAGGCGGGCAGAGATGGAGAGAGGAACGGGAGACCTAGAGGGGCGGAAGGACGGGCGGAGGGACGTTAGGAGGGAGGGAGGGAGGCAGGGAGGCAGGGAGGAACGGAGGGAAAGACAGAGCGACGCGGGGACTGGGGGGGCGGGCGGGGAGGGAGCCGGGGACGGACGGGGGGAGGAAGGCAGGGAGGAAAAGCGGTCCTCGGCCTCCGGGAGTAGCGGGACCCCCGCCCTCGGAACCAGACCCCAGGCCCGCGCACACGGGGACGCTGAGGCGTTCCAGGCGGGGGGGAAGGCGGGCGAGAGGGAGGGAACGGGAGACCTAGGGGGCGGAAGGACGGGAGGGACGTTAGGGGGGGGGGGGGGGAGGCAGGGGGAAAGGGGGAAAGACAGGAGCGACGCGGGACTGGGGGGGGCGGGGGAGGGCCGGGGACGGACGGGGGAGGAAGGCAGGGGGGAAAAAGGTCCTCGGCCTCCGGGAGTAGCGGGACCCCCCCCCCGGGGAAAACGGTCAGCGTCCGGCGCGGGCTGAGGGCTGGGCCCACAGCGCCGCGCCGGCGGGGCACCACTTCGCCCCGGTTCCGGGGCCGGGAGTGGGCGGTTTTCCTCCGGGAAAAAGACCGGGACTCGGGTTGCCGTCGGGTTTTCACCCCGCGCGGTTCACAGACCGCACACCCCAGGGCTGAGCCCGCAACGCGGCGGCCGACAGCCCCGGCCACGGGGAGCCACACGCAGGACGACGGAGGCGTGATTTTTGGTTTCCGCGTGGCTTTCCCTCCGCAAGGCGGCCTGTTGCTCGCTCTCTCCGGCCCCCGAAAGGCTGGCCATGCCACTGTTTCTCCCGGAGCTCTGGGGGCACCCGGAAAACATAGGGAAGGGTGCAAGCCCGGCATGGGTGCCTTCGCTCTCCTTGCCAGGTTCCCAAACCGGCCACACTGCAGACTCCCCACGTCGGCCGCACGCGGGAATCCATCGTCAGGCCATCACGCCGCGGGGGCATCCTCCTCTCTGGGGTCTCGCTCTGGTCTTCTACGTGGGAAATGAACGAGAGCCACACGCCTGCGTGTGCGAGACCGTCCCGGCAACGGCGACGCCCACAGGCATTGCCTTCCTTCACGGAGAGAGGGCCTGGCACACTCAAGACTCCCACGGGGGTTCAGTTCCACACTCCCCTCCCCCCCTCCCAGGCTGGTTTCCCCTGCTGCCGACGCGGTGGGAGCCCAGAGAGGGGGTTTCCCGTTCCCGCGGGGATCCCTGGAGAGGGTCCGGGAGAGCCGGCCCCCGAAACGCGCCCCCCCCCCCCCCCCCCCCCCCCCCCTCCTCTTCGTCTCTCCGGCCCCACCAACCACCACCGCCACCCACGCCCTCCCCCACCACCCCCCCCCACCACCACCCACCACCACCACCCCCCCCCGCCGGCCCCCAGGCCTCGACGCCCCTGGGTCCCTTCCCGGGGTGGGGCGGGCTGTCCCAGGGGGGCTCACCGGCCATTCATGAAGGGGGGAGCCTGCCTGCCTGTGGGCCTTTACAAAGGGCGTGGCTGGTTGGCTGGCTGGCTGGCTGTCCGGGCNGCCTCCTGGCTGCACCTGCCGCAGTCACAGTCCGGCTGGGGNTGCACGGGGAGCCCGCCGGCCTCTCTCTGCCCGCGTCCGTCCGTGAAATTCCGGCCGGGGCTCACCGCGATGGCCCTCCCGACACCCCTCGGACAGCACCCTCCCCGCGGGAAAGCCCGGGGCGGAGGGCGGNCGACGGAGACTCGTTTGGACCCCGAGCCAAAGCGAGGCCCTGCGAGCCTGCTTTGAGCGGAACCCGTACCCGGGCATCGCCCACCAGAGAACGGCTGGCCCAGGCCCGGCATTCCGGAGCCCGGGTCCAGATTTGGGTTTTCAGAATGAGGGGTCACGCCAGCTGGAGGAGCACCGGCGGGAATCTCGGCCCTGGCCCGGGGAGACGCGGCCCGCCAGAAGGCCGGCGAAAGCGGACCGCCGTCACCGGATCCCAGACCCGCCCTGCTCCTCCGAGCCTTTGAGAAGGATTCGCTTTCCAGGCATCGCCGCCCGGGAGGAGGCCAGCGAGAGACGGGCCTCCCGGAGTCCAGGATTCAGATCTGGTTTCAGAATCAAGGGCCCAGGCACCCGGGACAGGGTGGCAGGGCGCCCGCGCAGGCAGGCGGCCTGTGCAGCGCGGCCCCCGGCGGGGGTCACCCTGCTCCCTCGTGGGTCGCCTTCGCCCACACCGGCGCGTGGGGGAACGGGGCTTCCCGCACCCCACGTTGCCCTGCGCGCCTGGGGCTCTCCCACAGGGGGCTTTCGTGAGCCAGGCNGGGGGGCCGGCCCCCGCGCTGCAGCCCCACCAGGCCGCGCCGGCAGAAGGGGATCTCCCAACCTGCCCCGGCGCGGGGGATTTCGGCCTACGCCGCCCCGGCTCCTCCGGACGGGGCCGCTCNCCCACCCTCAGGCTCCCTCGGTGGCCTCCGCACCCGGGCAAAAGCCGGGAGGACCGGGACCCGCAGCGCGACGGCCTGCCGGGCCCCTGCGCGGTGGCACAGCCTGGGCCCGCTCAAGCGGGGCCGCAGGGCCAAGGGGCTTGCGCCACCCACGTCCCGGGGAGTCCGTGGTGGGGTGGGGCCGGGGTCCCCAGGTCGCCGGGGGGGGGTGGGAACCCCGCCGGGGCAGCTCCACCTCCCCAGCCCGCGCCCCCGGACGCCCTCCGCCTCCGCGCGGCAGGGGCAGATGCAAAGCAATCCCGGCGCCCTCCCCAGGCGCTCCAGGAGCCCGGCGCCCTGGTCTGCACTCCCCTGCGGCCTCTGCTGGATGAGCTCCTGGCGAGCCCGGAGTTTCTGCAGCAGGCGCAACCTCTCCTAGAAACGGAGGCCCCGGGGGGCTGGAGGCCTCGGAAGAGGCCGCCTCGCTGGAAGCACCCCTCAGCGAGGAAGAATACCGGGCTCTGCTGGAGGAGCTTTAGGACGCGGGGTTGGGACGGGTCGGGTGGTTCGGGGCAGGGGGTGGCCTCTCTTTCGCGGGGAACACCTGGCTGGCTACGGAGGGGGCGTGTCTCCGCCCGCCCCCTCCACCGGGCTGACCGGCCTTGGGATTCCTGGCCTTCTAGGTCTAGGCCCGGTGAGAGAGACTCCACACCGCGGAGAACTGCCATTCTTTCCTGGGCATCCCGGGGATCCCAGAGCCGGCCCAGGTACCAGGGTGGGCCGCCTACTGCGCNCGCGCGCGGGGTTTGNGGGCAGCCGCCTGGGCTGTGGGAGCAGCCCGGGCAGAGCTCTCCTCCTCTCCACCAGCCCACCCCGCCGCCTGACCGCCCCCCCCCCCCCCCCCCCCACCCCCGGAAAACGCGTCGTCCCCTGGGCTGGGTGGAGACCCCCGTCCCGCGAAACACCGGCCCCGCGCAGCGTCCGGGCNTGACACCGCTCCCGGGCGGCTCGCCTCCCTCTGCGCCCCCCCCACCGTCGCCCGCCCGCCGGGCCCCTGCAGCCTCCCAGCTGCCAGCACGGAGCGCCTGGCGGTCAAAAGCATACCTCTGTCTGTCTTTGCCCGCTTCCTGGCTAGACCTGCGCGCAGTTGCGCACCCCGGCTGACGTGCAAGGGGCTCGCTGGCCTCTCTGTGCCCCTTGTTCTTCCGTGAAATTCTGGCTGAATGTCTCCCCCCACCTTCCGACGCTGTCTAGGCAAACCTGGATTAGAGTTACATCTCCTGGATGATTAGTTCAGAGATATATTAAAATGCCCCCTCCCTGTGGATCCTATAGAAGATTTGCATCTTTTGGATGAGTGCAGGAGATATGTCACAATATCCCCGTAGAAAAAAGCCTGAAATTGATTTACAGAACTTCGGTGATCAGTGCAGATGTGTTTCAGAGCTCCATAGTGACCTGAACCTAGAGAATGGTTACATCACTTAGGTGATCAGTGTAGAGATATGTTAAAATTCTCGTGTAGACAGAGCCTAGACAATTGTTACATCACCTAGTGATCAGTGCAGGGATAAGTCATAAAGCCTCCTGTAGGCAGAGTGTAGGCAAAGTGTTCCCTCCCTGGGCTGATCAGTGCAGAGATATCTCACAAAGCCCCTATAAGCCAAACCTTGACAAGGGTTACATCACCTGTTTGAGCAGTGGAAATATATATCACAAAGCCCCCTGTAGACAAAGCCCAGACAATTTTTACATCTCCTGAGTGAGCATTGGAGAGATCTGTCACAATGCCCCTGTAGGCAGAGCTTAGACAAGTGTTACATCACCTGGGTGATCAGTGCAGAGATGTGTCAAAACGCTCCTGTAGTCTGAACCTAGACAGGAGTTACATCACCTTGGGGATCAGTGCAGAGATACGTGAGAATTCCCTTGTAGGCAGGGCCTAGACAAGTGTTACATCACCTAGGTTATCAGTGCAGAGATATGTGAGAATTCCCGTGTAGGCAGAGCCTAGACAAGTGTTACATCACCTAGTTTATCAGTGTAATTATTAGTCATAAAGCCTCCTGTAGGCAGAACGTAGACAAGAGTTCCCTCCTCAGGGTGATCAGTGCAGAGATGTGTCACAAAGCCCCTGTAGGCAGAGCCTAGACAAGAGTTTCATCACTTGGTTGATCAGTTCAGAGATGTGTCAGAATGCCCATGTAGGCAGATCTAAGACAAGCGTCCATCACCTGGGTGATCAGTGCAGAGATATGTACCAGTGTCCCCTGTAGGCAGTGCCTAGACAAGAGTTGAATCACCTCAGAGATCAGTGCATAGATATGTCACAAAGCCTTCTGTAGGCAAAGCCCATACAAGGTTTAGATCACCTAGGTGATCAGTGCAGTGATATGTCACAAAAATCCCTGTAGACAGAGCCTAGACAAGAGTTACTTCACCTGGGTGATCAGTGCAGATATTTGACACAATGCCCCCATAGACAGAGCCTAGGCAAGACTTCCATCACCTGGGTGATCAGTGCAGAGATATGTCACAAATCCCCCTCTAGGCAGAGTATAGAGAAGAGTCCCATCACCTGGGTGATCAGTGCAGAGATATTTCACAATGTCCCCTGTAGGCAGAGAGTGGACAAGAGTTACATCACCTAGATGATCTGTGCAGAGCTATGTCAAAACGCCCCTGTAGGCAGAGCCTAGATGAGTGTTACATCACCTGGGTGATCATTGCAGAGATACGTCACAATACCCCCTGTAGGTGGGGCCTAGACAAGAGTTACATCACCTGGGTGATCAGTACAGAAGTATGTCACAAAGCCCCTGTAGGCAGAGCCTAGACAAGAGTTACATCACCTGGGTTATCAGTGCAGAAATATGTCACAAAGCCCCTGTAGGTCGAGTCTAGACAAGAGTTACATCTCCTGGGTGATCAGTGCAAAGATATGTCACAAAGCCCCCTGTAGACAAATCCCAGAAAATTGTTACATCACCTGGGTGATCAGTGGAGATATGTGTCACAATTCCCCTTTAGGCACAGCTTAGACAAGCGTTACATCACATGAGTGATCATTGCAGAGTTATGTCACTATGCCCCCATAGGCAGATCCAAGACAAGAGTCCATCACCTGGGTGATCAGTGCAGAAATATGCCACAATGCCGCCAGTAGGCAGATATAGACAAGAGTTACATCACCTGCGTGATCACTGCAGAGATATATCACAATGCCCCTGTAGGCAGAGCCTAGACAAGAGTCCCATCACCTGGGTGATCAGTGCAGAGTTATGTCACAATGCCCCCTTTTGGCAGAGCCTAGACAAGGGTTACATCACCTGGGTGATCAGTGCAGAGATATGTCACAATGTCCCTGTAGCCATATCCTTGACAAAAGTGACATCACCTGGGTGATCAGTGTGGAGATATGTCACAATGTCTCCAGTAGGCAGAGCCTAGACAAGAGTTACATCACCTGGGTGATCAGGGCAGAGATATGTCACAATGCCCCCTGTAAGCAGATCCCAGACAAGAGTTGCATCACCTCGGTGATCAGTGCAGAGATACGTCACAATGCCCCTGTAGGCAGAGCCTAGACAAGAGTTACATAACCCAGGTGATCCGTACAGAGTGATGTCACAACGCCCTCTGTAGGCAGAGACTAGAAAAGAGTTACATTACCTGGGTGATCAGTGCAGAGATATGTCACAATGCCCCCTGTAGGCAGAGCATAGAGAAGAGTTGCATCACCTGGGTGATCAGTGTAGAGATATGTCACAATGTCCCCTGTAGGCAGAGCACAGAGAAGAGTTGCACCACCTGGGTGATCAGTGCAGAGATATGTCACAATGTCCCCTGTAGGCAAAGCCTAGGCAAGAGTTACATCACCTTTGTCATCAGTTCAGGGATATGTGAAAACGCCCCTGTAGGCAGAGCTTAGACAAGAGTTACATCACCTAGTTGATCAGTGCAGAGATATTTCACAATACCCCCTGTAGGCAGATCCTAGACAAGAGTTGCATCACCTGGGTGATCAGTGCAGAGATATTTCACAACGCCCCCTGTAGGCAGAGGGTAGACAAGAGTTACATCACCTAGGTGATCAGTGCAGAGATTTGTCGAAATTCCCTGTAGGCAGTGCTTATAAAAGTGTTACATCACCTAAGTGATCAGTGCAGAGATATGTCACAAAGCTCCTGTAGGCAGAGCTTAGATGAGTTACATCACCTGGGTGATCAGAGCAAAGGTATGTCACAAAGCCCCCTGTAGGCCAAAGCCTAGACAATAGTTACATCACTTGGGTGATCAGTGGCGAGATCTCTCACAATTCCCCTGTAGGCAGAGCTTATACAACAGTTACATCACCTGGGTGATCAGTGCAGATATATGTCACAATGCCCCCATAGGCAGATCCAAGACAAGAGTCCGTCTCCTGGGTGATCAGTGCAGAAATACGTCACAATGCCCCCTTAGGCAGAGCCTAGACAAAAGCCCCATCACCTGGATGATTAGTGCAGAGTTATGTCACAAAGTCCCTTTAGGCAGATCCTAGAAAAGAGTCCCATTACTTGGGTGATCAGTGCAGAGATATGTCACAATGCCACTGTAGGCAGAGCCTAGACAAGAGTTATATGACCTAGGTGATCAGTGCAGAGATACATTGCAATGCCCCTGTAGGCAGAGCCCTGACAAGTGGTACATCACCTGGGTGATCATTGCAGGGATATGTCACAAAGCACCCTGTAGGCAGATCCTAGACAAGAGTTACATGACCTGGGTGATCAGTGCAGAGATATGTCACAATGCCACTGTAGGCAGAGCCTAGACAAGAGTTACATGACCTAGGTGATCAGTGCAGAGATACATCGCAATGCCCCTGTAGGCAGAGCCTTGACAAGTGGTACATCACCTGGGTGATCATTGCAGGGATATGTCACAAAGCACCCTGTAAGCAGATCCTAGAGAAGAGTTATATCACCTGGGTGATCAGTGCAGAGATATGTCACAAGCCCCCTGTAGGCAGAGCCTAGACAAGAGTTATATCACCTGGGTGATCAGTGCAGTGATATGTCACAATGCTGTGTAGCCAGAGCCTAGACAAAAGTTACAGCACCTGGGAGATCAGTGCAGAGATATGTCACAATGTCCCCAGTAGGCAGAGACCAGGCAAGAGTTGGATCACCTCGGGATCAGTGCAGAGATATGTCTCAATCCCCCTGTGGGCACAGCCTAGACAAGAGTTACATCACCTCGGTTAACAGTGCAGAGATATGTCAAAATGCCCCTGTAGGCAAGCCTACACAAGTATTACATCACTTAGGTGATCAGTGCAGAGATATGTCACAATACCCCCTGTAAGCAGAGCCTAGACAAGAGTTACATCACCTGGGTGATCAGTGCAGAGATATGTGACAAGGCCCCTTTAAGCAGAGCCTAGACAATAGTTACATCACCTGAGTGATCAGTGCAGAGATCTGTCACAATGCCCCTTTAGGCAGAGCTTAGACTAGAGTTACATCACCTGGGTGATCAGTGCAGAGATATGTCACATTGCCCCCATAGGCAAATCCAAGACAAGAGTCAGTCACCTGGGTGATCAGTGCAGAAATATGTGACAATGCCGCCAGTAGGCAGAGCCTAGAGAAGAGTCCCATCACCTGGGTGATCAGTGCAGAGTTATGCCACAATGCCCTCTGTAGGCAGAGCCTAGACAAGAGTTACATCATCTGCTTGATCAGTAAAGAGATATTTCACAATGCCCCTGCAGGCAGAGCGTAAGCAAGAGTTACATCACCTAGATGATCAGTGCAGAGATACGTCACAAGGCCCCCTATAGGCAGAGCCTGGACAAGAGTTACATCACCTCGGTGATCAATGCAGCGATATGTCACTATGCCCCGTAGGCAGAGCCTAGTCAAGCGTTACATCACCTGGGTGATCAGTGCAGAGATATGTCAGAAAGCCCCCATACACAGAGCCTAGACAAGAGTCCCATCACCTGGGTGATCAGTGCAGAAATATGTCACAATGCCCCTATAGGCAGATCCAACACAAGTGTTACATCACCTGGGTGATCAGTGCAGAAATATGTCACAATGCCCCCATAGGCAGATCCAACACAAGAGTTACATCACCTGGGTGATCAGTGTAGAGATATGTCACAATGCCCCCGTAGACAGAGCCTAGACAAAAGTCCCATCACCTGGGTGATCTGTGCAGAGATATGTCACAAAGCCCCTGTAGGCAGAGCCTAGACAAGAGTTACATCACTTTGTTGATCAGTTCAGAGATGTGTCACAATGCCCATGTAGGCAGAGCCTAGACAAATGTTCCATCGCCTGGGTGATCAGTGCAGAGATATGTGACAAGGCCCCTTTAAGCAGAGCCTAGACAATAGTTACATCACCTGAGTGATCAATGCAGTGATATGCCACTACGCCCCAGTAGGCAGAGCCTAGTCAAGCGTTACATCACCTGAGTGATCAGTGCAGAGATATGTCACAAAGCCCCCATACACAGAGCCTAGACAACAGTCCCATCCCCTGGGTGATCAGTGCAGAAATATGTCGCAATGCCCCCATAGGCAGATCCAACACAAGAGTTACATCACCTGGGTGATCAGTGTAGAGATATGTCACAATGCCCCCATAGGCAGAGCGTAGACAAAAGTCCCATCACCAAGGTGATCAGTGCAGAGATATGTCACAAAGCCCCCATAGGCAGAGCCTAGACAAGAGTTACATCACTTGGTTGATCAGTTCAGAGATGTGTCACAATGCCCATGTAGGCAGAGCCTACACCAGTGTTACATCACTTAGGTGATCAGTGCAGAGCTATGTCACAATACCCCCGTAAGCAGAGCCTAGACAAGAGTTACATCACCTGGTTGATCAGTGCAGAGATATCTCACAATGTCCCTGCAGGCAGAGTATAGACAAGAGTTACATCACCTAGATGATCAGTGCAGAGATATTTCACAATGCCCCCTGTAGGCAGAGCCTAGATAAGAATTATATTACCTGGATGATCAGTACGGTGATATGTCACTATGTCCCCTGTGGGCGGAGCCTAGACAAGAGTTACATCACCTGGGTCATAAGGGCAGAGATATGTCACAATGCTCCAGTAGGCAGAGCCTAGACAAGAGTCCTATCACCTGGGTGATCAGTGCAGAAATATGTCACAATGCTCCCAGTAGACAGAGCCTAGACAAGAGTTACATCACCTGGGTGATCAGTGCAGAAATATGTTGCAATGCCCCCATAGGCAGATCCAACACAAGAGTTACATCACCTGGGTGATCAGTGCAGAGATATGTAACAATGCCCCCAGTAGGCAGAGCCTAGAGGAGAGTTACATCATCTGGGTGATCTTTGCAGAGATATGTCACAATCCCCCAAGTAAGCAGAGCCTAGACAAAAGTTACATCATCTGGGCGATCAGTGCAGAGAGAAGTCACAAAACCCACATAGGAAAAGACTAGACAAGAGTTACATCATCTGGGTCATCAGTGCAGACATATGTCAAAGCTGCCGTAGACAGAGTGTAGACAATTATTACATCACTTGGGTGATCAGTGCAGAGATCTATCACAGTGCCCCCATAGGCAGAGCCTAGACAAGAGTTCCATCACCTGTGTGATCAGTGTAGAGATATGTCACAATGCCTCCTGTAGGCAGAGGCTAAACAAGAGTTACATCACCTGGATTTTGTTTCCTGCAATATGTCACAATGGCGAGGGTGAGGGTTAGGGTGAGGGTGAGGGTTAGGGTGAGGGTCAGGGTGAGGGTGAGGGTTAGGGTTAGGGTGAGCATTAGGTTTAGGGTTAGGGTTAGGGTTAGGGGTTAGGCTTAGGCTTAGGGTTAGGCTTAGGCTTAGGGTAAGGCTTAGGGTTCAGGTTCAAGTTTGGATTCGGGTTCAGGTTAAGAGTTAGGGTTAGGGTTACTGGTTAGGGTTAGGGGTTAGGGTTAGGGGTTAGGGCTGGGTTAGGTTTAGGGTTAGGGTTAGGGTTATGGGTTACAGTTAGGGTTAGGGTTAGGTTTTAGGGTTAAGGTTAGGGTTAGGATTGGGGTTAGGTTTAGGGTTAGGGTAGTGTAAATAATTTCACATTATTACTAATAATAAATTATTATTTATATTACACTATTACTTAATATATAGGCTATTAAGACATGTTTGTCTTCAAAGAATGGCCTTGGTTTCTGTGGACAGTTTCTCCTCATGGAAAGGTAGTGTGTTCCTGCTAAATCATGGACAAAACGGGTCCCCAGGAGCTACAGGCTGCAGAAGCAGCTTCTCCTCTATGTTCTTCACTGCCTCATACTGTTGTTGACCTTGAAACCTTCTTTTGGTCTAGTTTTATCAACAGAGCTAGTATTTACATGAGGTTCTACTACATACCAGGTTCCAGAAAGCTAAATGCTTTTTGTTTGTTTTTATTCACTAAATACAAATCACAACTCTCTTCTCATTACACACACAACAAAATTTAGCTGAGGGAGATTGAGTGACTTTCCCAGGGTCACACAGCTACTAATAGCAGAGTAGTGTTTAGATTCATATGGGAATACTGAACACAGAAATGAACCAATGGAAACATCCTACGTTCCAAAAGCCTACTCAAGCCATTTGTTCTTATTTTAAGGAAAATATGCTAATTTTAAACTCCAAATACTTATGAATGGCAGAGATCTACAGATTTGATTCTGATGTAAGAAATGATGCTCACCAGCTGGTTACTGCTACCACCCCACAACCCGCAGCATACTGGACAAATGTCTAAGCCTCGTGGTTAGTGGGGACATTGCTGGTGGAGTCTGAAATTGTCATGCAGTGACTCACTCAAGCTTAGGCAGATTTGGTGATATATGACACAGAGATGCAAAGAAATGTTGTAGCTGACACACACAGGCTGGCTCTGGGAGATGCAGAAGGAGCACGTCCCCCAAAATGAAGCCAGACAGACATCCTTAAGGAAGGAGCAAAGGGGCTTCATCTTAAAGAATGAAGAAGGGATTTGTCATGAGAGATGTGGCAGGAATTTCTTGAGAGGCAGAGGGAGAGCATGAGAATGTTAGGAAGGCAGGAGAGACTCTCACACATCTGGGAAGCTGACAATCCATCAGCATGTCCAGGAGGAAAATAAGGAGGAGGAGCAGAAATAGATGAGGCTGGATATAGAAGCAGGGCTGAAGCTGTGTTGTTTGTGGTAAAGAGTTGTGATTCTATCCAGAAGGCAATAGGTAGCATTCTAAACAGAGATCCTTTTTTTTTTTTGAGATGGAGTCTTGCTCTGTTGCCCGGGCTGGAATGCAGTGACACGATCCCGGGTCACTGCAAGCTCCTCCTCCCAGGTTCACACCATTCTCCTGCCTCAGCCTCTGGAGTAGCTGGGACTACAGTCGCCCGCCACCACACCCGGCTAATTTTTTTGTATTTTTAGTAGAGACGAGGTTTCACTGGGTTAGCCAGGATGGTCTTGATCTCCTGGCCTCGTGATCCGCTAGCCTCGGCGTCCCAAAGTGCTGGGATTACAGACGTGAGCCACCACGCCTGGCCACAGAGATCTTTTAAAACAAGAGTCAGCAAATATTTTCTGCAAAGGGCTAAATGTTAAATATTTTAAATTTTCCAAGCCATATGGTCTCTCTCTCAATGACTCAGCTCTTCCATTATACCATGAAAGTAGCCAGAGACGTTATATAACACATGTATGTGGCTGTGTCCCATTACAACTTTACTTACAAACGCAGACTGTGTCAGACATAGTCCATGTATGGTAGTTTGCCACACCTTGTTTTAGAAAGCTCAGGTTTATGATGTGATGGAGAATTCCTACAAGAGTTCTTGTTTTAAATGGTAGAGTGAACATACACTGGAATTCTATACTGCTTGACCCAAGCTTTTGATAGCAAAAGGTAGAAAAGACAGATAGTAAACAGATAGATAGATGATAGGAAGGTAGATAGATAGATGATAGATAAAGAAAGTACATAGCTGTTCCAGAAAACAGAAACTGAAAATTTCATGAACCAAAAGCAGAGTAATATACTTTAGAAAGGAAGCAGGCTGGAAAACCCACAGTTGCAAAGCAAATGGAATTTCCAACTGCCTCTTGTAGCCCCTTCCTTGAAGTAGTCATAGCTCAGGGTGTTTGACTTCTTCCTCTGTTTTTTGTTTGTTTGTTGTTTGCTTTTCTGTGGGGTTTTTGTTGTTGTTGTTTGCTTTTTTTAAAAAAAATTCCCTTTCACTGCTTTTTTGTCACAGCAGCCTTTGTCGCTTCAAACACCGCAAGTGTTCTTTTAAAAGAATTATATCAACCTTTCAAGTGAAATGCAACATGTCTGAAACGTGGTATCTGGAGAGGTGAGATGGACAAAGGAGCCCTTGTTACTGCACGTTTTCATTCTCCAAACTTCACCTTGCACACAGTAACAGACAATGCACAAATCCACTTCCTTATGGACGGAAATTCTGAAATCCTTTTATGCCTGGCCTTTCCATCCTTCAACTTCCCCTTTCCCATGCTGTGAATGATTGTATTGGACATTTTTGTTTTAATCTCAGTGACAGGGGAACACAGGTAGCTCTAATATAGCTGTGACTGAGATGCTTCTGTTTCTAGCGTGTATTTATTTTGCAGCAAACATTTACATCCATGATTTTTCACTGTCTTTTGAAAATAATTAAGCAATATCTCATCTGAGGTAGAATGTTTCTAGTGGTTGTGTTCTGAGGGAGAAAAACTAATCTTTTCTCTTTCCACTGCATTCTAGGAACAGTAAGAGGACCTTGTGAGTGAATAATTTGTTTCCACATTACAGAGTGGGTAATAAGCAGATTAGTAAAAACAATTCTGCTTCACTTCAATAACAGCCTCCTCCAACTCATTTTTTCTCAACAAACTTATTTTTCCAGCAGAAGAATCCCAGACTTCTTAGAGAACCCAGTGACTTTTTGCACCTTAAATCTGTGAAATCCTCATGTTTTCTTCTGCTGTATCTATAGTTCAAACAAAGATGAGGCAAAACTAGACGCATTCCTGAAGGAACCCAAGAAATTCCTCTTTCTGTCTCGGAATGAAATGAATTCTCCAGACCACTAGTTCTAACCTTCAAAAACCAAACCTGTTTGTGAGATCTCCTTCAAATACTACTGTAGACCCTAGTATTTATTCATTAAATTTTTAAAATATTTGTTTTATTTGGAATCAAAGTATTTGTAATTTTAGTATTTGTATTAATATAAGGGAGAAATGTTTAAATCTGCCTATGCCATATGTGCCTCTGGCTTATTGCCCAATTAATTGTAGTCTCAGGCTAAACTTTCGTTTCTGTCTTCAATTTTTGTCAGAAGAAATATAACTGATCTCAAAACATCTGCTTTTATGTAGGGACTTGTGCTGCCATCTCCATTCCTCTCTCTCTTTTTGCAATCTGGGTGGAAGTTCTTTAATATGAACATTTCAACCAGCTTCATTCTACCACATCCACTATGAGCACATTCAAACGTATCCAGCCAAGACTGTCATCTTAGGCCAGGGATCTTTTAGGAATCTATTTTGCTGTGATGTGGCTGGCACCCCTTTGATTCACTGTATCACCCCAGGGTTCTTTTCATTTTATAAGCCCAAGAGGGCAGAAAATGAAGTAGATGAGCAATTAAACACTGTGAGTCAGGAGCGTCTCCCCTTGTGTTAGGCAATGTTGTAGAACATCGTATTTAGTAAGCTCCTAGCAGATGAGCCATGTGGCTTCTGAGCACACATGCTTGCTTGCTGCTGTGAGGTCAGACACCATCATGTCTTTTCCATCTCTGGAGGGAATTGTAAGGGCCACTTAATAACCTGTAAATCAGAGAGATAAAGGTGCTTCCCCAAAACACTGATGACAGAATGAAAGGTGAGGAGTGTTAGCCACAGGTCAAAAGTACAGGAAAGTCTCTCAGTGTGGGTTGTTGAAGAAATGCAGGTCTTTTTTCTTTTGGAAGTCTCCCTAGAATGGGGTCAAGGACTCTGCCCATTCTAGGATGAAAAATTGGGATATTAGACACCTTCAGATATTTATCCCCAGCTTTCATTTTGGGCTCTTAATTAGTTTGTTCATCCATCACAATCTCAAATGCTAAGCAGGGCATTTGAATCTCTCCACAGTGCAAATCAGCGCCGTCTTTTAAAGTTGAGTTTATTCTTATTCTCACCTGATATACCTTATTTATCCCACACCCACCCCAATAACATATCGTGCTCACTGTTATCTTTGAGGCAACCCTTGAATTTTACTCAGCCTGGAGCGCTCTTCACATGTCTTGTCCAGAGCCAGTTCGGACTCATTCTTCAGCCGTGCATCAGTCAGTGGGGGCTAGCTTAAACTGTGGTGACAAACAACCTCCAAATTTCAGTGGCTCAAAAATCTTCTTCCTCATTTATTTACATCTCATGACTGGTCAGGTGAGAGGTAGCTCTGTGCTGTGTCATCCTAACACAGGAATCCAGAAGGAAGGAGGGACTGTCAATAAGATCCCCATTGCTATAGAAAAGAGAAAAAAGCATGTGGAATAGAACGCTGTTTCTTGGAGATTTCTCCTGAAAAAGTCACATGTTATTTCTTCTCACCTCCATTGGCAAAAAAAAAAAAAAAAAAAAAAAAAAAAAAGTCATGTGGCCATGGGAAAATTTAAGTAGGTGGGATGGAACAGTCAGAATGCATTCATAAAAAATGAACTGAAAATATTTGGAGAACAACACCAATGACTATCATGAATGCCAACATACATCCCTAACAACCCAGTGCTGTTACCCTCCAAACTTTTTATGTCTTGCAAAGTATTAGAACTTCATATCTGAAGCCATACCACTCAGAGGGAATGCAATACATATTGACATCTCCTTTAGGATGTCCATAGAGAATTCAAGAAAAGAAATAATTTAAAAGTGCTTTTGGGTACAGCTATTTAGCACTAGAGGGTAAGAGTAGAGATAGATTGTAAAGATAATAATAGGGTTAGGCATAGGATTAGGATCTGGGTCAGAGTCAGGGCCGGAAGTATGGTTAGAGGTGGGGTCATGGTCAGGGTCAAGATCAAAGTCAGGGTTAAAGTAAGGGTCAGAATTAAGGACCAGGGTAGGGATCAGGATTTAGGTTCAGGCTCAAAGTCTTGGGACAGGGTTAGGGTTAGGATTAGAACCAGAGCTTTGTTCTCAGGACCCACCCGAGGATGGGTCACCATGGCTTTGGAGCACCTGGTAGTGTGGCATGTCCACAGTGAAGACCAGAGTTTCGTTGTCCTTAAGACTGACCTGGGAGACGTGGCTGCAGGCCATTGAGGAAGGTGAGGCAAAAGCTTCCTGTCTGCTCCCCGTGTGCTGAGGAGGGAGCTCTGCCATGGGCTTTACTTTCACACGTTATATTCTACAAGTCTTGTTTTACAAAAGCATCCCTTCCTTGAGGCTTCGGCTGCTCATCACTGCTCATCATCATAGCGTGCCATAACATATAGTAAGGTTTGGGTTTGTTTCTGGGAGAGATCTTGGCATAGAGAAAGGAGAAATGCTTAGAGCCACCATCAAGACAGTTGGGATGAAAGCTGGGGATAGGCAGAGGCTGGAGGAAACATGTGCACCCCTTGTAAACACTTATTCATGTTTTAGTTATTCACTTAAAGTGTTAAATTAGTAAAAATAGTATTGAAAAATTGAAAAGTAGGCATATTAAAACTTGTAACAATATTTAAGCTTAGATATATTATTTGTACCTCATCAACATTTTTTATTTTGTTGAGAAAGTGTAAGGTTAATTGGCAGCATATTTCTAATAGTAGATAGAATAATGTCTGTTTTATAAACATTGACATCCTACATTACATGTGTGAACCCTGAAAATCTGAGACAGCTCTCAGATTTTTTAGAAAGTTTATTTTGCCAATCTTGAGGATGTGCACCCGTGATGCCTCCCCAGGAGGTCCTGACAACATGGGCCCAAGGTGGTAGGGGCACAGCTTGGTTTTATACACTTTAGGGAGACATGAGACATCAATCAATACGTGTAAGATGTACATTGGTTCAGTCCAGAAAGGTGAGAAGGCCAGACAGGGGGCTTCCAGGTCATAGGTAGGTAAGAGACAAATGGTTTCATTCTTTTGCATTGCTGATTACCCTCTCCAAATGAGGCAATCAGGTATGCATTTATCTCGGTGAGCAGATGGGTGACTTTGGATACAATGGGAGGCGGGTTTGCCCTAAGCAGTTCCCAGCTTGACTTTTCCCTTTAGCTTAGTGATTTTGGGTCCCCAAGATTTATTTTCCCTTCATAAGGTTTTCCTATGAGCATTAATTATTCATTGTGTATTTTATCACACAAATAAGGCACAGATTTTTAAAAAATCATCAACTTCCTGGCTACCTATATAGACATAATTACATAGAAGCTCAACTAAATTTGCAAACATTCCAGAGTTTGGGTTTCCAATAATTCTTTGTGATTCTTTAAAAGGTAAAGTATTTTTTCCCATAAAACATAGCAACATTTAAAATCACCCGTAGAATGTCCTGCCATTTTTGTTTCTGTAGTTTCCTCATTTTCTGCAAAGCCTTGCTGAGGAAATTGACTTTGAATATCCTTTTACACTCTTCTGTTTTAGAAAGCATTGTGGTAAAACATTGAATCATCATGGTCATAAGTTCTGTTCACATTCTTTCTTGCTTTGAATATTTTTTCCCAGTGGCCAATATTTGATTCTGTTTTATCATGGCTAAAAGGTAGGCATGGCAACAAAATAAAGACAGGAAGTCTTTGGAATAAGTGATCCCATCACAATGAATCAATTTGCCATTGGAACATATTTTTACAAAGTCACTCTTTTGAAAATATTTAGCTATGAATTAAAACAAAGTCTGTATGGTTAATATTTTTCCTGGTCTAAGGTGAACAGCATTTTAGAGAATGAACTCAGGACACAACCACTGCACAAGAAAAACGTGATAATTAAGTTTACACATATGTGTTACTACTGCAACAGAAAACATGTAAAGAACATTTGATTTATGTATCAGTCTGCACTGTTTAATTTTTTGTGTCATAAATACTCTTATTTAAAAAAACAGGACTAGTTAACAGTGTCAATTACTAGTAATTCATGGTATAAATAATTAAACAAGGAAGTGTTCAAAAAAAACAGTGTTTTAAATAAAGTTTTATTTTACATCATCTTTTTTACTTACACAGAAATTGTCAAAAAAAAGCAGAGATTTCCCATGTAGCCGCAACCTAGTTTCCTCTCTTATTAACATCTTCTATCAGTGTGTCTCACATGGCTTATTAATATCTTACATAATTTGTCACAGTTAATGAACCAATACTGATAGACTATTATTAACCGAAGTTCATATTTCATTTGGATTCCCTTAGTTCTATCTTACTCTGACCCAGGATCCCATCCAGGATCCCGCATGACATGTAGACATCACGTGGGCTCTTCCTGGCTGTGACAGTGTGTCAGGCTTTCCATCTCATGATGACCTTCATAGCACTGAGGAGGATTGGTCAGGAATGTTGTAGAATGTCCCCCATTGTCACTTCATGTTCTCAAGTTGAACTGTCACCTTTGATGTTCACTTGGATCATTTGGCAGAGTTAATGTTTGTCAGGTTTCTCCACTGTGAGGCTATTTCTCCTCCTTGTCCGTACTGCATGTGTTCTTTTGGAGCAAGTCACTATGCAGAGCCTCACTCCGTAAGGAGTTGGCTCCACCTTCTTGACGGCTGAGTGTCTACATCAATTATTTGGAATTC
