# Supplementary material for: Filling in the Gap of Human Chromosome 4: Single Molecule Real Time Sequencing of Macrosatellite Repeats in the Facioscapulohumeral Muscular Dystrophy Locus
Source: PLoS One. 2016 Mar 22;11(3):e0151963. doi: 10.1371/journal.pone.0151963 (PMC4803325; doi:10.1371/journal.pone.0151963)
Supplement: S1 Data — (ZIP) [file pone.0151963.s010.zip › list_of_sequence_data.xlsx]

## Sheet: Sheet1
Sequence #	Filename	Content
1	CH16_P4C2_polished_assembly.fasta	Contigs generated by HGAP.1 de novo assembly of CH16-291A23 sequencing by P4C2 chemistry
2	RP11_P4C2_polished_assembly.fasta	Contigs generated by HGAP.1 de novo assembly of RP11-242C23 sequencing by P4C2 chemistry
3	RP11_P5C3_polished_assembly.fasta	Contigs generated by HGAP.1 de novo assembly of RP11-242C23 sequencing by P5C3 chemistry
4	RP11_P4C2_with_NDE.fasta	Aligned part of P4C2 filtered subreads by blastn to a query containing D4Z4 and 5' unique sequcnec, i.e. NDE (non-deleted element)
5	RP11_P4C2_with_NDE_longest.fasta	Sequence of the longest read of P4C2 containing NDE and D4Z4
6	RP11_P4C2_with_pLAM_RC.fasta	Aligned part of P4C2 filtered subreads by blastn to a query containing D4Z4 and 3' unique sequcnec, i.e. pLAM; reverse complement
7	RP11_P4C2_with_pLAM_longest_RC.fasta	Sequence of the longest read of P4C2 containing pLAM and D4Z4; reverse complement
8	RP11_P5C3_with_NDE.fasta	Aligned part of P5C3 filtered subreads by blastn to a query containing D4Z4 and 5' unique sequcnec, i.e. NDE (non-deleted element)
9	RP11_P5C3_with_NDE_longest.fasta	Sequence of the longest read of P4C2 containing NDE and D4Z4
10	RP11_P5C3_with_pLAM_RC.fasta	Aligned part of P5C3 filtered subreads by blastn to a query containing D4Z4 and 3' unique sequcnec, i.e. pLAM; reverse complement
11	RP11_P5C3_with_pLAM_longest_RC.fasta	Sequence of the longest read of P4C2 containing pLAM and D4Z4; reverse complement
12	RP11_P5C3_NDE_HGAP3_consensus.fastq	Consensus generated by HGAP.3 mapping CH11-242C23 P5C3 data to a reference that is the longest read of CH11-242C23 P5C3 containing NDE and D4Z4
13	RP11_P5C3_pLAM_HGAP3_consensus_RC.fastq	Consensus generated by HGAP.3 mapping CH11-242C23 P5C3 data to a reference that is the longest read of CH11-242C23 P5C3 containing pLAM and D4Z4; reverse complement
14	RP11_Sanger_with_D4Z4_1-200.fasta	Aligned part of RP11-242C23 Sanger reads by blastn with 3.3 Kb D4Z4 sequence, first 200 sequences in the order of 5' 3o 3' of the start
15	RP11_Sanger_with_D4Z4_101-300.fasta	Aligned part of RP11-242C23 Sanger reads by blastn with 3.3 Kb D4Z4 sequence, second 200 sequences in the order of 5' 3o 3' of the start
16	RP11_Sanger_with_D4Z4_201-400.fasta	Aligned part of RP11-242C23 Sanger reads by blastn with 3.3 Kb D4Z4 sequence, third 200 sequences in the order of 5' 3o 3' of the start
17	RP11_Sanger_with_D4Z4_301-500.fasta	Aligned part of RP11-242C23 Sanger reads by blastn with 3.3 Kb D4Z4 sequence, fourth 200 sequences in the order of 5' 3o 3' of the start
18	P4C2_NDE_Kalign_consensus.fasta	A consensus obtained by Kalign of P4C2 data to a longest NDE-containg read of P5C3 (locus RP11-242C23-A)
19	P4C2_pLAM_Kalign_consensus_RC.fasta	A consensus obtained by Kalign of P4C2 data to a longest pLAM-containg read of P5C3; reverse complement (locus RP11-242C23-B)
20	P5C3_NDE_Kalign_consensus.fasta	A consensus obtained by Kalign of P5C3 data to a longest NDE-containg read of P5C3 (locus RP11-242C23-C)
21	P5C3_pLAM_Kalign_consensus_RC.fasta	A consensus obtained by Kalign of P5C3 data to a longest pLAM-containg read of P5C3; reverse complement (locus RP11-242C23-D)
22	P5C3_NDE_HGAP3_reseq.fasta	A consensus obtaind by resequencing a longest NDE-containing read of P5C3 using HGAP.3 (locus RP11-242C23-E)
23	P5C3_NDE_HGAP3_reseq.fastq	A consensus obtaind by resequencing a longest NDE-containing read of P5C3 using HGAP.3 (fastq file)
24	P5C3__pLAM_HGAP3_reseq_RC.fasta	A consensus obtaind by resequencing a longest pLAM-containing read of P5C3 using HGAP.3; reverse complement (locus RP11-242C23-F)
25	P5C3__pLAM_HGAP3_reseq_RC.fastq	A consensus obtaind by resequencing a longest pLAM-containing read of P5C3 using HGAP.3; reverse complement (fastq file)
26	Consensus_D4Z4_1-13.fasta	Each D4Z4 unit from P4C2 Kalign, P5C3 Kalign, and P5C3 HGAP.1 consensus sequences.
27	NDE.fasta	Non-deleted element (NDE) flanking the 5' end of D4Z4 repats
28	pLAM.fasta	pLAM sequence flanking the 3' end of D4Z4 repeats
29	NDE-D4Z4-pLAM.fasta	A query sequence of D4Z4 and 5'/3' flanking sequenes from published RP11-242C23 sequence
	hybrid_assembly.fasta	A hybrid sequence generated by combining parts of CT47628.7 and contigs generated by the current study (see Table S2).
