# Supplementary material for: Filling in the Gap of Human Chromosome 4: Single Molecule Real Time Sequencing of Macrosatellite Repeats in the Facioscapulohumeral Muscular Dystrophy Locus
Source: PLoS One. 2016 Mar 22;11(3):e0151963. doi: 10.1371/journal.pone.0151963 (PMC4803325; doi:10.1371/journal.pone.0151963)
Supplement: S1 Data — (ZIP) [file pone.0151963.s010.zip › NDE-D4Z4-pLAM.fasta]

>query
CGGAACGCAGACCCCAGGCCCGGCGCACACCGGGGACGCTGAGCGTTCCAGGCGGGAGGG
AAGGCGGGCAGAGATGGAGAGAGGAACGGGAGACCTAGAGGGGCGGAAGGACGGGCGGAG
GGACGTTAGGAGGGAGGGAGGGAGGCAGGGAGGCAGGGAGGAACGGAGGGAAAGACAGAG
CGACGCGGGGACTGGGGGCGGGCGGGAGGGAGCCGGGGACGGACGGGGGGAGGAAGGCAG
GGAGGAAAAGCGGTCCTCGGCCTCCGGGAGTAGCGGGACCCCCGCCCTCCGGGAAAACGG
TCAGCGTCCGGCGCGGGCTGAGGGCTGGGCCCACAGCCGCCGCGCCGGCCGGCGGGGCAC
CACCCATTCGCCCCGGTTCCGGGGCCCAGGGAGTGGGCGGTTTCCTCCGGGACAAAAGAC
CGGGACTCGGGTTGCCGTCGGGTTTTCACCCGCGCGGTTCACAGACCGCACATCCCCAGG
CTGAGCCCTGCAACGCGGCGCGAGGCCGACAGCCCCGGCCACGGAGGAGCCACACGCAGG
ACGACGGAGGCGTGATTTTGGTTTCCGCGTGGCTTTGCCCTCCGCAAGGCGGCCTGTTGC
TCACGTCTCTCCGGCCCCCGAAAGGCTGGCCATGCCGACTGTTTGCTCCCGGAGCTCTGC
GGGCACCCGGAAACATGCAGGGAAGGGTGCAAGCCCGGCATGGTGCCTTCGCTCTCCTTG
CCAGGTTCCAAACCGGCCACACTGCAGACTCCCCACGTTGCCGCACGCGGGAATCCATCG
TCAGGCCATCACGCCGGGGAGGCATCTCCTCTCTGGGGTCTCGCTCTGGTCTTCTACGTG
GAAATGAACGAGAGCCACACGCCTGCGTGTGCGAGACCGTCCCGGCAACGGCGACGCCCA
CAGGCATTGCCTCCTTCACGGAGAGAGGGCCTGGCACACTCAAGACTCCCACGGAGGTTC
AGTTCCACACTCCCCTCCACCCTCCCAGGCTGGTTTCTCCCTGCTGCCGACGCGTGGGAG
CCCAGAGAGCGGCTTCCCGTTCCCGCGGGATCCCTGGAGAGGTCCGGAGAGCCGGCCCCC
GAAACGCGCCCCCCTCCCCCCTCCCCCCTCTCCCCCTTCCTCTTCGTCTCTCCGGCCCCA
CCACCACCACCGCCACCACGCCCTCCCCCACCACCCCCCCCCCCACCACCACCACCACCA
CCACCACCCCGCCGGCCGGCCCCAGGCCTCGACGCCCTGGGTCCCTTCCGGGGTGGGGCG
GGCTGTCCCAGGGGGGCTCACCGCCATTCATGAAGGGGTGGAGCCTGCCTGCCTGTGGGC
CTTTACAAGGGCGGCTGGCTGGCTGGCTGGCTGGCTGTCCGGGCAGGCCTCCTGGCTGCA
CCTGCCGCAGTGCACAGTCCGGCTGAGGTGCACGGGAGCCCGCCGGCCTCTCTCTGCCCG
CGTCCGTCCGTGAAATTCCGGCCGGGGCTCACCGCGATGGCCCTCCCGACACCCTCGGAC
AGCACCCTCCCCGCGGAAGCCCGGGGACGAGGACGGCGACGGAGACTCGTTTGGACCCCG
AGCCAAAGCGAGGCCCTGCGAGCCTGCTTTGAGCGGAACCCGTACCCGGGCATCGCCACC
AGAGAACGGCTGGCCCAGGCCATCGGCATTCCGGAGCCCAGGGTCCAGATTTGGTTTCAG
AATGAGAGGTCACGCCAGCTGAGGCAGCACCGGCGGGAATCTCGGCCCTGGCCCGGGAGA
CGCGGCCCGCCAGAAGGCCGGCGAAAGCGGACCGCCGTCACCGGATCCCAGACCGCCCTG
CTCCTCCGAGCCTTTGAGAAGGATCGCTTTCCAGGCATCGCCGCCCGGGAGGAGCTGGCC
AGAGAGACGGGCCTCCCGGAGTCCAGGATTCAGATCTGGTTTCAGAATCGAAGGGCCAGG
CACCCGGGACAGGGTGGCAGGGCGCCCGCGCAGGCAGGCGGCCTGTGCAGCGCGGCCCCC
GGCGGGGGTCACCCTGCTCCCTCGTGGGTCGCCTTCGCCCACACCGGCGCGTGGGGAACG
GGGCTTCCCGCACCCCACGTGCCCTGCGCGCCTGGGGCTCTCCCACAGGGGGCTTTCGTG
AGCCAGGCAGCGAGGGCCGCCCCCGCGCTGCAGCCCAGCCAGGCCGCGCCGGCAGAGGGG
ATCTCCCAACCTGCCCCGGCGCGCGGGGATTTCGCCTACGCCGCCCCGGCTCCTCCGGAC
GGGGCGCTCTCCCACCCTCAGGCTCCTCGGTGGCCTCCGCACCCGGGCAAAAGCCGGGAG
GACCGGGACCCGCAGCGCGACGGCCTGCCGGGCCCCTGCGCGGTGGCACAGCCTGGGCCC
GCTCAAGCGGGGCCGCAGGGCCAAGGGGTGCTTGCGCCACCCACGTCCCAGGGGAGTCCG
TGGTGGGGCTGGGGCCGGGGTCCCCAGGTCGCCGGGGCGGCGTGGGAACCCCAAGCCGGG
GCAGCTCCACCTCCCCAGCCCGCGCCCCCGGACGCCTCCGCCTCCGCGCGGCAGGGGCAG
ATGCAAGGCATCCCGGCGCCCTCCCAGGCGCTCCAGGAGCCGGCGCCCTGGTCTGCACTC
CCCTGCGGCCTGCTGCTGGATGAGCTCCTGGCGAGCCCGGAGTTTCTGCAGCAGGCGCAA
CCTCTCCTAGAAACGGAGGCCCCGGGGGAGCTGGAGGCCTCGGAAGAGGCCGCCTCGCTG
GAAGCACCCCTCAGCGAGGAAGAATACCGGGCTCTGCTGGAGGAGCTTTAGGACGCGGGG
TTGGGACGGGGTCGGGTGGTTCGGGGCAGGGCGGTGGCCTCTCTTTCGCGGGGAACACCT
GGCTGGCTACGGAGGGGCGTGTCTCCGCCCCGCCCCCTCCACCGGGCTGACCGGCCTGGG
ATTCCTGCCTTCTAGGTCTAGGCCCGGTGAGAGACTCCACACCGCGGAGAACTGCCATTC
TTTCCTGGGCATCCCGGGGATCCCAGAGCCGGCCCAGGTACCAGCAGGTGGGCCGCCTAC
TGCGCACGCGCGGGTTTGCGGGCAGCCGCCTGGGCTGTGGGAGCAGCCCGGGCAGAGCTC
TCCTGCCTCTCCACCAGCCCACCCCGCCGCCTGACCGCCCCCTCCCCACCCCCACCCCCC
ACCCCCGGAAAACGCGTCGTCCCCTGGGCTGGGTGGAGACCCCCGTCCCGCGAAACACCG
GGCCCCGCGCAGCGTCCGGGCCTGACACCGCTCCGGCGGCTCGCCTCCTCTGCGCCCCCG
CGCCACCGTCGCCCGCCCGCCCGGGCCCCTGCAGCCTCCCAGCTGCCAGCACGGAGCGCC
TGGCGGTCAAAAGCATACCTCTGTCTGTCTTTGCCCGCTTCCTGGCTAGACCTGCGCGCA
GTGCGCACCCCGGCTGACGTGCAAGGGAGCTCGCTGGCCTCTCTGTGCCCTTGTTCTTCC
GTGAAATTCTGGCTGAATGTCTCCCCCCACCTTCCGACGCTGTCTAGGCAAACCTGGATT
AGAGTTACATCTCCTGGATGATTAGTTCAGAGATATATTAAAATGCCCCCTCCCTGTGGA
TCCTATAGAAGATTTGCATCTTTTGTGTGATGAGTGCAGAGATATGTCACAATATCCCCT
GTAGAAAAAGCCTGAAATTGATTTACAGAACTTCGGTGATCAGTGCAGATGTGTTTCAGA
GCTCCATAGTAGACTGAACCTAGAGAATGGTTACATCACTTAGGTGATCAGTGTAGAGAT
ATGTTAAAATTCTCGTGTAGACAGAGCCTAGACAATTGTTACATCACCTAGTGATCAGTG
CAGGGATAAGTCATAAAGCCTCCTGTAGGCAGAGTGTAGGCAAGTGTTC
