# Supplementary material for: Filling in the Gap of Human Chromosome 4: Single Molecule Real Time Sequencing of Macrosatellite Repeats in the Facioscapulohumeral Muscular Dystrophy Locus
Source: PLoS One. 2016 Mar 22;11(3):e0151963. doi: 10.1371/journal.pone.0151963 (PMC4803325; doi:10.1371/journal.pone.0151963)
Supplement: S1 Data — (ZIP) [file pone.0151963.s010.zip › RP11_P4C2_polished_assembly.fasta]

>scf7180000000010|quiver
ATAACATTTAGTGATTATTAATAATTTATGTCATTGTTAAAATATATTCCTACAGAGAAC
ATATTACCCATGTGTTTTTATTTGTCCTTTAATCTCAGGTAAATTTTTTAAATTTTTATT
TATTAAATTCTATTTATTTTAGACAAAAGAGACCTTGTAACTGCCATATGATGTACTTTC
TTAGAAAGAGAAATTCTCAGGCAAAACTTAGGACTGGCTGGGCATGGTGGCTTATGCCTG
TAATCCCAGCACTTTGCGAGGCCAAGGCGGGTGGATCACCTTAGGTCAGGAGTTCAAGGC
TAGCCTAGCCAACATAAGGAAGCCCCATCTGCACTAAAAATACAAAAAAAAAAATTAGCT
GAATGTGGTGGCTCATGCCTGTAGTCCCAGCTAGTTGGGAGGCAGGAGGATTGCTTGAAC
CCGGGAGGCAGAAGTTTTGGTGAGCCGAGATCAATCCACTGCACTCCAGCTGGGCGACAG
AGCAAAACTCCATCTCAAAAAAAGAAAAAACTCAGCCTTATTTTTATCAAAATCTAGATT
TTAAATGACATTTCTAGGTGTCCCCTTTCAATAAAAATCCAAACCAAAACAAACAAAAAG
CTTCTAGGTAATTCATATGAATATTAATAACTGTTAAATTGGGTACTTTTATTTTTAAGA
GAGGGATTGTTTATATGGATGTGTTGATGTATCAAACATGTACAGTTAAAATTGTACCTT
TTTTTGACAGAGCCTCACTCTGTCCCTCTGGAAGGAGTGCAGTGATGCAATCACAGCTCA
CTGCAGCCTTGACCTCCCAGACTCCAGTGATCCTCCCAAGTCAGCCTCTCAAATAGCTGT
GACTAGAAGTGTGCACCACTATGCCCAACTAACTTTTAAAAAATTGTTGTAGAGATGAGG
TCTCACTCTCTTGCCCCAGTGAGGCCTTGTTATGTTGCCTAGGCTGGTCTCAAACTCCTG
AGCTCTGGCTTCCAAAGTGATGAGGTTACGAATGTGAGCCACCATGCCCAGCCAAGATTA
GACCTTTCAATGAGTGCACATCTTACCTCAAAAAAAAAAAAAAGAAAAGAAACTTATTAA
AAGATAAAGTCTGAGTTAAAAGTGGGTTCACACTAATGATTTTTAATTTGGTACTTCTAT
TGTTAAAAGAGGGATTGCTTATATGGGTGTGTTTATGTGTAAAAAGCTAGTTAAGGTCGA
ACCTTTATTTATTTTTTTTTTGAGACAGAGTCTCACTCTGTCACCCAGGCTGATGTGCAG
TGGCACAATCACAACTCACTGTAGCCTCAAACTCGTAGAATCAAGGGATCCTGCTATGTC
AACATACCAAGTAGCTGGAACTACAGGCATGCACCACCGCGCCTGATTAATTAAAAAAAA
AATTTAATAAAGATGTGGTCTCACTATGCTGCCCAGGCTGCTCTCAAACTCCTGACCTCA
AATGATCCTCCTGCCTTGTCATTCCAAAGTGATGGGATTACACAGGCTTAAGCCATTGTG
CTCAGCCAAGATTTTACCTTCAATGAGCACACATTTTATACCACAAAAAATAATAATAAA
TAACAAAGTCTGTGTGAGAAATGAGTTGAAGTATAGATAACACAAAATTGGCATGTTATT
AGTTGTTGTTGAGCCTGGGTAACAGGCCTATTGTACTGTTTCTTTTATTTTGTGTATGTT
TTAAATTTTCTGTAATAAAACATGTATAATAATACAAAGTTGATCTACACTGTTAGCTCT
TAAGATCTTAGTGACTTTGGGGGAGCAAAAGAGAGAAAGTGGTTACCAGGACATCTGTGA
AGCTGGTTCTATTTCTAGGTTACACACGTGTGTTCACTTTGTAATAATTCATTGAACTTT
ACATGATTTCTTTGTATACGTCTTTCTGCATGAATGTTATACATATATAAAAATTTAAAT
ATTACCTATTTGCACAAAATTTTAACTTCATATCTCAGAATAATAGCACTGTTTTGTACT
GTTTTAAAGTGGGACATGTTTTCTCGGGGCATCATCAGATGGATATTAATATTCCAAGGT
ATTTACTTATGTTGTAACACTTCGGTGACCTTCTAGGTCTTCCCATGTTTACATCAATTT
AGTAAGTAAGATAGTTTTAATTTTTTAGGGTATAGGCCAAGCACGGTGGCTCATGCCTAC
AGTCTCAGCTCTTGGGAGGCCAAGGCAGGAGGATCATTTGAGTCCAGTATTTTGAGTTTT
TTTAGGATGCAATTATTATTCAGCAAAGTCCTCTCCCCACGGTGAGGTTCAGCAATGCAA
GGGCACCTAGTGCATACTATGCATTTGGTATGAGTAGAACTGGATTGAATCAGGAATAAA
ATACGTAGCAGAGGTCAGTTCGGCAAGGAAAAGTAGGTAATGCAGGTAAGATCAGAAGAG
CACAACCCAGCAGCAAATCTTTCCATTTATTTCAGGAACCCGTTTGCCACTAGTTCACCG
GAAGAGGCTGATTTAAACCATTCATTTCAGGAAACCATTTGCCACTAGTTCACCAGAAAA
GGCTGATTTAAACCATTCATTTCAGGAAACCATTTGCCACTAGTTCACCCGAAGAGGCTG
ATTTAAAGCAGCAGTTTGGGGGCTTGGTTGTACCCCATAGTCACCCAGAGAGCTTTAAAC
AGCACTATGGCTCAGGTCCCACTGCAGGGATTCTGAGTTCACTTATCTATTGCCTTTTGA
GTTTAGGTAATTTTAAAAGCCTCCCTGGTGATTCCTGTGTGCACCCAGGGGGAACAACCC
CTGGTTCGGGATGAGAAATGCATTTGCTGTGCATGCATTCCATGTGTGCAGCGGTGATTT
GCCCCATGGCCACTCCTGAGTTTGGGGTCTTAGAAAATACACTTGTCCTGTTAAAAATCA
AAAAACTACTTCAAGACACACTCAGCTGTTTGACTAAAATGCAGCAGGAGAAAATATCTT
CTCAAAAGATGTATCTGGATGGCACTTGCTTTCAGAGTAAAAGGTGGTTTCAAGCACAAT
ATAGCACTTTTTTCCTACAGGCTTTCAAGGCCTTTTACTATCATATCCTTATGAATCACA
GGAATAAAAAAATCATAGTTATATAACTGTCAAATATTGTATTAGGAAAAAAATTAAGGG
CATGTCTTCCATGCTCATGTATCCTGATTAAAATCAGTTAAGACCCATCTGCCCGGTGTG
GTGGCTCACACCTGTAATTCCAGCACTTTGAAAGGCAGAGGCTGGAGGATCACTTGAGCT
CAGGAGTTCAAGACCAGCATGCTCAACATAGAAAAACCTCATCTCTGCCAAATATACAAA
TATTATCTGGTTGTGGTAGTGTGCACGTGTGGTCCCAGCTACTTGGGAGGCTGAGGTGGG
AGAATCGCTGGAGCACAGAATGTCAAAGCTGCAGTGAACCACTGCACCCCAGCCAGAATG
ACAGGGAAAGAGACCCTGTCTCAGAAATAAAAATAAATAAAGAGACCCATTCTTTCAGAC
ACCCTCATTCTTCTACATAAAACACGGTGCTTTTGACTGAAATGTTTTAAGATGAACTGA
AGATTCTCCCATAATCAGGAGCAGTAGATGGAGGTTGCTCCCTTCCTGTTCTTTGAGTTG
AAGCAAGGCAGAGGTCTGGAGACTCAAACTGGTAAGTACTCAAACTGGTAAATATATCAA
TTGCTTTCTTTTCATATGAGGTATTAAGCTATTCTTGCATTGCTATTTAAAAAACCTGAG
ACTGGGTAATTTATAAGAAAAGAGTTTGATTGGCTCATGGTTCTGCAGGCTGTACAGGAA
GCATAGCACCAGCGTCTGCTTCTGGGAAGGCCTGGGGAAGCTTACAATCATGGTGAAAGA
GAAGCAGGCATCTCACATGGTAGAAGCAGAAACAAGAAAGATGGGGGAGGGATGGGCCAC
ACTTCTAAACAACCAGATCTCACGAGTACTCACTATCACAAGGATGGCACAGATCCATGA
GGGACTCACCCAGTGATTCAACCACCTCCTCCCCAGGTCCCACCTGCCACATTGGGGATT
AAAATTCAATATGAGATTTGGAGGGGACATCTAAACTATATCACATGACCATCAGAAAAA
CAGATGAAGAATTCATGGTTTCTACTGTCCAGTAACTTTTCATCTAGAGCAAACAGATTA
ATGGCTGAATTCAGCATCCTGTGGTCGGAAGGGAAACGGATTAATGGCTGAATTCAGCAT
CCTGTGGTCGGAAGGGAAATGGATTAATGGCTGAATTCAGCATCCTGTGGTCGGAAGGGA
AATGGATTAATGGCTGAATTCAGCATCCTGTGGTCGGAAGGGAAACGGATTAATGGCTGA
ATTCAGCATCCTGTGGTCGGAAGGGAAACGGATTAATGGCTGAATTCAGCATCCTGTGGT
CGGAAGGGAAATGGATTAATGGCTGAATTCAGCATCCTGTGGTCGGAAGGGAAATGGATT
AATGGCTGAATTCAGCATCCTGTAGTCGGAAGGGAGAAGGGAGCTGCACAGGGGGCCTTG
GCTGCATTTGCTCCATTTCCCTTATGCTGTTCCTTGAGTTCCGATGTCACTACCTGAAGG
ACTATTCATGGACAGAAGAATTATTGTTGTTGTTGTGATTATTTCTATTTCTTTTATCTT
GGTAAAAATAAGTTTTTAGCTTCTCATATAATTGTCCTAAAAAACCCTAAGAGTTTTGCT
TAAGTTTCTTGTTATCATGTGTTATAAAAATTGACAGGGAAGTGGCTAAAACAGATTAAA
ATTACACAAGCTCTAAGAGTCAAGTCTCTGTTGGGAAGGCTTAGGAAAGACAGAACTGGA
AATACTCCACCAGCATGAACATCAGAAACATGGGGTCCACTTTCTGTTCCAGCCCTGCCC
AGATCCACCCTCTTCTAAGGCCTCATCCAGGTCTGGCCTCACCCTAGAATCTTCTCTCAC
AGAACTCATTAAAGGAGACCAGAGATTCGGGCGGGGGCTCCTGCTGCCTCTCCTGAGCTG
GTGCCCACAATTTCCTAAAATGGAAAAGCAGATAAGTGGAAGCAAATAATTCTATATTGG
GGGGTTATACTTTCTTTTTCATTGAAGCCAGCGCTTCTAGAGACACCTCACCTAGCAACT
TGTTTTCCATTCCTGCAAATTCAGTAGCTGCTCCACAAGGCACAAGAAGGTAAATATAAA
TATAAAACATCTCTCTGAACAGTTCATCCTTTTTTCTCTATCCCTTCAGCTGTCGATATA
GCTTTTATTCTGCACATTTTATTTTCCAGGTAAATAATTTTTAAAATGGAAGAAAAAATA
GAAATGCTAGGCCCTTCATTTAAGTCCTGAAAATTACAGAAAACTTAGCACCCAACTCCC
CAGGGTGCTATGAGGATTAACTCACATCATGTAATGTTTCCTGAACAGTGCTCTGTAACA
GACTTCTGAACACATAGTATGTGCTCAATAAACATTGTATTAACTCATGTGTACATGTTT
TCCAAATGCAGACTTACTCAAACATTGATGCCTTCTCTAGGCTTTCTAAACTGCAAAGAG
CCAGCAGAAAATGACATGTTTGAAAATGGCGATTGGTGGCTTCCACTTTGAGCCAAAAGT
ATTTGTGTTGTGGTAACAGTGTTGGGTGTCAGGAGCTCTGTGCTGTGCCTACTTTCTCTA
GCTGAGTGCTACTATATTGGATGTCGTGGAAGAAACATCAGCATTAAGAGGAGACTTTTT
AAAGAAGCCAATTCATGGACCCCTTCCAAACCTGCAGAATCACATTACTAAGAGAGAGCC
TGGAATCGGAAATAATTCATATGCACATTGAAACTTGAGAGGCAGCCGGGTGTGGTGACT
TATGCCTGTAATCCCAACACTTTGGGAGGCGGAAGTGGGCAGATAACCTGAGGTCAGGAG
TTCAAGACCAGCCTGGGCAACATGGCCAAACCATGTCTCTACTAAAACATACAAAAATTA
GCCAGGTGTGGTGGCTGGTGCCTGTAATCCTAGCTACTCGGGTGGCTGAGACTGCAGAAT
CCCTTGAACCTGGGAGGTGGAGGTTGCAGTGGGCCAAGATGGTGCCACTGCACTCCTGCC
TGTACAATGAGTGAAAACTCTGTCGAAAGAAAAGAAAGAAAGACAGACAGACAGAAAGAA
AGAAAGGAAGAAAGAAAGAAAGACAGACAGACTTGAGAGGCAAGGCTTAGCTAAGTGGCT
CTCGGCCCATGCTTCCAGCCATAATCACATGGCCAGCTTAAAGAAATACCATCACTTGTG
CCCTCCCCAGAGACTCTGTCTATTGATCTTGGTGGGAGCATCTATGTGGTTGTAATTAGA
AAGTCAAATTGTCCCTCTTTGATGATAATATAATATCATATATACAAAAATTCTAAAGAC
CACCAAAAAACTCAGATTTGATAAATAAATTTAATAATGTTTCAGGATGCAAAAATCAAC
GTACAAAAGTTGATAGCATTTTTATACACTAATGATGATCAAGCTGAGAACTGAATTAAA
AAGTCACTTCCTTTTACAATAGCTACAAAAAAAGGTAAAATGCTTAGAAATACAATTGGT
CAAAGAGATGAACGATCCCTTCAAGGAAAACTACAAAACACTGATGAAAGAAATTGTACA
TGACACAAATGAGAAAAACATCCCATGCTTATGGATTGGAAGAATTATGATCAATAAAAT
GACTCTACTGCCCAAAACAATCTACATATTAAATGCAATTCCTACCAAAATGCCAATGGT
ATTTTTTATAAAATTAGAAAAAAAACCCACTAAAATTCTTATGGAACCACAAAAAGAGCC
TGAATAGTCAAAGCAAATCTAAGCAAAGAGAATAAAGCTGGAGATATTACATTATCTGAC
TTAAAATTATGCTAGAAGGCTGTAGTAACCAAAACAGCATGGTACTGATATAAATCGACA
CATAGATCAATGGTACAGAATAGAGAACCTAGAAATAAAGCCACATACCTACAAATGACT
GATCTTTTACAAAGTCAACAAAAACACACACTGGAGAAATGACATCCTATTCAACAAATT
GTGCTGGAAAAATTATATTTCCGTATGCAGAAGAATGGAATGGGACCCCTATGTCCCACC
ATATACAAAAATCAACTCAATATGGATTAAAAGACTAAAATGTAAGACCTGAAACTATAA
AAATGCTAGAAGAAACTCTAGGATAAACTCTTCTAGACATTGACTTGGACAAAGAATTTA
TGACTAAGATCTCAAAAGCAGATGTAACAATAACAAAAATAGACAACAGCAACTCAATTA
AACTAAAAAGCTCCTGAAAATGAGCTTCCTAATTAACACAGTGAACAGAAAACCTATGGA
ATGAGATAAATGTTTACGAGTTTTGCATGTGACAAAGATCTAATGTCCAGAATATGCAAG
GAACTCAAACAACTCAACAAAAATAAAACAAGTAACCTCATTAAAAAGCAAGCAAAGAAC
ATGAACATTAAAAAAAAGAAAGACACTGATGGTCAATGGTCAACAAGCACGTAAAAGATG
CTCAACCTTGTCAATGATCAGAGAAATGCCAATTAAAAACCACAATGAGATACCAACTTA
CACCCTGCAGAATGGCTATTACTAAAAAGCAGAAAAATGAGCTATCGGCAAGGATACAGG
GAAAAGAGAACACTTATACATTGTTTGTGGGAAAGTAACTTTCTACAACCTCTGGAAAAC
AGTATGGAGATTTCAAAATAGACTAAAAATAGAACTTCCATTTGATTCAGCACTCCCACT
ACTTGGTATCTACCCAAAGGAAAACAATTTGTTACATAAAGAAAATACCCATGCTGACAT
GTTTATCACAGCACTATTCATAATAGCCGATATATGAAATCAATTTAAATTTATCAATCA
ATAATCGAATAAAGAAAATGTGCTATACAAGTATACCATGGAATGCTACTCAGCCATGAA
GAATAAAATCATGTCTTTTGCAACAACATGAATAAAACCGGAGGCCATTACTGTAAGTGA
AAAAACTCAGAAACAGAAAATCAAATTCAGTATTTTCTCAGTTGTAAGTGGGAACTCAAT
TAAGCATACACTTGGATATAGAGACTGGAAAAATAGACACTGGAGACTCAGAAAGATGGG
AGGTTGGAGAGGGTTTAGGAATGAGAAAATAACTAATTGGGACAATAAACAACATTCAGA
TGATTGTCACACCAAAAGCCCATACTTCATCACTATGCAACATGCTTCTGTAAGGGAGCG
GCATTTGTACTCTCTCACGTATTAATAAAGAGATAAAAAAAAAGGCCTGGTGAGGTGGCT
CAAGCCTATAATCCCAGCACTTTGGGAGGCTGAGGAGGGCGGATCACGTGGTCAGGAGTT
CAAGACCAGCCTGGCCAATATAGTGAAACCCCATCTCTACTAAAAATACAAAAATTAGCC
AGGCGTGGTGGCACATGCCTGTAGTCCTAGCTACTTGGGAGGCTGAGGCAGGAGAATCAC
TTGAACCCGGGAAGCGGAGGTTGTGGTGAGCCGAGATTGTGTCACTGCACTCCAGCCTGG
GGAACAGAGGGAGACTCCGTCTCAAAAAAAAAAAAAGAGAGAAAAAAAAAAACTTTGGCT
TTTATCAAGAGGACAAACTGAATAGACCTCATAATTTTCATAAATAATTAGATTAGGCAA
AAAATTTTAATAAAAATAAATAGAAAATAATATTGTATTTTAAGAATGGTATAGAAAGAT
AATTTGATGAATTAGAGTAGTTAGTACTTAGCACATACAATATGTTAGGCAAGATTCTAA
GCCACTTAGACCTTTATGGACAGAATACATAACAGAGTAAAATAAATAACACAAAGATTC
TTTGGCAATGAAAAATTGACATATTTTCAATCATATTAGATGATATTAAAACCATTAACA
AATTTACTGTTTTGTTTCATAATAAAAAAGAATGTTAAATAACTTCATTAAAAAGTTGGC
TAATTAGGCATATAGATAAATGGGCAGCATTTTGACCAGTACACAGGGGATACACATTTT
CAAAGACCAGACAAAATTATTTATTTATTTTTTGGGGGAGAGGACAGTTTTATTATCTGG
GGATACAGTGGGGTCCTCTCCCTGGGAGGTGGGTCTTCCACTGGTTTTCCCCGCCAGGGC
TCCAGGGGGCGCCATGCGATTCAGCGCTGGGCTCCGCTGGGGGCCGGGCCTTGGAGGAGG
CGAACCGTGCAGGGAAGCGGCAGCCGTGGGGTCCTCACCGCCCGCTCCGCCGGGCTGCAC
CCGGCCCCCTGGTGCTCCTCAGGCTCCCGCCGAGTCTGCGTCTCTGGAGGGCAGCGAACC
ATCCTGCCCAGAACCTTATCCTCACAGTCCATTTTGACGCAGGTCAGGCATTTCTGCTTC
CTCCTCTCGGGCTGGGCTTTGCACTTGGGTTTCTTCCAGGCCTTCCTCCAGCCGCTTCCC
TGTCTGCCGGAGCTTAAATTCCAGCCTCACAGATGTTCCAGCTGGGAAGGGCGTGTCCAG
GGCGCTGTCCACACTGGTCTCCCGGAAGGCCCGCTGCACGGGCGGGTGCTTGCAGATTCC
TCCAGGGCCACCTGCAGGCCCCGGCGCTGGCCCCGTGAGCTCGGCCCCTCCCGCGTCCCC
CGCGCCCACCCACGGGGCCAGCGAGATCCGCAGCCGTCTCAGGCTTCCCCTGTCACCCCG
GCCCTGCGAAGCGGGTGTGCGCCCCTTAGTTCTCCGAGCCCGCCGGGAGCCACCTCCTCC
CCTGCCCCTGGAGGGGGCCACGCCCGCAGAACGCTGGGCAGAGGCGAAGGAACCGGGAAA
CGTCCCTTTCTCCACACTGACCTTCGGGTCTGCTGGGTCCTCTCCACTCCCTCCCACCCT
GCCCGCGCTGTTCCCTGGGGCCCGCAGTTTCAGCAAAGTTCCCTGCCGCGCCGGGAAGCC
GTCCTGTTGCCCACTCTCACCCTTCCTCCTTTTCCGGCCCATTCTCTCTCCCCACTGGGT
CTCCGACACGACCCTCTCTCCTCCCGGCTGTCCCCGAGCCCCTCTCTGCTTCCCCAGCTC
AGCCCCCTCTCTGACGGCTTCTCCCTCCCACCCCCAGGCGAATCTCCGGGCTCCCACGGG
GTGCCCCCGATCCCCGGGGTCTAGGTCAACCAGACAAAATTATTTTAAATGGGAAGATTT
GAATTCCATTGAATTCATGAAAGCAGGAATCCATCTGGTCATATTTTAAATAATTTTGAA
ATGATAATAGCAATTATCAATTTAAAGTTTAACCAGAATTCAGAATAACCACCATTTTAC
CAGAAAAAAAAAAACCTGTTATAACTAACCAACTAAGTCAGTAAATTCTCAGGATACAAT
ATTAACATATGAACATCAGTTGCATTTTTTTTACAGTAACAACAAAATATCTGAAACAGG
AATAAAGATAGTTCCATTTACAATATTATCAAATAGAATGAAATACTTAGGAATGAGTTA
ACAAAGAATATGAAAGATCTGCATACTGAAAACTATAAAATGTTGAGGAAAGAAAATGAA
GAATACAAAATGGGAAATATGTGTTCATGGATTCTAAAAATTAATATTGTTAAAATATCC
ATACTACACAAAGTGATCTACAGAGTTAAATTTTTATCAAAATTTTAATGCCATTTTATT
AAAATGTAGAACGACAATTTTAAAATTAGTATGGAACCACAAAAGACCTCAAATAGCCAA
ATACTGAGAAGAACAAAAAGGCTGAAAGCCTCACACTTCCTGATTTCAAACTATATTACA
AAGCTGTAGTCATTAATACAGTATAGTACCTACATAAAAACCAATAGAACAGAATAGAGG
ACCCAGAAATAAACTCACAAATATACATTCGACCAATCCCACAGAATGGAGAAAGGATAA
ACACATCAAGGAGTGGTGTAGGAAAAACTCGATATGCACAGACAAAAAGTAAACCTTTCT
CTCATGTCATCACAAAATGAATTTGAAATGAAATAAAGACTTAAACATAAGAACTGAAAT
CATGAATCCTCTAAAAAAAAAAATGGGGAAAAGCCTCCTTGACACTGGTCATGGCAATGA
TGTTTCGGATTTGACACCAGGAGCGCAGTCAACAAAAGCAAAAATAAACAAGTGGAACTA
TGTCAAAGTAAAAATTTTCTGCACAATAAAGGAAACAATCAGCAAAATATAAAGGCATTA
TATGGAATGGGAGAAAATATTTGTAAACCATATGTAGGATAATATGTTACTATCCAAAAT
ATATGTCATAGTAATCAATACAAAAAACCCACAGCAGAATTAAAAGCAATTTCTTGATTA
ATAATTGGGCAAAATATATAAATAGCAATTTTTCCAAAGATATACAAATGGCCAGCAGGT
ATATAAAAAATGCTCAACATCACTAATTATCACAGTAATTAAAATCACAATGAGGTATCA
CCTTATCGTGGTGTTTGGATACCTATTATCAAAAAGTCAAAAGATAAAAAGTGTTAGGGT
GTGGAAAAAGAGAACACTTGTGCACTGTTGCTGAGGATGTCAATTGGTGCAGCTATTATG
AAAAACAGTATGGAGGTTCCTTAAAATTGTTAAACTAGAACTACCATTAATCCCAATTAG
GAGTATATAGCCAAAGGACATAAAATCAGGATCATCAAGGGTATCTGCATTCCTCTGATA
CAGATAAACTGAGAGACATAATTTCAGCTTTAATAAAAATGAAACTCTTTCATCCACAAC
AATATTGATAAATCTTGAAGACATTATGCTAAGTGAAATAAGCTGAATACAGAAAGACAA
CTACTGCATGATCTCGTTTGTATGTAAAATCTAAAAAAGTAAATAAAAATTTAAAAAAGC
CATGGAAACAGTAGAACGCTGGTTCCCATGGGCTAGGAAGTGGGGAAAGTGGGGAGATTT
CCATGGAAGGGGCGCACCTTCAGTTACAAGGTGAGTAACTGCTGGGGACCTAACGTACAG
AATAGTGACTATAGTTAACAATACTGTGTACTTGAAATTTGCTGCAAGAGTAGATCTCAG
GTGCTCTCACCACACACAGAGGCGTATTCACTATGTGAGGGGATAGACAGGCTAACTAGC
TTAACTGAGGTGATTTAAAGACCACTGACATCTCAAAACACTCTATTGTACACCCTAAAA
ATACACACTTTTCAATTTGTCAATCATAGCTCAACGAATGGAGAAAAAAAATAAGAGTAA
CCAGCAGGTCATAGCTCGCCACACGGAAGCTCGATTTAAAACACGCTTGGCCGCTGTTCG
CAGCTCAACTCGGGAACGGCCGGAGCGCTTCCGGCCCCTGGACTTCGACGCTCCTCCCGC
GCCCCCGGGGCTGGGGAAGGCGCAGTCGTTCCCCGGATTCCAGGCACGCAGATCCGGCAG
GGCCATCGCCGTCCCCCTGCTCTTGCCGCAGCCCCGTCAGGCTCCGCGTTTCGGGGCCTC
CTGGCCGGGGAGGCTGCCTGTGGCTGCCCGCGCGCCCCCGGGGCTGTGGCTCCGCCGGCC
CCCGCTCCGGCCCCGCGCAGCCCCTCCGAGAACGCAGCCGTCTGGTCCCGAACTCGCGGC
CTCTGCCCGTAGCCGCCGCCAGCGCCTTCGCTGTGGCCGCTCCTCCCCCTCCCCGAGCCC
GAGCTGGCCCAGCGGAGAAGGAGGGCGGAGAAGCTGGAACCCGAACGCGGAGCTGCAGGC
GGCAGGTGCGGGAACGGGAGAAGCTATGGCCTCGCCCAGGACGGCTGCTCAGAGCGACAC
GAGCAACCGCCAGGAGCTCCGCACGCAGCTGGAAGAACTCAGTAACGTACTCCGCTGTGG
GAGACATGGAGGTAATAAAAGTCTGATGTAGAAGTACTCGCAGAGAACCATGCTCCTTGG
TCAATCTCAGATTATTATTATCAGACCTACCCTAATGATGTTAGTCTTCCAAATAAAGTG
AGTGACTGAACTGTCAAATCAGCAAGATCAGGATATTGAAAGTCCTGCTTTGAATTCTAA
CGACCAGTTATAAGTAGAAAATGACACTCACCCTGGTACTGATAGGACAGCAAATGTTAA
GTGTAGACAAGAGGGTCATCTGCCTCCAATTCACAGGAGCCAGCATCTGCATTAGCAGCA
CAAGATACGTCCTTAGAAGGTTCGTCATTAGCTGGAAGTTTGAGAGCTGCAGCAGAAGCG
GCTTTGTCACAGACTGGATTTAGTGATGATGAAAATACTGGACTGTATTTTGACCACAGC
ACTGGTTTCTATTAAGATTCTGAGAATCAAATATATTATGATTTAATTTATTACCACTGT
GATGTGGAAAGTGGTCGCTATCGATTTCATTCTCGAGTAGATTTGCAACCTTATCAGACT
TATAGCACGAAACAAAAACGAAAAATTGAGAAAAGAAAGGATTCTTCTACAAAAAAACGA
TGAGGAAAAGGATTTGAATTCAGAGGATCAAGAAGCCTTCAGTGTTGAACATACAAGCTG
CAACGGGAAAGACAATTTCACAAATGTGAAAAAAAAAAGCCAAAATAGGCATTCATCACA
AAAATAATCCCCAAAATTCACTGTTCCAGTTAGTGGAAATCCTATGGAATCTCCTTTTAA
TGAAAACATCTCAATTCATCTTTAAGGATGAGAAAATCACAGAGACTGATAGTGAACCAG
AAGAAGGTGAAATTACAGACTCTCAGACCGAGGGTAGTTATGATGAAGGCATTACCAGTA
AAGGCAATGCAACTGCAAAAGATACTGAGGAGGAAGATGAGGAAAAAGTGTGGCCTCATA
TATGAGAGTGATTGTCATTAGATCACCTGTGCTACAGACAGGATCATTCTTCATCATTAC
TGCTGCAAAACCTGCTACAATTGGAAGAGAAAATGATATGGAGCATACTCTTCAAATCCC
TGAAGTTGGTGTAAGTTTCATGCAGAAATCTATTTTGATCTTGACTTACAAAGTTATGTC
CTTTTGGATCAGACAGTCAAAATGGAACAATTGTTAATGTAAAATGGATTGTTCAGCTGA
AAACTAAATGTGACCCTTATGAACCTGAGCATGGAGATAAAGTGAAAGTTGGAGACACTG
TGTTATCTTATTACATTCACCCTGGCAGTAATAGCTGTGTTGGATGTGAACCAGGGCAGG
TTAGAGCTCACCTTTTCCTTGACAAGAAAGATGAATCATTTGTTGGTCCATCATTAACTA
AGAAGGAAACGAGTTGGAAAGAAGAAAAGGATTTTAAAAATATACGAGTAAAATATGGTT
TACAGAATACAGACTACAAAGATGATAAGATACTGGAGAATCAAAAATATAAAGATAGAG
CTGGAAAACATAGGGAGCAGATTGGAAGTGAAGGAAATTTCCAAAGAGATGATGCTCCTG
CATCTGTTCATTCTGAAATTACTGATAGCGACAAAGGTCAGAAGATGTTGAAAAAGATGT
GTTGAAAACAGGAGAAGGCCTGGGGAAGGATGGTGGGAGAATAAAAACTCCAGTACAGCT
TCAGCCTTGGCAAACACATGCAGGATTGGAGACAGACAAACCATCCTCAATTAAAGAGAC
TCACCTTCTCCAAAACAAGAACAACAACAACTGGGACAAAGCTCAGGAGAGGTTTGCCGA
AAACTTTCCAGAAACTAAACTTCCAAAAGATGACCTAGGAACCATTCCTTGGGTAAAAGG
GACTGAGGAGTGAAGGTTAATCACAGAAGAAAACTCAAGCTTTTTTATAAATAGAGTTTG
GAAACTCTTATTTTATTGCAGAATGTTTCTCCCCAAAAAAGTCAGTGGCATGAGAAAGCT
GTGTCACAGTTTACCCCTTCCTGATTCAGAAATGTGTAATAAAATGTGGTTTGCAGTTTT
TAAAAAACACTTTTTAAATTAATTATTAGTGACTGAATTAAGTTATACAGTAAGTGAACT
AAAGTTCACAGGGCACAGATAAGTTTACCAAACTTTACTATTTTATCTTGTCATTTACAA
CATCCATATAAGCAATTAGCCATATAAGCAAAATTCATATAACCACTTAAATGCTCATTT
GTCCTTGTCTCCATATATTCATAGTAGTATGCACAGAAAATACAGCAAAAGAAACATCTA
AAATCTATAAAAATAAATCTGACAATATACATTCTTTTTTATGTCCTTCAGGACCTAGAT
AAAAAATGTTGAGACAACATAAATAGTGATGCATACATTTTCTTATATTTGGAATAGCCT
AAATCATATTAAAGAACTAATGAACAGGTGACATGTCACAGAAAATTCGTCTTTTATTGT
TTTCTTAGGTGAAGAATCTGCATTTGTTGATATATACTGTACATTCAGCATTTGTATTTG
GTTTGTTTCATAGCTAATGAAATGTTTATACATGAAAAAATGAGTACAGTATTGAAATAG
TCCATGTGCTGGCATTCATACTTTTTATAAATACCATTGCAGGCAATGAAGTTGTGCCAG
AAAAATCTGATTTTGAGTACAAAAGGAATACTTAGCCAGGGCCTTGAGCTCAATATATTT
ATTGAAAATGTCCTAAATTGCCATAAAACATTATAACATTAAATTACTCATTTCAATAAA
TTATGAATTAAGCAGAAAGTACGAATGATGTCTTTTATGGATCAGGGAAGTGCTAATGAG
ACAGAATGGCCATTGAAGCCAAAAGGTCTGAATTCAGGTAGATAATTTTACTCATATTAG
TTTTAGGTTAGAGAAAACAATACTTCTGACCATATACTATTTATTGCAGTGGAGTATTTC
AAAAATATGTACATAATATATAATTAATTTTCTAATGGTATAAAAGTAATCACACTCTAC
AAATTATTACAATATGGTCTATTGATGAGAGGGGTGTTTCAAATGAAAAAAACTTGGAAT
TTCTCATGGTGATAGATGCCATAGAAAATCTATGTAAAATATTTCACTCATATATGCAAT
TATTGATATTTCTGCTTTTCAGAAAAATAATATACTTTAAACACTTAATGCAGACAATTA
AAATCACCAAGAAGTTACAAGAATTCACAGAATGCCTAATATAGTTGAAAGGAAATTAAG
AAAACCTCCCAGGACTGGAAGTAAATAAAGGTAATGATCCAGAGAAGTAATCAACCTAAG
AGACCAGGGCTCCACTCAGATGTGCCTGATTACAAGAATGTCAGGTCCGTGTGGGTTGTT
CCCTTCTGACAAGGCAAATGGAATAAACAAAGAGAAACTGCCTGCAGGCATTGGAATGCG
GTGTCTCCCATATGTGAGGATTAAATTATAAATTATGTCGCACACAAGGAGATGAGCTAC
TGGGGTGAAGCATCAGAAGAAATTATATGGCACATAAATCTCAGATATTGAATTTATATT
TAAATGTTTAAGTCAATATAATGGAAAAACAAGAAACCAAAATAATGTGGAAAGAAACTA
CGAGCTTGTCAAGCTATCTTTGGAAAAGAGGCAAATGAAAAGAAAGTATTGAAAGGGTTG
TAAAACAATTTAATGTACAACATACAAATTACATATTAAAATAGGCTGAGCCAAAAAGAG
GGCTAGTAAAGTGAAATGCTGATCACAATTAATGTAGTCATATATGTTATAGAAGGCAAA
TTAATAGAAAATATAAATATATTTATATATGAAGATTAGATTGAGAAGAAATAAAAAGCA
TTTAATTGTTTTACCAGACTCTAAATAGGAAGGCAACAAAGAATCAGTGACTTGTAAGTT
TCAGAAATTGGAAACCAGACATGAAACCTTTAAAAGTTTAGGGTGTAATATATGAAAAAA
AGGTAAATTTAGAAATACTTAGAAGAAATAGTGGTTTGGGTTATTTTGAATACTGCTTAA
TAAACATGAGAGTGCAGTTATCTTTTTTGACATGCTTATTTTGTTTCCTTTTGATATAAA
CCCAGCAATGAGATTGCTGCATCATATGGTAGTTCTATTTATAATTTCCCCACATTTCTG
TATCCCGAGATCATGGTCATTTTCTTGACTATCTATTCTGATCTATTCTGCCTCAGTTTC
CCCCTAAGAGATCTTAGGGTCATAATCATATTGGAGGTTGAGGGGCTAGGTCACTTTTTC
TGGAGCTGTTTCCTGCTGAGTGGGTGTTATTTCTACCTAGTCTGGGCCCTAAAGTTTCTT
CCTGTGTGATCTAACTGGGTGTAAACCATGTAATTCGTGGAACCAGTGGGCAAGATGTTG
GCAGCCAAATGTTGAAAGCCTTGCAAAACCATCATGCAAACATGGAGTTGCCGTAAGCAA
GAGAGCAAGAAATCAGTTAACATTTTAAACAAAATTGGAACAAAAGTAAAAGCTGAAAGT
ATAGTAATGGCTGTTACTATTAAAGAGAGTAAGGCAGGTAATAGACATTGCTTTCATGGT
CCCATGGAAGTTCATAGAGATTCAATTTTGTCTGCCTGGGTGATGATATTTTTAATATTT
TCTTGGACTAAACCGGGCTGATTGATCTCAAAAACAGCATTCTTCTTTTAGATATAAACA
TGTTCCTCTTTGCCCGGCTGGGAGAAGATCCCAGGCTTTTTGCTTTTGTCGGACTACAGT
GGCCATGGAGTCCAGACATTGTTGAAGTCTATTGAGGCCCTCTGCTGCTTGTTGCAGACC
CATTGAGGTTTTCTGAGATAGTTTATACTGGATTCCCAAGGCTCCACCTTATGGTGACAT
TTATGCTGCAAAAGTATTTTGCATTAAAATGGTGAAAGCAACAAACGTTTTAAGTATTTT
CTATTTTTTGCTAATAAGCAAAATTTTGTGCAGCTAAGTTGGCAGCAGTCATTCGGTCCA
TTTATGGACGGTACAGTTGAATGGTGGTCAAAGTTAGAGCCTGGAAGCCTTCAGTAAATG
CGCTGAAGTTGTCTGAGGGCCATCAGAGTTGTTGCTTATATTGGATTAGATTATTTATTG
AGAGTAGAACAAGCACTCTGATGGTCCTCTCTCCATTTGGGACTTTCTGTAAGGGGAGAA
ATTTCTCTGGCCCTGGATGGTGTGAAGTCCCACTGTGAGTAACTGCAGCTGGGCTGGTCT
CTATTGTACCTGGCAAAGGCCGATAGAAAGGAGCATAAGGAGGAGGTGAAACAAGCTTAG
ATTCTACAGAAGACTCTGATAGTGTGGGGATGCTGGGGATTCTAAAGGAGGTGTGGACCC
CTGAGTGCCCCTGTCTGGAGCTGGTGTTGGGCTGTGGGGTCTGGGGTCCCTTCCCCTTAA
TAAGAGATGATCTTCCAATTGTTCTGAGGGGCTTTCTGGCTTACTAGGCTTTAGCCCACA
GGTGCTGCGTAGAGCTGGATTTTGTTGTCAGGCCAGAACGGCTTGCACATAGGGTACTTC
AGACCATTTTCCCTGATTGCTACAGAAAAGATCTAGCTGTAGGATGGAGTTAAAGCTCAC
AGTCTCATTCTCCAGCCATGTTTTGTCAGCTAATCTGTAGGCAGGCTAAATAGTATTACA
AAAGAAGATAAGGTTTTCTTTTTTCTAAGTTCATTTAGCCAAAAGCTGTTCTAATTTTTA
GATATACATCCCAGGGGTGTTTCAGTGACAGTAGAGGAAGCGGCTCCCATGGTGCCGAGA
GAATCCTGCAATGACAGAACATTTACTGAAGTCCAGGAGGCTGTGGGCGTCCTCATGAGC
CAAGTGAAAACACCAAGGGGTCCAGCGCATCCCCTCGAAACCCCATTAACTGAAGCTCTA
GGAGGTCATAGGCATTTGCCATACACCGTCCTAGCTCCCCCAGCGGTGGACATCTCCAGC
CCTACGGAGATGACCCCCACTGCGGGCTGGGGGGCAGATGTCTGGCTGACAAGCCTTGCT
CTAATTCACTGGTTTGCCATTTGTGATGCCCAGTTACAACACCTGGAATGCTCAGATGCA
ATCCCTACGACTTGGCATCTGCTTGACTGTGCATCTTTTGTTCAGCAAAGAAAGCCGGTT
GAAGAACAATTTCAAGGAGCTGGGAAATGCATAAAGCCTGAAGGGACAGTGTTCTCTTAA
TGTGCTGCTCAAAACAAAACAAAAATTTTGTAAACAGAAAACCTGACCAGAAAATAAATT
ACAATAGCCACTAGGTGGCGATCGAGTATTGCTGAACGGACAGCAAACGACAAGCTGAGT
CTAAACTGTGGCCAGAAAGATGTGAAACTGAGCGGCAAATAGCCCAAATATGAAATGTTG
AGGGCAACCCATGTGGTTAGCGTATTTATCGATACTACAGAAGCCGCAGAGAAAAGGAGA
GCGGACATATATTCTCTCTCTAAAGAATGCGGGTGACTTAAAAACGTTTCCCCCAGAACT
TTACTGGAACAGCGCTGGAACCAGCAGCGATAGTTAACCAGGTAGTCTGAAACTGCCATA
GTATTCACTGCAAGTAAAGGGAAACTGAAATTAATGAAGCAGACAAACGTCTCCGCAGGT
CATGGCACCAGAAATGTTGATGGCTGATGTAATACCTTGGTTCTTATCTTCTTAGTTTAA
AATAATTTAAACAAGAGACACACAGCAAAAGAAGTACAGCATAATTTATTGCAAAAAAAA
GAATATTTTGAAAATTAAGTGCAGAATAGACGGTACAGTCTGAGAAAGAGATTCCAGGGC
AGCCTGCTCATAAAAGTGAGACAGCATTAATTATTGCTGGAGAAACCCTCTTTATGGGAG
TTTTGCATGATTATTTCATAAGAAGGTGGAAAGAAGTGTTACGGTAAGCATGTTCTGACT
GGTCTTCTGGTTATACATGTGCAGTAGCTGTACATATTTGTGCATACATTGCATGCCTCA
CTAGCATCTTAAATCTCCACCCAGGAATGTGTTTTTTACTATTAAAATGAACAAAGGGTC
AGCTTGAGGACACATAAAATCAAAATGCACATGCTCTGTAGAATTAAAAGTCCCTACTGA
AGATAGCGGGTTTCAAATGACCCCAAGTGCTCCACGTCTTAAAAGTTCCTCCGGTAAAGC
TGGAACACTATCTGTTCCTGAGGTATCAGGTCCCATTTGTGGCTCTGAGCCACTGGCAAG
CCAGGCCTGACTTGAGATGAGACCAATGATTTCAAGTGTAAAATGCCTAAATACTCAGTA
GCTTCAGGTTGCATTTTGGAGCTTGTCCACTTAAGTGGGTTGATGAAAATGGCTCACAAG
ACTCACGCCTCAGAAATGGGGTTTTTTCCTTTGCTCTTAGCAGATTTTATGCAACCCAAT
AATTAACCTTTCTGATGCCTAGACTTTCACATTCGTGAAAAAGGCGCCATTGAAAGTGAC
CTTTCCAAGAAGCCACAGCCCTTGTCACCCCTGCAGAGCTCTGAAGCTGCTCACAAGCAG
GCCAGGTGGAAGATTTCTCTCAAAAACGGTTGAGTGCGTGCTCTGGCTAGAGAAAAAAGA
GGGCTGCGGCACAATGACAGTGTCTTGGACATCAGGAAAGTTCTCACGCAGTTTAGGAAA
GAAGGCAGCACCCTGGGCTGCAGAAGACGTACTCCTCTGGAAAGAACCCTGGGTGCAACT
GAAAGAGGAACCTGAGAAGGATAGGGCCAAGCGGGTGAGGACAACCCGCCCGATTTGGGA
AAAGGTAAGGTATCTTTGTAGGGTAATACCCTCCTCACTGCTCAGCCCAGACCTGCCCTC
CAGGTGCACCTCTGTACTCACTCTCCTTGCAAAGAGTCGGCATAGCATCAGAACTCAGCA
GTGCTTTGGACACCGGGAAGTCCACACCGCTCTGCCCCTCCCTCCAGGGCTATGGACCCC
GGATCCCGGTACATGCTGGGATTATAGCTCTGAAGCTTACCGACAAACAGGCTGAGAGTA
GGTAACGGACTACAGCTCCCAGCATATTAGGTGGGGCGGGTACCACTCTGCCCCTTCTTC
CAGGGCTGCGCCTCGCCCTGGAGCCTGGTGCATGCTGGGATTGTAGTCCTGTAGCCCTTT
GACCAAAGGGTTGGGAGTGTTTATGAGAATGCATCTTCCAACAATCCTAGGGAGGCGCGC
ACAGCCCTGCCTCTTCCTCCGGTGACGCGCACTTTCCCGGAGCCCGGTGCATGCTAGGAT
TGTAGTGCTGCAGCCCTGTGACCAAAGGGCTGGGAGTGTTTATGAGACTGCATCTCCCAG
CAAGACCAGCGAGAGGCGCGGAGCCTCGTCCCTTCCTCCAGTGATTAGCGCACTCTCCCT
GAGCCTGGTGCATGCTGGGATTGCAGTGCTGCAGCCCTGTGACCAAAGAGCTTTGTTATA
GTTATCTGTGAAGTGTTCAACAAACTACTTTACTTCATTATTACTGGAAGCCAGAAGCTC
AGTTGTGTTCACTTTTTGGATTTTATAACAGTGAGATTGTGTAATATGTATACTTTTACA
TCTACTTTCTTCTATGCAACATTATATTTATGATATTAATTCATGATATTGCAGATAGCT
ATAGTTTATTTTAAAATTATTTTTTACATTGTGGTAAAGTATACATAAAATTAACCATTT
TAGCTATTTTAAGTGTGCAGCTCAGAAAAATTAACTACTTTCACATTGTTTTGCAACTGT
CATTACCACTCATAGGGACCTTCTTTCAACTTGCAGAAACAAAACTCTATACCCATTAAA
TAAGCTCCTTGTTACTCCCCCTCTAGCTCCTAAGAACTACTCTTCTATTTGGGTTTCTAG
AATTTAACTACTCTAAGTATCTCATAAGTGGAATGATTCAGTATTTGTCCTTTTATGACT
GGCTCATGTCACTTTGCACAATGTCCTTAAGGTTCATGCATGACGTACCATGTGTCAGAA
TTTCCTTATTTTACATAACTGAATAACATTCCACTCTATGTATAAATCACATTTTATCTA
TTAATCATTGATGGTAATTCAAACAACACTTGAGTAATTCAAACACCTTTTTGGTGATGT
GAGTAATGCTGCTATGAACCTAGGTGTATGTATATTATTTTGTGTCTTTGCTTTCATATC
TTTTGCTGCATACCCAGATGTGAAATTGCTGGATCGTATGGTGATTTTATGTGTAAATTT
TTTAGTTACTGTGTTGTTATTTTATAGCAGCTGCAGCATTTTACATTTCCACCAACAGTG
TACAAGGATTCTAATTGCTCCACGTCCTCACCAACACTTCGGATTTTCTGTTTTTTTTTT
TCTTTTGGTAGTAGCTATGCTGATGGGTATTAAGTGATATGTCATTTGGGGTTAGATTTG
CATTTCACTAATGATGAGTTTTGTTGAGTGTCTTTTCATGTGCTTATTAGCTACTTTACA
TAATTTTTAGAGAAATGTCTGCTTAAGTTTTTGCCAATATTTTAAACAAGTAGTTTGTTT
TATTGTTGCTGAATTGTTCTTTGCATATTCTGGATAGATTCCTATTCGTCTATTTTTCTT
TTGTTTCTTGTGTTGTGGGTGTCCTGTTTAAAAAAAAAAAACTGCCAAATCCAGTGTTAT
GACGTGTTTCCCCTATATTTTATTCTAAGAATTTTGTAGTTTTAGCTCTTACATTTAGGT
ATTTGATCCAGTTAGTTAATTTTTTCTTACAGTATAAGTGAAGGGCACAGGTTCATTCTT
TTACATGTGGGTACCTAATTTCCCCAGCACCAGTTGTTGTGAAGACAGTTCTTGGCTGGG
CACGATGGCTCACACCTGTAATCCCAGCACTTTGGGAGGCCGAGGCGGGCGGATCACAAG
GTCAGGAGATCAAGACCATCCTGGCTAGCAAGGTGTCCGCTCTGCTCCTGATCCAGCGAG
GCATCCATTGCCACTCCCGATCGGGCTGAAGGCTTGCCATTGTTCCTGCACAGCTAAGCG
CCTGGGTTCATCCTAATCAAGCTGAACACTAGTCACTGGGTTCCACGGTTCTCTTCCGTG
ACCCACAGCTTCTAATAGAGCTATAACACTCACCGCATGGCTCAAGATTCCATTCCTTGG
AATCCGTGAGGCCAAGAGCCCCAGGTCAGAGAACAGGAGGCTTGCCACCATCTTGGAAGT
GGCCTGCCAAAATTATGGAAGTGGCCCGCCACCATCTTGGGCGCTCTGGGAGCAAAGACC
ACCCCATGGTAACAGCACCTTAACTGTGTGTCCCCAAGGACCTACAGATCACAGGGCAAC
AGGGGCTGTGAGGGAGTTGTCTGGATTTCCCAAGGTGGAGGAGGCGAAAGAGGAGATGGA
TCCCAAGCTCCTGCACCAGCACCAGCGAGAGACAAAGGCCCCGCCAAACGCCGGAAGCCA
CGCCCTCCTCTCTTCTCAAACTGTGCGCCCGATTGGGTGGTTCCCACACCAGCGCCACTG
ATTGAATAAAACGCCAGGACCCACCCATCCGCACCCCACCCCGGCCCCTGCCCCACTCAC
CCTGAGCGTTAGTGCATTTTTGTTTGTTTCTTTGTTTTACTTTAAGTTTTGGGATACATG
TGCAGAACGTGCAGGTTTGTTACAGAGGTTTACATGTGCCATGGTGGTTTTCTGCACCTG
TCAACCTGCCATTTAGGTTTTAAGCCCCACGTGCATTAGATATTTGTCCTAATGCTCTCC
CTCCCCTTGACCCCAACCCCCTAACAGGCCCCAGCGTGTGATGTTTCCTTCCGGTGTACA
TCTGTTCTCATTGTTCAACTCCCACATATGAGTGAGAACATATGGTGTTTGGTTTCCTGT
TCCCTGTGTTAGTTTGCTGAGGATAATGGTTTCCAGCTTCACTCACGTCCCTGCAAAGGA
CATGAACTTATTCTTTTTTATGGCTGCATAGTATTCCATGGTGTATATGTGCCACATTTT
CTTTTTCCAGTCTATCATTGATGGGCATTTGGGTTGGTTCCAAGTCTTTGCTATTGTAAA
CAGTGCTGCAATAAACGTAAATGTGCATGTGTCTTTATAGTAGAATGATTTATATTCCTT
TGGATATATACCCAGTAATGGGATTGCTGGGTCAAATGGTATTTCTGCTTGTAGATCCTT
GAGGAATCACCACACTGTCTTCCACAATGGTTGAACTAATTTACCCTCCCTCCAGCAGTG
TAAAAACGTTTCTGTTTCTCCACAGCCTCACCAGCATCTGTTGTTTCCTGACTTTTTAAT
AATTGCCATTCCAACTGGTGTGAGATGGTATCTCATTGTGGTTTTGATTTGCCTTTCTCT
AATAACCAGTGATGATGAGATTTTTTAAAATATTTTTTGGCCACATAAATGTCTTCTTCT
TCTCCTTCTTCTCCTTCTTCTTCTTCTTCTTTGAGACGAAGTCTTGCTCTGTCACCCAGG
CTGGAATGCAGTGGCAGGATCTTGGCTCACTGCAACATCTGTTTCCCGGGTTCAAGTGAT
TCTCCTGCTTCAGCCTCCCAAGAAGCTGGGATTACAGGCACCTGCCAATATGTCTGGCTA
ATTTTTTGTGTTTTCAGTAGAGACAAGATTTCAGCATGTTGGCCAGGCTGGTCTCAAACT
CCTGACCTCATGATCCACCTGCCTCCACGTTCCAAAGTGCTGGGATTACAGGTGTGAGCC
ACCACACTCAGTCAAATATCTTCTTTTGAGAAGAGTCTGTTCATATCCTCTGCCCACTTT
TTGATGGTTTTTTTTTTCTTGTGAATTCATTTGAGTTCCTTGTAGATTCCAGATGTTAGA
CCTTTGTCAGATGGATAGATTGCAAAAATTTTCTCATTCTGTAGGTTGCCTTTCACTCTG
ATGATAGCTTCTTTTGCTGTGCAGAAGCTCTTTAATTAGATCTCATTTGTCAATTTTGGC
TTTTGTTGCAATTGCTTTTGGTATTTTAGTCATGAAGTCTTTGCTCATACCTATGTCCTG
AATGGTATTGCCTAGGTTTTCTTCTAGGGTTTTTATGGTTTGGGGTTTTACATTTAAGAC
TTTAATCCATCTTGAGATAATGTTTAAGGTGTAAGGAAGGGGTGCAGTTTCTGTTTTCTG
CATATGGCTAGCCAGTTTTTTCAGCACCATTTGTTAAATAGAAAATCTTTCCCCATTGCT
TGTTTTTGTCAGGCTTGTCGAAGATCAGATGGTTGTAGATGTGTGGTGTTATTTCTGAGG
TCTTTGTTCTGTTCCATTGGTCTATATATCTGTTTTGGTACCAGTACCGTGGTGTTTTGG
TTACTGTAGCCTTGAAGTATAGTTTGAAGTCTGGTAGCATGATGCCTCCAGCTACCAGTT
GTTTTTGCTTAGGATTGTCTTGGGTGGACAGGCAAACAGGCTCGAATAGTTGGGGTCACA
TGCGCAGAGTATCACAGCTAATTAAGAAGTGAGCTGAGACTTGAAATGCGCATGCTCTTT
CCCTTACCAGGATCTGTTGAGTCATGCATCTTAGCAGCTATTTAAGGGTAGGAAGTAGAA
CATTTGGACATCTTTTCAACAACTTATTAGGCATTTTCATAATGCAGGAAAGACCCTCAT
CCCATCCCTGAGCCCCTCTCTCACCACGCTGCACCTCACTGCTGACCACATTGTGGGGTG
GCCATTATCAGGCGGGCCAGAATCAGGCCAGAATAAGGCGGGCAGCGGGGGCTGGGAATA
AATAAGCAAGAATGATGTTGCCCATATTTGCTCATCTTAGAAAGGCTCCACAACCATTCT
GTGTGAAGTGATTATTCCAGGGTAATTGTGCCCTGACTGTGCTGCATGTCAGTCTGACTT
GTCTTTCTGAAAATCACTGGATTACTCTCATTAATGGGGGTATTTCTGTTTCTATTTGAA
AATGGCCAACTGTCCTCTGCAGGTGTCCTGATTTTGCCTGCTAGTTTAGACCCTGAAGGT
AGCAGTGAGAAAATGTTTTGGCCACATCAGAATACCTATTCTCAGCTGGAGTAGATATAG
AAATTTCTTAATAATATCTAACCGTTTTCTCAATAACCATTATATTTAACGGTGATAACT
GGAGGGCAGAGAGGGACACAGATGACACAATCTTCGAAGTTTAATTTGGTTATAAGGTTT
TTTGTTCTTGTTTTGTTTTGCTTTATTTTTGGATACAAGGTCTTGCTCTGGTGCCCAGGC
TGGAGGGCAGTGGCACAATCATAACTCATAATTTGGTTGTAACTGTTCTTTAAAAAATAT
TTTTGGCTGAGTTTGGTAGCTCACACCTGTAATGTAAACAATTTGGGAGGCCAAGGTGGG
ATGATCGCTGGATCCTATGAGTTCAAGACCAGTTTGGGCAACATAAGTAGGCTCAGTTTC
TACAAAAAATTTTTTTTAATTGGCTGGGTGTAGCATTGCATGCCTGTAGTGTAGTCCTCG
CTATTTGAGAAGCTGATGTGAAAGGATCACTCGAGCCTAAGAGTTTGAGGCTGCACTGAC
CCATGATTCAGCCACTGCACTGACAGACAGATGTGTGTGTGTGTGTGTGTGTGTGTGTGT
GTGTGTGTGTGTGTGTGTATAAACAATATGGATGTGAAAAAAATTCAAGCCCGGGAGAAA
AGTGAAAGCCCATGGTGGGGGATGTGGAGAAAGGTGAGTGCGGCTCCAGCAACTCAGTGA
AACTTGGTTTTCCATCTTGAAGAATTGCCCATACACACTGAAACCATAGCCTAGCACATG
CCAGTTATCACACTACACCTGCTGGGATACGACTATGTACCCTTTTTAAAAAAATAAAAT
CTTTCACCTAAGAGAAGCAGAAGAGAAAAGGAGTGTTTCACATCTAAAGCCTTCATTTTA
TGAAACAACAGCCACTTGTCATTTGAGTTGTCCAAAGGCGACTGACAGCACTAATACACT
TAATGAATCAACCAGGAGAAATGGGCCTCTCGGGTGAGGAGGAGGCACAATAGTAACTAA
ACCAATCCATTCTCAGCTTTACATGGTGCCCGTATCTCAAGAAGTGGTGTTAGCCATGTG
AACCGTTTTCACTGGACAAGGCCAGAAGAAAGAACATTTAGTACAACACAACCATGAGGC
TGCAAATCAAACTGGTAGTGGGAGCATGCACAAGGCTTCAGTGGCTGAGACACTGGTGGC
TACCCTTGGGTGTCACTTAAAACTTCAAGGTGAAGGACATTTTTTTTCCAGTTGGCTCAG
GGAAACTAATAAACATTAGAATTGAAATTTGTTTTTCTTTTCAAAATTTCTAAGACATAG
AGGACTCTCTAAACACTCCAAAAGACATTCAGATATACATGCAGCTGAGGACCTGCCTGC
TCTGCAGAGGGATGGCTGAGCAGCAGCCACCAGCTGTAATAACTTTAAACTTCTCCTCTC
ACAGGGACAGGCCACTCCCACACACACTGCTTACTTCATAGGCTGTGGCCCTCAGATGCA
CCTGGGGGACTGCTTTCCTCCCATTTCATTAGCTCTCCAAGACAGTCCATCTCACTCTAA
AACCTACACTAGGATGGTGAGTTGTAGACTCTCCTCCATTCTCCCAGTGCAGTGTGACTT
CCAGAGAGTGCTCCCCCATCCTCTTACCTCAACTGATGTGAAAAGGGCCAGTGCCTGGGC
AGTTAGATGTTCAGTCACCTCACAGGTCCAGCATGCCCAGGGCCTGGCCCCACAGCCTGG
CACCTCTCCCCTACCTGGCCTTCATGCCAGCCTTTTCTCTTCTGTCACCAATGTCAAGTG
ACATTCACCTGTGCCACACTCTTATGAGTGTGGTAAGTGATGGGTGGGTAAACCCCAGCT
GAGTGCCTGTGACTCTACCCTCTTACCTTTCACTCAAGTGACATTATAAGCATAATTTTA
CATTTGATTTAATTTATGCATAATCTTTTCTTATAACATTTCTGACAATAGCCCTCACAA
CCAAAGGAGACTGGGTTACAGAACACATGGGCAAGGCTGGGGTAGCAGGTTTCACTTACT
TTATTCCAATGTGAAATGAAGATGTGATGGTTTAAAACCAAGACAAAGTTGTTTATCAGC
TGTGGGGTTGCTACACTTGCTAGCTCATGCTCACTTCCTTTGAAACAAGGAATCTGGAGA
GACTATATTCATAAGTAGCTCTTTGCAAACCCCCAGGCAGAAGCCCCAGTCAGACGCAGC
TCCCTCAGGCTCTCAGGGCGGCAACTTCCTCCTCCATGTTGGGCTCTGCCATCAGGCAAG
GGAAGAGCTCCCTCAGGCTCCCAGGGCTGCAACCTCCTCCTCCATGTTGGGCTCTGCCAG
CAGGCAAGGGAAGAGCTCCCTCAGGCTCCCAGGGCTGCAGCCTCCTCCTCCATGTTGGGC
TCTGCCAGCAGCCAAGGGAAGAGCTCCCTCAGGCTCCCAGGGCTGCAACCTCCTCCTTCA
TGTTGGGCTCTGCCAGCAGCCAAGGGAAGCAGCACAGGCAGCGGGGGACAGGAAGCCACC
CGGGGCCATAGGGATCCCCAAACGCCCCAGAGCTATTCTCTGTAGAAAGGGCGGTGTGGC
AAGGACCAGGTATGGAGCTGGGTTCCACAGAGAGGTGACAGCCACTTCTGTATCTCTAAA
TTTCCCCCGGGATCCATGATCCAGCCCTGCTTTCCCCCAGGCCCTTCACCCACCCTGCCC
CCACTGTGTGTTAGGCAGCTCGGGTTAAAATGGGAGAAAAATATATTCAGATTGTAGCCT
CCAAGTTTTCCCATCTGGGCTGCAGAGAGTAGAGAAGGAAGTCGGGGCCTGTGGCGGTGC
CTTTTGCTGTGCCTGAGGGCAGGAAGGCCAGGGCTGGGCACATGGATGTCTCCGGGACCA
CCACTGCTGACTCCCTCCCCTCACCTGAAGCTACAACCAGCCCAGGCTATCACGATTAAT
AAAACCACTGCAGCTCTCATCCTGTCACAAAACTAATGTGCACCCAACTGCAGCCCTACA
CAGATCCCTGGCTTCCTATCCCAGAACACAGAAAATCCTCTTATCTTTTTTACTTAAAAC
CTGGACTTTAAGCCAGATTGGGCCTGGGGATAGAGGCAGCAAAAGCAACAGCCAGATGTA
TACACTCCAGATGTATACACTCAAGGGCATGGGCACATTCCACACTTGCTGAAGAATGAG
AGGCCTGAGAGACACCTGTTTCCCAGCTGCTAGCTGATGTCTACACACCCCATTCATGTG
TCTTCATTTAGGCCTCTGCATCATGTATTTGTTCAGCCAGTGCAAACACATCTTCTGGGG
GGCATCATTGATTGCAGCACCAGCCCCACTTGTTTCGGGAGGGAGTCAGGAGGAATCTGG
TCAGCTCCTAATCCCCCAGGACAAAGGTGCTGCCCCCTTTTCAGCACTCACATCCAGCAG
CACCATCTTGGGATGGTTTTTCAAACACAAGTAGCATGAGGTAGCAAGCATGGTGTGACA
GGCTCAGGGCCATAGGCAGCCGGCTGCTGGAGAAGCAGCACAGGGCAGGCACATCTGTGG
GTGGCACCCTGACAAGCCAAGGCAGCCACAGCCCCTACCCCCAACAGCCCCAGCCCAGAT
GGCATTCAGATCTTCCCGGATAGTATTGGGGTTCCCGATGCCCATCACTCCCCTGCTTAT
TAGCACTGCCTTGTGTTGGTTACTCAGGGACTAAGGAGAGGGGGTGGGGGATGTAGATCC
AGGGTGGGCACTGCCTCACAGCCAGAGTCCACCTGACTGCAGGCCAGCAAGCAAGCCCAG
CAGCTCAGCTCTAGACACTTAGCCTCACCACCTCTGGCTGCACTTTCTACGTATACTTTA
TGCAAAGGTAGAAAAAGAGGTCAGTATTAGCTGTTGTGACATAAAAGTCTATGCCCCATT
AAGACCTTCTTAAAATGCTGTTGCCTTAAGCCCTCTTTCTTCTAATAAAATTTATACAAA
TACACACATACAAGCTGAAACTACTATAAATGAAATATTAGGATTTTTTAAACCCATAGA
CAAACACTAAAACAGTCACTGTTTGAATGCAGAGAAAGTGGGAGTCTAAAGCAGCTGACC
CCAAAACAGCCTTACCAAGCCCAAGGCCAGGCCAGGCAGTCTGAACACTACAAGGTCACG
TGATGGTCACAGAGGATGACAGCTCCCATGAGTATTCTCAGGCACTGTGTTAGCTTCTCA
CTCACAGAGTCTCAGAATGCCTCCTCACCAATACCCTGTGAGGGAAGGCCCCACCTCACT
ACAGCACGAGAGGTTCCTGAGCTCTTCCCAGAAAATGGTTATCAAAGGGTGGAGCTGGGG
GAAGCCCAGACAGAACAAGTGAGTCCCCAGGGTCTCCTTAACCTCCCTCAGCTCCTCCAC
ATGGGGCCCTGAGGGAAAGTGAGCGGCCTCCTAACCCCTTTGATAGGGTTCCAGTACTGC
AGGTCTGGACCTCCTCATTTTCTGGAACCACAGGAGGTGACAATGCAAACCCAGGCCCCT
TATTTGCCGTCCCTCAATGCCAGGCCAGGCCCAGAGCCCTGTGCTGACACAGCCCAGGGG
ATGCTCGAGGCCCACCTCAGCACAGTCACCAATAGCGTAGTGAGATGAGCAAGGAGGTGC
AAGTAGGCACAAATCCCCATGGACATGGCCTCAGGCATGTTCCACAGGCTCAGGGTCTCC
CTGATGAGCTCACAGCCCTCCTTCAGGGGTCCTGCAGAGCACACACCCAGGGAGCAGTGC
TCAGATGAGCAGGCAGGCCCCAGATTCCCCACCCCAGGATGATCTGTTCCACTTTGCAGG
GCTGCTGCATTGGCCAGTCCCCACTGCTTTCTGGTGGGATGTTTGAGTTGAAGTGAATGT
TGAAGGGCATAGAGCTGATGGGGCTGACTGCCTTGCAGATGTTGTAAATCACCTCCTGGC
TCCACGGGTCAGCTGTGGAGACACAGCTTGATGGGAGGTAGCCCCACTCCACCATCAGTG
GTGCTGGGCTGCCCTGATCTGCACCTTCCAGCTCCTTGCTGAGATGTCTGCATGTTTCTC
TAAGGGACTGGGTCACGAGACACCCCTGGCAAGGCCCAGCTGGCAGAATAGGCTGGACAC
TCTCCCTCAGCCTCCCCAGCAGCCCGGGCTGTGCTGTCACCTGTGCTGATGATCTCACTT
CTCTATCTTAATAACAGCACTGATAACTTTTAAGCCCTAGCAAGCTGAAACTGCAAGACA
AATGATCTTCTGCCTTAGAAGGGCTATGGCTGGGCAGTGTGTGCCCAGGTGAGAGCCCTG
TGGTTGTTAGTGGAAGTAGGGAGCTGGATGGGCCTGGCCCCATAGCCTAGTGAAAACTAG
GGCCCTCTCCTTCCAGAGCATCAAAGTCTTAGAGGCTGGAAAAAGGTGCTTGTGTGGGCT
GCCAAGAAGCAGAAGGCTAGAAGGCTTTGCAAGGAACCCCAACAGACTTCAAGGTGCCTG
AGAGGGCTGGGCTTATTCCAGCTTTCTTTGCTTTCATTCTGTTAGCAAGAAAACCTGCTC
ACAGATGGCAGGTGGGCCTGAGGCTGCCAGTCACTCACCAGAGGCTATAGGTGCCTCGAT
TGTGGCTGTTTCTTGAAGCAGCTGCTCAGGCCGGTTATTGCAGAGCAGTTCCCTCATTAT
CCACAGGTCCTTGTTCCAGCCCCGGCTCTGCAAAGGGACTAGGGAGGGACTAGG
>scf7180000000011|quiver
CTTTTTCTCAATGTATGAGAGGCGCATTGGAGTTCTGCTGTTGATCTCATTAACACAGAC
CTGCAGGAAGCGGCGGCGGAAGTCAGGCATACGCTGGTAACTTTGAGGCAGCTGGTAACG
CTCTATGATCCAGTCGATTTTCAGAGAGACGATGCCTGAGCCATCCGGCTTACGATACTG
ACACAGGGATTCGTATAAACGCATGGCATACGGATTGGTGATTTCTTTTGTTTCACTAAG
CCGAAACTGCGTAAACCGGTTCTGTAACCCGATAAAGAAGGGAATGAGATATGGGTTGAT
ATGTACACTGTAAAGCCCTCTGGATGGACTGTGCGCACGTTTGATAAACCAAGGAAAAGA
TTCATAGCCTTTTTCATCGCCGGCATCCTCTTCAGGGCGATAAAAAACCACTTCCTTCCC
CGCGAAACTCTTCAATGCCTGCCGTATATCCTTACTGGCTTCCGCAGAGGTCAATCCGAA
TATTTCAGCATATTTAGCAACATGGATCTCGCAGATACCGTCATGTTCCTGTAGGGTGCC
ATCAGATTTTCTGATCTGGTCAACGAACAGATACAGCATACGTTTTTGATCCCGGGAGAG
ACTATATGCCGCCTCAGTGAGGTCGTTTGACTGGACGATTCGCGGGCTATTTTTACGTTT
CTTGTGATTGATAACCGCTGTTTCCGCCATGACAGATCCATGTGAAGTGTGACAAGTTTT
TAGATTGTCACACTAAATAAAAAAGAGTCAATAAGCAGGGATAACTTTGTGAAAAAACAG
CTTCTTCTGAGGGCAATTTGTCACAGGGTTAAGGGCAATTTGTCACAGACAGGACTGTCA
TTTGAGGGTGATTTGTCACACTGAAAGGGCAATTTGTCACAACACCTTCTCTAGAACCAG
CATGGATAAAGGCCTACAAGGCGCTCTAAAAAAGAAGATCTAAAAACTATAAAAAAAATA
ATTATAAAAATATCCCCGTGGATAAGTGGATAACCCCAAGGGAAGTTTTTTCAGGCATCG
TGTGTAAGCAGAATATATAAGTGCTGTTCCCTGGTGCTTCCTCGCTCACTCGAGGGCTTC
GCCCTGTCGCTCAACTGCGGCGAGCACTACTGGCTGTAAAAGGACAGACCACATCATGGT
TCTGTGTTCATTAGGTTGTTCTGTCCATTGCTGACATAATCCGCTCCACTTCAACGTAAC
ACCGCACGAAGATTTCTATTGTTCCTGAAGGCATATTCAAATCGTTTTCGTTACCGCTTG
CAGGCATCATGACAGAACACTACTTCCTATAAACGCTACACAGGCTCCTGAGATTAATAA
TGCGGATCTCTACGATAATGGGAGATTTTCCCGACTGTTTCGTTCGCTTCTCAGTGGATA
ACAGCCAGCTTCTCTGTTTAACAGACAAAAACAGCATATCCACTCAGTTCCACATTTCCA
TATAAAGGCCAAGGCATTTATTCTCAGGATAATTGTTTCAGCATCGCAACCGCATCAGAC
TCCGGCATCGCAAACTGCACCCGGTGCCGGGCAGCCACATCCAGCGCAAAAACCTTCGTG
TAGACTTCCGTTGAACTGATGGACTTATGTCCCATCAGGCTTTGCAGAACTTTCAGCGGT
ATACCGGCATACAGCATGTGCATCGCATAGGAATGGCGGAACGTATGTGGTGTGACCGGA
ACAGAGAACGTCACACCGTCAGCAGCAGCGGCGGCAACCGCCTCCCCAATCCAGGTCCTG
ACCGTTCTGTCCGTCACTTCCCAGATCCGCGCTTTCTCTGTCCTTCCTGTGCGACGGTTA
CGCCGCTCCATGAGCTTATCGCGAATAAATACCTGTGACGGAAGATCACTTCGCAGAATA
AATAAATCCTGGTGTCCCTGTTGATACCGGGAAGCCCTGGGCCAACTTTTGGCGAAAATG
AGACGTTGATCGGCACGTAAGAGGTTCCAACTTTCACCATAATGAAATAAGATCACTACC
GGGCGTATTTTTTGAGTTATCGAGATTTTCAGGAGCTAAGGAAGCTAAAATGGAGAAAAA
AATCACTGGATATACCACCGTTGATATATCCCAATGGCATCGTAAAGAACATTTTGAGGC
ATTTCAGTCAGTTGCTCAATGTACCTATAACCAGACCGTTCAGCTGGATATTACGGCCTT
TTTAAAGACCGTAAAGAAAAATAAGCACAAGTTTTATCCGGCCTTTATTCACATTCTTGC
CCGCCTGATGAATGCTCATCCGGAGTTCCGTATGGCAATGAAAGACGGTGAGCTGGTGAT
ATGGGATAGTGTTCACCCTTGTTACACCGTTTTCCATGAGCAAACTGAAACGTTTTCATC
GCTCTGGAGTGAATACCACGACGATTTCCGGCAGTTTCTACACATATATTCGCAAGATGT
GGCGTGTTACGGTGAAAACCTGGCCTATTTCCCTAAAGGGTTTATTGAGAATATGTTTTT
CGTCTCAGCCAATCCCTGGGTGAGTTTCACCAGTTTTGATTTAAACGTGGCCAATATGGA
CAACTTCTTCGCCCCCGTTTTCACCATGGGCAAATATTATACGCAAGGCGACAAGGTGCT
GATGCCGCTGGCGATTCAGGTTCATCATGCCGTTTGTGATGGCTTCCATGTCGGCAGAAT
GCTTAATGAATTACAACAGTACTGCGATGAGTGGCAGGGCGGGGCGTAATTTTTTTAAGG
CAGTTATTGGTGCCCTTAAACGCCTGGTTGCTACGCCTGAATAAGTGATAATAAGCGGAT
GAATGGCAGAAATTCGATGATAAGCTGTCAAACATGAGAATTGGTCGACGGCGCGCCAAA
GCTTGCATGCCTGCAGCCGCGTAACCTGGCAAAATCGGTTACGGTTGAGTAATAAATGGA
TGCCCTGCGTAAGCGGGGCACATTTCATTACCTCTTTCTCCGCACCCGACATAGATAATA
ACTTCGTATAGTATACATTATACGAAGTTATCTAGTAGACTTAATTAAGGATCGATCCGG
CGCGCCAATAGTCATGCCCCGCGCCCACCGGAAGGAGCTGACTGGGTTGAAGGCTCTCAA
GGGCATCGGTCGAGCTTGACATTGTAGGACTATATTGCTCTAATAAATTTGCGGCCGCTA
ATACGACTCACTATAGGGAGAGGATCCGCGGAATTCCAAATAATTGATGTAGACACTCAG
CCGTCAAGAAGGTGGAGCCAACTCCTTACGGAGTGAGGCTCTGCATAGTGACTTGCTCCA
AAAGAACACATGCAGTACGGACAAGGAGGAGAAATAGCCTCACAGTGGAGAAACCTGACA
AACATTAACTCTGCCAAATGATCCAAGTGAACATCAAAGGTGACAGTTCAACTTGAGAAC
ATGAAGTGACAATGGGGGACATTCTACAACATTCCTGACCAATCCTCCTCAGTGCTATGA
AGGTCATCATGAGATGGAAAGCCTGACACACTGTCACAGCCAGGAAGAGCCCACGTGATG
TCTACATGTCATGCGGGATCCTGGATGGGATCCTGGGTCAGAGTAAGATAGAACTAAGGG
AATCCAAATGAAATATGAACTTCGGTTAATAATAGTCTATCAGTATTGGTTCATTAACTG
TGACAAATTATGTAAGATATTAATAAGCCATGTGAGACACACTGATAGAAGATGTTAATA
AGAGAGGAAACTAGGTTGCGGCTACATGGGAAATCTCTGCTTTTTTTTGACAATTTCTGT
GTAAGTAAAAAAGATGATGTAAAATAAAACTTTATTTAAAACACTGTTTTTTTTGAACAC
TTCCTTGTTTAATTATTTATACCATGAATTACTAGTAATTGACACTGTTAACTAGTCCTG
TTTTTTTAAATAAGAGTATTTATGACACAAAAAATTAAACAGTGCAGACTGATACATAAA
TCAAATGTTCTTTACATGTTTTCTGTTGCAGTAGTAACACATATGTGTAAACTTAATTAT
CACGTTTTTCTTGTGCAGTGGTTGTGTCCTGAGTTCATTCTCTAAAATGCTGTTCACCTT
AGACCAGGAAAAATATTAACCATACAGACTTTGTTTTAATTCATAGCTAAATATTTTCAA
AAGAGTGACTTTGTAAAAATATGTTCCAATGGCAAATTGATTCATTGTGATGGGATCACT
TATTCCAAAGACTTCCTGTCTTTATTTTGTTGCCATGCCTACCTTTTAGCCATGATAAAA
CAGAATCAAATATTGGCCACTGGGAAAAAATATTCAAAGCAAGAAAGAATGTGAACAGAA
CTTATGACCATGATGATTCAATGTTTTACCACAATGCTTTCTAAAACAGAAGAGTGTAAA
AGGATATTCAAAGTCAATTTCCTCAGCAAGGCTTTGCAGAAAATGAGGAAACTACAGAAA
CAAAAATGGCAGGACATTCTACGGGTGATTTTAAATGTTGCTATGTTTTATGGGAAAAAA
TACTTTACCTTTTAAAGAATCACAAAGAATTATTGGAAACCCAAACTCTGGAATGTTTGC
AAATTTAGTTGAGCTTCTATGTAATTATGTCTATATAGGTAGCCAGGAAGTTGATGATTT
TTTAAAAATCTGTGCCTTATTTGTGTGATAAAATACACAATGAATAATTAATGCTCATAG
GAAAACCTTATGAAGGGAAAATAAATCTTGGGGACCCAAAATCACTAAGCTAAAGGGAAA
AGTCAAGCTGGGAACTGCTTAGGGCAAACCCGCCTCCCATTGTATCCAAAGTCACCCATC
TGCTCACCGAGATAAATGCATACCTGATTGCCTCATTTGGAGAGGGTAATCAGCAATGCA
AAAGAATGAAACCATTTGTCTCTTACCTACCTATGACCTGGAAGCCCCCTGTCTGGCCTT
CTCACCTTTCTGGACTGAACCAATGTACATCTTACACGTATTGATTGATGTCTCATGTCT
CCCTAAAGTGTATAAAACCAAGCTGTGCCCCTACCACCTTGGGCCCATGTTGTCAGGACC
TCCTGGGGAGGCATCACGGGTGCACATCCTCAAGATTGGCAAAATAAACTTTCTAAAAAA
TCTGAGAGCTGTCTCAGATTTTCAGGGTTCACACATGTAATGTAGGATGTCAATGTTTAT
AAAACAGACATTATTCTATCTACTATTAGAAATATGCTGCCAATTAACCTTACACTTTCT
CAACAAAATAAAAAATGTTGATGAGGTACAAATAATATATCTAAGCTTAAATATTGTTAC
AAGTTTTAATATGCCTACTTTTCAATTTTTCAATACTATTTTTACTAATTTAACACTTTA
AGTGAATAACTAAAACATGAATAAGTGTTTACAAGGGGTGCACATGTTTCCTCCAGCCTC
TGCCTATCCCCAGCTTTCATCCCAACTGTCTTGATGGTGGCTCTAAGCATTTCTCCTTTC
TCTATGCCAAGATCTCTCCCAGAAACAAACCCAAACCTTACTATATGTTATGGCACGCTA
TGATGATGAGCAGTGATGAGCAGCCGAAGCCTCAAGGAAGGGATGCTTTTGTAAAACAAG
ACTTGTAGAATATAACGTGTGAAAGTAAAGCCCATGGCAGAGCTCCCTCCTCAGCACACG
GGGAGCAGACAGGAAGCTTTTGCCTCACCTTCCTCAATGGCCTGCAGCCACGTCTCCCAG
GTCAGTCTTAAGGACAACGAAACTCTGGTCTTCACTGTGGACATGCCACACTACCAGGTG
CTCCAAAGCCATGGTGACCCATCCTCGGGTGGGTCCTGAGAACAAAGCTCTGGTTCTAAT
CCTAACCCTAACCCTGTCCCAAGACTTTGAGCCTGAACCTAAATCCTGATCCCTACCCTG
GTCCTTAATTCTGACCCTTACTTTAACCCTGACTTTGATCTTGACCCTGACCATGACCCC
ACCTCTAACCATACTTCCGGCCCTGACTCTGACCCAGATCCTAATCCTATGCCTAACCCT
ATTATTATCTTTACAATCTATCTCTACTCTTACCCTCTAGTGCTAAATAGCTGTACCCAA
AAGCACTTTTAAATTATTTCTTTTCTTGAATTCTCTATGGACATCCTAAAGGAGATGTCA
ATATGTATTGCATTCCCTCTGAGTGGTATGGCTTCAGATATGAAGTTCTAATACTTTGCA
AGACATAAAAAGTTTGGAGGGTAACAGCACTGGGTTGTTAGGGATGTATGTTGGCATTCA
TGATAGTCATTGGTGTTGTTCTCCAAATATTTTCAGTTCATTTTTTATGAATGCATTCTG
ACTGTTCCATCCCACCTACTTAAATTTTCCCATGGCCACATGACTTTTTTTTTTTTTTTT
TTTTTTTTTTTTTTTGCCAATGGAGGTGAGAAGAAATAACATGTGACTTTTTCAGGAGAA
ATCTCCAAGAAACAGCGTTCTATTCCACATGCTTTTTTCTCTTTTCTATAGCAATGGGGA
TCTTATTGACAGTCCCTCCTTCCTTCTGGATTCCTGTGTTAGGATGACACAGCACAGAGC
TACCTCTCACCTGACCAGTCATGAGATGTAAATAAATGAGGAAGAAGATTTTTGAGCCAC
TGAAATTTGGAGGTTGTTTGTCACCACAGTTTAAGCTAGCCCCCACTGACTGATGCACGG
CTGAAGAATGAGTCCGAACTGGCTCTGGACAAGACATGTGAAGAGCGCTCCAGGCTGAGT
AAAATTCAAGGGTTGCCTCAAAGATAACAGTGAGCACGATATGTTATTGGGGTGGGTGTG
GGATAAATAAGGTATATCAGGTGAGAATAAGAATAAACTCAACTTTAAAAGACGGCGCTG
ATTTGCACTGTGGAGAGATTCAAATGCCCTGCTTAGCATTTGAGATTGTGATGGATGAAC
AAACTAATTAAGAGCCCAAAATGAAAGCTGGGGATAAATATCTGAAGGTGTCTAATATCC
CAATTTTTCATCCTAGAATGGGCAGAGTCCTTGACCCCATTCTAGGGAGACTTCCAAAAG
AAAAAAGACCTGCATTTCTTCAACAACCCACACTGAGAGACTTTCCTGTACTTTTGACCT
GTGGCTAACACTCCTCACCTTTCATTCTGTCATCAGTGTTTTGGGGAAGCACCTTTATCT
CTCTGATTTACAGGTTATTAAGTGGCCCTTACAATTCCCTCCAGAGATGGAAAAGACATG
ATGGTGTCTGACCTCACAGCAGCAAGCAAGCATGTGTGCTCAGAAGCCACATGGCTCATC
TGCTAGGAGCTTACTAAATACGATGTTCTACAACATTGCCTAACACAAGGGGAGACGCTC
CTGACTCACAGTGTTTAATTGCTCATCTACTTCATTTTCTGCCCTCTTGGGCTTATAAAA
TGAAAAGAACCCTGGGGTGATACAGTGAATCAAAGGGGTGCCAGCCACATCACAGCAAAA
TAGATTCCTAAAAGATCCCTGGCCTAAGATGACAGTCTTGGCTGGATACGTTTGAATGTG
CTCATAGTGGATGTGGTAGAATGAAGCTGGTTGAAATGTTCATATTAAAGAACTTCCACC
CAGATTGCAAAAAGAGAGAGAGGAATGGAGATGGCAGCACAAGTCCCTACATAAAAGCAG
ATGTTTTGAGATCAGTTATATTTCTTCTGACAAAAATTGAAGACAGAAACGAAAGTTTAG
CCTGAGACTACAATTAATTGGGCAATAAGCCAGAGGCACATATGGCATAGGCAGATTTAA
ACATTTCTCCCTTATATTAATACAAATACTAAAATTACAAATACTTTGATTCCAAATAAA
ACAAATATTTTAAAAATTTAATGAATAAATACTAGGGTCTACAGTAGTATTTGAAGGAGA
TCTCACAAACAGGTTTGGTTTTTGAAGGTTAGAACTAGTGGTCTGGAGAATTCATTTCAT
TCCGAGACAGAAAGAGGAATTTCTTGGGTTCCTTCAGGAATGCGTCTAGTTTTGCCTCAT
CTTTGTTTGAACTATAGATACAGCAGAAGAAAACATGAGGATTTCACAGATTTAAGGTGC
AAAAAGTCACTGGGTTCTCTAAGAAGTCTGGGATTCTTCTGCTGGAAAAATAAGTTTGTT
GAGAAAAAATGAGTTGGAGGAGGCTGTTATTGAAGTGAAGCAGAATTGTTTTTACTAATC
TGCTTATTACCCACTCTGTAATGTGGAAACAAATTATTCACTCACAAGGTCCTCTTACTG
TTCCTAGAATGCAGTGGAAAGAGAAAAGATTAGTTTTTCTCCCTCAGAACACAACCACTA
GAAACATTCTACCTCAGATGAGATATTGCTTAATTATTTTCAAAAGACAGTGAAAAATCA
TGGATGTAAATGTTTGCTGCAAAATAAATACACGCTAGAAACAGAAGCATCTCAGTCACA
GCTATATTAGAGCTACCTGTGTTCCCCTGTCACTGAGATTAAAACAAAAATGTCCAATAC
AATCATTCACAGCATGGGAAAGGGGAAGTTGAAGGATGGAAAGGCCAGGCATAAAAGGAT
TTCAGAATTTCCGTCCATAAGGAAGTGGATTTGTGCATTGTCTGTTACTGTGTGCAAGGT
GAAGTTTGGAGAATGAAAACGTGCAGTAACAAGGGCTCCTTTGTCCATCTCACCTCTCCA
GATACCACGTTTCAGACATGTTGCATTTCACTTGAAAGGTTGATATAATTCTTTTAAAAG
AACACTTGCGGTGTTTGAAGCGACAAAGGCTGCTGTGACAAAAAAGCAGTGAAAGGGAAT
TTTTTTTAAAAAAAGCAAACAACAACAACAAAAACCCCACAGAAAAGCAAACAACAAACA
AACAAAAAACAGAGGAAGAAGTCAAACACCCTGAGCTATGACTACTTCAAGGAAGGGGCT
ACAAGAGGCAGTTGGAAATTCCATTTGCTTTGCAACTGTGGGTTTTCCAGCCTGCTTCCT
TTCTAAAGTATATTACTCTGCTTTTGGTTCATGAAATTTTCAGTTTCTGTTTTCTGGAAC
AGCTATGTACTTTCTTTATCTATCATCTATCTATCTACCTTCCTATCATCTATCTATCTG
TTTACTATCTGTCTTTTCTACCTTTTGCTATCAAAAGCTTGGGTCAAGCAGTATAGAATT
CCAGTGTATGTTCACTCTACCATTTAAAACAAGAACTCTTGTAGGAATTCTCCATCACAT
CATAAACCTGAGCTTTCTAAAACAAGGTGTGGCAAACTACCATACATGGACTATGTCTGA
CACAGTCTGCGTTTGTAAGTAAAGTTGTAATGGGACACAGCCACATACATGTGTTATATA
ACGTCTCTGGCTACTTTCATGGTATAATGGAAGAGCTGAGTCATTGAGAGAGAGACCATA
TGGCTTGGAAAATTTAAAATATTTAACATTTAGCCCTTTGCAGAAAATATTTGCTGACTC
TTGTTTTAAAAGATCTCTGTGGCCAGGCGTGGTGGCTCACGTCTGTAATCCCAGCACTTT
GGGACGCCGAGGCTAGCGGATCACGAGGCCAGGAGATCAAGACCATCCTGGCTAACCCAG
TGAAACCTCGTCTCTACTAAAAATACAAAAAAATTAGCCGGGTGTGGTGGCGGGCGACTG
TAGTCCCAGCTACTCCAGAGGCTGAGGCAGGAGAATGGTGTGAACCTGGGAGGAGGAGCT
TGCAGTGACCCGGGATCGTGTCACTGCATTCCAGCCCGGGCAACAGAGCAAGACTCCATC
TCAAAAAAAAAAAAGGATCTCTGTTTAGAATGCTACCTATTGCCTTCTGGATAGAATCAC
AACTCTTTACCACAAACAACACAGCTTCAGCCCTGCTTCTATATCCAGCCTCATCTATTT
CTGCTCCTCCTCCTTATTTTCCTCCTGGACATGCTGATGGATTGTCAGCTTCCCAGATGT
GTGAGAGTCTCTCCTGCCTTCCTAACATTCTCATGCTCTCCCTCTGCCTCTCAAGAAATT
CCTGCCACATCTCTCATGACAAATCCCTTCTTCATTCTTTAAGATGAAGCCCCTTTGCTC
CTTCCTTAAGGATGTCTGTCTGGCTTCATTTTGGGGGACGTGCTCCTTCTGCATCTCCCA
GAGCCAGCCTGTGTGTGTCAGCTACAACATTTCTTTGCATCTCTGTGTCATATATCACCA
AATCTGCCTAAGCTTGAGTGAGTCACTGCATGACAATTTCAGACTCCACCAGCAATGTCC
CCACTAACCACGAGGCTTAGACATTTGTCCAGTATGCTGCGGGTTGTGGGGTGGTAGCAG
TAACCAGCTGGTGAGCATCATTTCTTACATCAGAATCAAATCTGTAGATCTCTGCCATTC
ATAAGTATTTGGAGTTTAAAATTAGCATATTTTCCTTAAAATAAGAACAAATGGCTTGAG
TAGGCTTTTGGAACGTAGGATGTTTCCATTGGTTCATTTCTGTGTTCAGTATTCCCATAT
GAATCTAAACACTACTCTGCTATTAGTAGCTGTGTGACCCTGGGAAAGTCACTCAATCTC
CCTCAGCTAAATTTTGTTGTGTGTGTAATGAGAAGAGAGTTGTGATTTGTATTTAGTGAA
TAAAAACAAACAAAAAGCATTTAGCTTTCTGGAACCTGGTATGTAGTAGAACCTCATGTA
AATACTAGCTCTGTTGATAAAACTAGACCAAAAGAAGGTTTCAAGGTCAACAACAGTATG
AGGCAGTGAAGAACATAGAGGAGAAGCTGCTTCTGCAGCCTGTAGCTCCTGGGGACCCGT
TTTGTCCATGATTTAGCAGGAACACACTACCTTTCCATGAGGAGAAACTGTCCACAGAAA
CCAAGGCCATTCTTTGAAGACAAACATGTCTTAATAGCCTATATATTAAGTAATAGTGTA
ATATAAATAATAATTTATTATTAGTAATAATGTGAAATTATTTACACTACCCTAACCCTA
AACCTAACCCCAATCCTAACCCTAACCTTAACCCTAAAACCTAACCCTAACCCTAACTGT
AACCCATAACCCTAACCCTAACCCTAAACCTAACCCAGCCCTAACCCCTAACCCTAACCC
CTAACCCTAACCAGTAACCCTAACCCTAACTCTTAACCTGAACCCGAATCCAAACTTGAA
CCTGAACCCTAAGCCTTACCCTAAGCCTAAGCCTAACCCTAAGCCTAAGCCTAACCCCTA
ACCCTAACCCTAACCCTAAACCTAATGCTCACCCTAACCCTAACCCTCACCCTCACCCTG
ACCCTCACCCTAACCCTCACCCTCACCCTAACCCTCACCCTCGCCATTGTGACATATTGC
AGGAAACAAAATCCAGGTGATGTAACTCTTGTTTAGCCTCTGCCTACAGGAGGCATTGTG
ACATATCTCTACACTGATCACACAGGTGATGGAACTCTTGTCTAGGCTCTGCCTATGGGG
GCACTGTGATAGATCTCTGCACTGATCACCCAAGTGATGTAATAATTGTCTACACTCTGT
CTACGGCAGCTTTGACATATGTCTGCACTGATGACCCAGATGATGTAACTCTTGTCTAGT
CTTTTCCTATGTGGGTTTTGTGACTTCTCTCTGCACTGATCGCCCAGATGATGTAACTTT
TGTCTAGGCTCTGCTTACTTGGGGGATTGTGACATATCTCTGCAAAGATCACCCAGATGA
TGTAACTCTCCTCTAGGCTCTGCCTACTGGGGGCATTGTTACATATCTCTGCACTGATCA
CCCAGGTGATGTAACTCTTGTGTTGGATCTGCCTATGGGGGCATTGCAACATATTTCTGC
ACTGATCACCCAGGTGATGTAACTCTTGTCTAGGCTCTGTCTACTGGGAGCATTGTGACA
TATTTCTGCACTGATCACCCAGGTGATAGGACTCTTGTCTAGGCTCTGCCTACTGGAGCA
TTGTGACATATCTCTGCCCTTATGACCCAGGTGATGTAACTCTTGTCTAGGCTCCGCCCA
CAGGGGACATAGTGACATATCACCGTACTGATCATCCAGGTAATATAATTCTTATCTAGG
CTCTGCCTACAGGGGGCATTGTGAAATATCTCTGCACTGATCATCTAGGTAT
>scf7180000000012|quiver
GCGCGCCTGGGGCTCTCCCACAGGGGGCTTTCGTGAGCCAGGCAGCGAGGGCCGCCCCCG
CGCTGCAGCCCAGCCAGGCCGCGACGGCAGAGGGGGTCTCCCAACCTGCCCCGGCGCGCG
GGGATTTCGCCTACGCCGCCCCGGCTCCTCCGGACGGGGCGCTCTCCCACCCTCAGGCTC
CTCGGTGGCCTCCGCACCCGGGCAAAAGCCGGGAGGACCGGGACCCGCAGCGCGACGGCC
TGCCGGGCCCCTGCGCGGTGGCACAGCCTGGGCCCGCTCAAGCGGGGCCGCAGGGCCAAG
GGGTGCTTGCGCCACCCACGTCCCAGGGGAGTCCGTGGTGGGGCTGGGGCCGGGGTCCCC
AGGTCGCCGGGGCGGCGTGGGAACCCCAAGCCGGGGCAGCTCCACCTCCCCAGCCCGCGC
CCCCGGACGCCTCCGCGCGGCAGGGGCAGATGCAAGGCATCCCGGCGCCCTCCCAGGCGC
TCCAGGAGCCGGCGCCCTGGTCTGCACTCCCCTGCGGCCTGCTGCTGGATGAGCTCCTGG
CGAGCCCGGAGTTTCTGCAGCAGGCGCAACCTCTCCTAGAAACGGAGGCCCCGGGGGAGC
TGGAGGCCTCGGAAGAGGCCGCCTCGCTGGAAGCACCCCTCAGCGAGGAAGAATACCGGG
CTCTGCTGGAGGAGCTTTAGGACGCGGGGTTGGGACGGGGTCGGGTGGTTCGGGGCAGGG
CGGTGGCCTCTCTTTGGCGGGGAACACCTGGCTGGCTACGGAGGGGCGTGTCTCCGCCCC
GCCCCCTCCACCGGGCTGACCGGCCTGGGATTCCTGCCTTCTAGGTCTAGGCCCGGTGAG
AGACTCCACACCGCGGAGAACTGCCATTCTTTCCTGGGCATCCCGGGGATCCCAGAGCCG
GCCCAGGTACCAGCAGGTGGGCCGCCTACTGCGCACGCGCGGGTTTGCGGGCAGCCGCCT
GGGCTGTGGGAGCAGCCCGGGCAGAGCTCTCCTGCCTCTCCACCAGCCCACCCCGCCGCC
TGACCGCCCCTCCCCACCCCCACCCCCCACCCCCGGAAAACGCGTCGTCCCCTGGGCTGG
GTGGAGACCCCCGTCCCGCGAAACACCGGGCCCCGCGCAGCGTCCGGGCCTGACACCGCT
CCGGCGGCTCGCCTCCTCTGCGCCCCCGCGCCACCGTCGCCCGCCCGCCCGGGCCCCTGC
AGCCGCCCAGGTGCCAGCACGGAGCGCCTGGCGGCGGAACGCAGACCCCAGGCCCGGCGC
ACACCGGGGACGCTGAGCGTTCCAGGCGGGAGGGAAGGCGGGCAGAGATGGAGAGAGGAA
CGGGAGACCTAGAGGGGCGGAAGGACGGGCGGAGGGACGTTAGGAGGGAGGGAGGGAGGC
AGGGAGGCAGGGAGGAACGGAGGGAAAGACAGAGCGACGCGGGGACTGGGGGCGGGCGGG
AGGGAGCCGGGGACGGACGGGGGGAGGAAGGCAGGGAGGAAAAGCGGTCCTCGGCCTCCG
GGAGTAGCGGGACCCCCGCCCTCCGGGAAAACGGTCAGCGTCCGGCGCGGGCTGAGGGCT
GGGCCCACAGCCGCCGCGCCGGCCGGCGGGGCACCCATTCGCCCCGGTTCCGTGGCCCAG
GGAGTGGGCGGTTTCCTCCGGGACAAAAGACCGGGACTCGGGTTGCCGTCGGGTTTTCAC
CCGCGCGGTTCACAGACCGCACATCCCCAGGCTGAGCCCTGCAACGCGGCGCGAGGCCGA
CAGCCCCGGCCACGGAGGAGCCACACGCAGGACGACGGAGGCGTGATTTTGGTTTCCGCG
TGGCTTTGCCCTCCGCAAGGCGGCCTGTTGCTCACGTCTCTCCGGCCCCCGAAAGGCTGG
CCATGCCGACTGTTTGCTCCCGGAGCTCTGCGGGCACCCGGAAACATGCAGGGAAGGGTG
CAAGCCCGGCATGGTGCCTTCGCTCTCCTTGCCAGGTTCCAAACCGGCCACACTGCAGAC
TCCCCACGTTGCCGCACGCGGGAATCCATCGTCAGGCCATCACGCCGGGGAGGCATCTCC
TCTCTGGGGTCTCGCTCTGGTCTTCTACGTGGAAATGAACGAGAGCCACACGCCTGCGTG
TGCGAGACCGTCCCGGCAACGGCGACGCCCACAGGCATTGCCTCCTTCACGGAGAGAGGG
CCTGGCACACTCAAGACTCCCACGGAGGTTCAGTTCCACACTCCCCTCCACCCTCCCAGG
CTGGTTTCTCCCTGCTGCCGACGCGTGGGAGCCCAGAGAGCGGCTTCCCGTTCCCGCGGG
ATCCCTGGAGAGGTCCGGAGAGCCGGCCCCCGAAACGCGCCCCCCTCCCCCCTCCCCCCT
CTCCCCCTTCCTCTTCGTCTCTCCGGCCCCACCACCACCACCGCCACCACGCCCTCCCCC
ACCACCCCCCCCACCACCACCACCACCCCGCCGGCCGGCCCCAGGCCTCGACGCCCTGGG
TCCCTTCCGGGGTGGGGCGGGCTGTCCCAGGGGGGCTCACCGCCATTCATGAAGGGGTGG
AGCCTGCCTGCCTGTGGGCCTTTACAAGGGCGGCTGGCTGGGTGGCTGGCTGTCCGGGCA
GGCCTCCTGGCTGCACCTGCCGCAGTGCACAGTCCGGCTGAGGTGCACGGGAGCCCGCCG
GCCTCTCTCTGCCCGCGTCCGTCCGTGAAATTCCGGCCGGGGCTCACCGCGATGGCCCTC
CCGACACCCTCGGACAGCACCCTCCCCGCGGAAGCCCGGGGACGAGGACGGCGACGGAGA
CTCGTTTGGACCCCGAGCCAAAGCGAGGCCCTGCGAGCCTGCTTTGAGCGGAACCCGTAC
CCGGGCATCGCCACCAGAGAACGGCTGGCCCAGGCCATCGGCATTCCGGAGCCCAGGGTC
CAGATTTGGTTTCAGAATGAGAGGTCACGCCAGCTGAGGCAGCACCGGCGGGAATCTCGG
CCCTGGCCCGGGAGACGCGGCCCGCCAGAAGGCCGGCGAAAGCGGACCGCCGTCACCGGA
TCCCAGACCGCCCTGCTCCTCCGAGCCTTTGAGAAGGATCGCTTTCCAGGCATCGCCGCC
CGGGAGGAGCTGGCCAGAGAGACGGGCCTCCCGGAGTCCAGGATTCAGATCTGGTTTCAG
AATCGAAGGGCCAGGCACCCGGGACAGGGTGGCAGGGCGCCCGCGCAGGCAGGCGGCCTG
TGCAGCGCGGCCCCCGGCGGGGGTCACCCTGCTCCCTCGTGGGTCGCCTTCGCCCACACC
GGCGAGTGGGGAACGGGGCTTCCCGCACCCCACGTGCCCTGCGCGCCTGGGGCTCTCCCA
CAGGGGGCTTTCGTGAGCCAGGCAGCGAGGGCCGCCCCCGCGCTGCAGCCCAGCCAGGCC
GCGATGGCAGAGGGGGTCTCCCAACCTGCCCCGGCGCGCGGGGATTTCGCCTACGCCGCC
CCGGCTCCTCCGGACGGGGCGCTCTCCCACCCTCAGGCTCCTCGGTGGCCTCCGCACCCG
GGCAAAAGCCGGGAGGACCGGGACCCGCAGCGCGACGGCCTGCCGGGCCCCTGCGCGGTG
GCACAGCCTGGGCCCGCTCAAGCGGGGCCGCAGGGCCAAGGGGTGCTTGCGCCACCCACG
TCCCAGGGGAGTCCGTGGTGGGGCTGGGGCCGGGGTCCCCAGGTCGCCGGGGCGGCGTGG
GAACCCCAAGCCGGGGCAGCTCCACCTCCCCAGCCCGCGCCCCCGGACGCCTCCGCCTCC
GCGCGGCAGGGGCAGATGCAAGGCATCCCGGCGCCCTCCCAGGCGCTCCAGGAGCCGGCG
CCCTGGTCTGCACTCCCCTGCGGCCTGCTGCTGGATGAGCTCCTGGCGAGCCCGGAGTTT
CTGCAGCAGGCGCAACCTCTCCTAGAAACGGAGGCCCCGGGGGAGCTGGAGGCCTCGGAA
GAGGCCGCCTCGCTGGAAGCACCCCTCAGCGAGGAAGAATACCGGGCTCTGCTGGAGGAG
CTTTAGGACGCGGGGTTGGGACGGGGTCGGGTGGTTCGGGGCAGGGCGGTGGCCTCTCTT
TCGCGGGGAACACCTGGCTGGCTACGGAGGGGCGTGTCTCCGCCCCGCCCCCTCCACCGG
GCTGACCGGCCTGGGATTCCTGCCTTCTAGGTCTAGGCCCGGTGAGAGACTCCACACCGC
GGAGAACTGCCATTCTTTCCTGGGCATCCCGGGGATCCCAGAGCCGGCCCAGGTACCAGC
AGGTGGGCCGCCTACTGCGCACGCGCGGGTTTGCGGGCAGCCGCCTGGGCTGTGGGAGCA
GCCCGGGCAGAGCTCTCCTGCCTCTCCACCAGCCCACCCCGCCGCCTGACCGCCCCCTCC
CCACCCCCACCCCCCACCCCCGGAAAACGCGTCGTCCCCTGGGCTGGGTGGAGACCCCCG
TCCCGCGAAACACCTGGCCCCGCGCAGCGTCCGGGCCTGACACCGCTCCGGCGGCTCGCC
TCCTCTGCGCCCCCGCGCCACCGTCGCCCGCCCGCCCGGGCCCCTGCAGCCGCCCAGGTG
CCAGCACGGAGCGCCTGGCGGCGGAACGCAGACCCCAGGCCCGGCGCACACCGGGGACGC
TGAGCGTTCCAGGCGGGAGGGAAGGCGGGCAGAGATGGAGAGAGGAACGGGAGACCTAGA
GGGGCGGAAGGATGGGCGGAGGGACGTTAGGAGGGAGGGAGGGAGGCAGGGAGGCAGGGA
GGAACGGAGGGAAAGACAGAGCGACGCGGGGACTGGGGGCGGGCGGGAGGGAGCCGGGGA
CGGACGGGGGGAGGAAGGCAGGGAGGAAAAGCGGTCCTCGGCCTCCGGGAGTAGCGGGAC
CCCCGCCCTCCGGGAAAACGGTCAGCGTCCGGCGCGGGCTGAGGGCTGGGCCCACAGCCG
CCGCGCCGGCCGGCGGGGCACCACCCATTCGCCCCGGTTCCGGGGCCCAGGGAGTGGGCG
GTTTCCTCCGGGACAAAAGACCGGGACTCGGGTTGCCGTCGGGTTTTCACCCGCGCGGTT
CACAGACCGCACATCCCCAGGCTGAGCCCTGCAACGCGGCGCGAGGCCGACAGCCCCGGC
CACGGAGGAGCCACACGCAGGACGACGGAGGCGTGATTTTGGTTTCCGCGTGGCTTTGCC
CTCCGCAAGGCGGCCTGTTGCTCACGTCTCTCCGGCCCCCGAAAGGCTGGCCATGCCGAC
TGTTTGCTCCCGGAGCTCTGCGGGCACCCGGAAACATGCAGGGAAGGGTGCAAGCCCGGC
ATGGTGCCTTCGCTCTCCTTGCCAGGTTCCAAACCGGCCACACTGCAGACTCCCCACGTT
GCCGCACGCGGGAATCCATCGTCAGGCCATCACGCCGGGGAGGCATCTCCTCTCTGGGGT
CTCGCTCTGGTCTTCTACGTGGAAATGAACGAGAGCCACACGCCTGCGTGTGCGAGACCG
TCCCGGCAACGGCGACGCCCACAGGCATTGCCTCCTTCACGGAGAGAGGGCCTGGCACAC
TCAAGACTCCCACGGAGGTTCAGTTCCACACTCCCCTCCACCCTCCCAGGCTGGTTTCTC
CCTGCTGCCGACGCGTGGGAGCCCAGAGAGCGGCTTCCCGTTCCCGCGGGATCCCTGGAG
AGGTCCGGAGAGCCGGCCCCGAAACGCGCCCCCCTCCCCCCTCCCCCCTCTCCCCCTTCC
TCTTCGTCTCTCCGGCCCCACCACCACCACCGCCACCACGCCCTCCCCCACCCCCCCCCC
CCACCACCACCACCACCACCACCCCGCCGGCCGGCCCGAGGCCTCGACGCCCTGGGTCCC
TTCCGGGGTGGGGCGGGCTGTCCCAGGGGGGCTCACCGCCATTCATGAAGGGGTGGAGCC
TGCCTGCCTGTGGGCCTTTACAAGGGCGGCTGGCTGGCTGGCTGGCTGTCCGGGCAGGCC
TCCTGGCTGCACCTGCCGCAGTGCACAGTCCGGCTGAGGTGCACGGGAGCCCGCCGGCCT
CTCTCTGCCCGCGTCCGTCCGTGAAATTCCGGCCGGGGCTCACCGCGATGGCCCTCCCGA
CACCCTCGGACAGCACCCTCCCCCGCGGAAGCCCGGGGACGAGGACGGCGACGGAGACTC
GTTTGGACCCCGAGCCAAAGCGAGGCCCTGCGAGCCTGCTTTGAGCGGAACCCGTACCCG
GGCATCGCCACCAGAGAACGGCTGGCCCAGGCCATCGGCATTCCGGAGCCCAGGGTCCAG
ATTTGGTTTCAGAATGAGAGGTCACGCCAGCTGAGGCAGCACCGGCGGGAATCTCGGCCC
TGGCCCGGGAGACGCGGCCCGCCAGAAGGCCGGCGAAAGCGGACCGCCGTCACCGGATCC
CAGACCGCCCTGCTCCTCCGAGCCTTTGAGAAGGATCGCTTTCCAGGCATCGCCGCCCGG
GAGGAGCTGGCCAGAGAGACGGGCCTCCCGGAGTCCAGGATTCAGATCTGGTTTCAGAAT
CGAAGGGCCAGGCACCCGGGACAGGGTGGCAGGGCGCCCGCGCAGGCAGGCGGCCTGTGC
AGCGCGGCCCCCGGCGGGGGTCACCCTGCTCCCTCGTGGGTCGCCTTCGCCCACACCGGC
GCGTGGGGAACGGGGCTTCCCGCACCCCACGTGCCCTGCGCGCCTGGGGCTCTCCCACAG
GGGGCTTTCGTGAGCCAGGCAGCGAGGGCCGCCCCCGCGCTGCAGCCCAGCCAGGCCGCG
CCGGCAGAGGGGATCTCCCAACCTGCCCCGGCGCGCGGGGATTTCGCCTACGCCGCCCCG
GCTCCTCCGGACGGGGCGCTCTCCCACCCTCAGGCTCCTCGGTGGCCTCCGCACCCGGGC
AAAAGCCGGGAGGACCGGGACCCGCAGCGCGACGGCCTGCCGGGCCCCTGCGCGGTGGCA
CAGCCTGGGCCCGCTCAAGCGGGGCCGCAGGGCCAAGGGGTGCTTGCGCCACCCACGTCC
CAGGGGAGTCCGTGGTGGGGCTGGGGCCGGGGTCCCCAGGTCGCCGGGGCGGCGTGGGAA
CCCCAAGCCGGGGCAGCTCCACCTCCCCAGCCCGCGCCCCCGGACGCCTCCGCCTCCGCG
CGGCAGGGGCAGATGCAAGGCATCCCGGCGCCCTCCCAGGCGCTCCAGGAGCCGGCGCCC
TGGTCTGCACTCCCCTGCGGCCTGCTGCTGGATGAGCTCCTGGCGAGCCCGGAGTTTCTG
CAGCAGGCGCAACCTCTCCTAGAAACGGAGGCCCCGGGGGAGCTGGAGGCCTCGGAAGAG
GCCGCCTCGCTGGAAGCACCCCTCAGCGAGGAAGAATACCGGGCTCTGCTGGAGGAGCTT
TAGGACGCGGGGTTGGGACGGGGTCGGGTGGTTCGGGGCAGGGCGGTGGCCTCTCTTTCG
CGGGGAACACCTGGCTGGCTACGGAGGGGCGTGTCTCCGCCCCGCCCCCTCCACCGGGCT
GACCGGCCTGGGATTCCTGCCTTCTAGGTCTAGGCCCGGTGAGAGACTCCACACCGCGGA
GAACTGCCATTCTTTCCTGGGCATCCCGGGGATCCCAGAGCCGGCCCAGGTACCAGCAGG
TGGGCCGCCTACTGCGCACGCGCGGGTTTGCGGGCAGCCGCCTGGGCTGTGGGAGCAGCC
CGGGCAGAGCTCTCCTGCCTCTCCACCAGCCCACCCCGCCGCCTGACCGCCCCCTCCCCA
CCCCCACCCCCCACCCCCGGAAAACGCGTCGTCCCCTGGGCTGGGTGGAGACCCCCGTCC
CGCGAAACACCGGGCCCCGCGCAGCGTCCGGGCCTGACACCGCTCCGGCGGCTCGCCTCC
TCTGCGCCCCCGCGCCACCGTCGCCCGCCCGCCCGGGCCCCTGCAGCCGCCCAGGTGCCA
GCACGGAGCGCCTGGCGGCGGAACGCAGACCCCAGGCCCGGCGCACACCGGGGACGCTGA
GCGTTCCAGGCGGGAGGGAAGGCGGGCAGAGATGGAGAGAGGAACGGGAGACCTAGAGGG
GCGGAAGGACGGGCGGAGGGACGTTAGGAGGGAGGGAGGGAGGCAGGGAGGCAGGGAGGA
ACGGAGGGAAAGACAGAGCGACGCGGGGACTGGGGGCGGGCGGGAGGGAGCCGGGGACGG
ACGGGGGGAGGAAGGCAGGGAGGAAAAGCGGTCCTCGGCCTCCGGGAGTAGCGGGACCCC
CGCCCTCCGGGAAAACGGTCAGCGTCCGGCGCGGGCTGAGGGCTGGGCCCACAGCCGCCG
CGCCGGCCGGCGGGGCACCACCCATTCGCCCCGGTTCCGGGGCCCAGGGAGTGGGCGGTT
TCCTCCGGGACAAAAGACCGGGACTCGGGTTGCCGTCGGGTTTTCACCCGCGCGGTTCAC
AGACCGCACATCCCCAGGCTGAGCCCTGCAACGCGGCGCGAGGCCGACAGCCCCGGCCAC
GGAGGAGCCACACGCAGGACGACGGAGGCGTGATTTTGGTTTCCGCGTGGCTTTGCCCTC
CGCAAGGCGGCCTGTTGCTCACGTCTCTCCGGCCCCCGAAAGGCTGGCCATGCCGACTGT
TTGCTCCCGGAGCTCTGCGGGCACCCGGAAACATGCAGGGAAGGGTGCAAGCCCGGCATG
GTGCCTTCGCtctccttgccaggttccaaaccggccacactgcagactccccacgttgcc
gcacgcgggaatccatcgtcaggccatcacgccggggaggcatctcctctctggggtctc
gctctggtcttctacgtggaaatgaacgagagccacacgcctgcgtgtgcgagaccgtcc
cggcaacggcgacgcccacaggcattgcctccttcacggagagagggcctggcacactca
agactcccacggaggttcagttccacactcccctccaccctcccaggctggtttctccct
gctgccgacgcgtgggagcccagagagcggcttcccgttcccgcgggatccctggagagg
tccggagagccggcccccaaacgcgccccctcccccctcccccctcctctccccttcctc
ttcgtctctccggccccaccaccaccaccgccaccacgccctcccaccccccccaccacc
accaccaccaccaccacgccggccggccccAGGCCTCGACGCCCTGGGTCCCTTCCGGGG
TGGGGCGGGCTGTCCCAGGGGGGCTCACCGCCATTCATGAAGGGGTGGAGCCTGCCTGCC
TGTGGGCCTTTACAAGGGCGGCTGGCTGGCTGGCTGGCTGGCTGTCCGGGCAGGCCTCCT
GGCTGCACCTGCCGCAGTGCACAGTCCGGCTGAGGTGCACGGGAGCCCGCCGGCCTCTCT
CTGCCCGCGTCCGTCCGTGAAATTCCGGCCGGGGCTCACCGCGATGGCCCTCCCGACACC
CTCGGACAGCACCCTCCCCGCGGAAGCCCGGGGACGAGGACGGCGACGGAGACTCGTTTG
GACCCCGAGCCAAAGCGAGGCCCTGCGAGCCTGCTTTGAGCGGAACCCGTACCCGGGCAT
CGCCACCAGAGAACGGCTGGCCCAGGCCATCGGCATTCCGGAGCCCAGGGTCCAGATTTG
GTTTCAGAATGAGAGGTCACGCCAGCTGAGGCAGCACCGGCGGGAATCTCGGCCCTGGCC
CGGGAGACGCGGCCCGCCAGAAGGCCGGCGAAAGCGGACCGCCGTCACCGGATCCCAGAC
CGCCCTGCTCCTCCGAGCCTTTGAGAAGGATCGCTTTCCAGGCATCGCCGCCCGGGAGGA
GCTGGCCAGAGAGACGGGCCTCCCGGAGTCCAGGATTCAGATCTGGTTTCAGAATCGAAG
GGCCAGGCACCCGGGACAGGGTGGCAGGGCGCCCGCGCAGGCAGGCGGCCTGTGCAGCGC
GGCCCCCGGCGGGGGTCACCCTGCTCCCTCGTGGGTCGCCTTCGCCCACACCGGCGCGTG
GGGAACGGGGCTTCCCGCACCCCACGTGCCCTGCGCGCCTGGGGCTCTCCCACAGGGGGC
TTTCGTGAGCCAGGCAGCGAGGGCCGCCCCCGCGCTGCAGCCCAGCCAGGCCGCGCCGGC
AGAGGGGATCTCCCAACCTGCCCCGGCGCGCGGGGATTTCGCCTACGCCGCCCCGGCTCC
TCCGGACGGGGCGCTCTCCCACCCTCAGGCTCCTCGGTGGCCTCCGCACCCGGGCAAAAG
CCGGGAGGACCGGGACCCGCAGCGCGACGGCCTGCCGGGCCCCTGCGCGGTGGCACAGCC
TGGGCCCGCTCAAGCGGGGCCGCAGGGCCAAGGGGTGCTTGCGCCACCCACGTCCCAGGG
GAGTCCGTGGTGGGGCTGGGGCCGGGGTCCCCAGGTCGCCGGGGCGGCGTGGGAACCCCA
AGCCGGGGCAGCTCCACCTCCCCAGCCCGCGCCCCCGGACGCCTCCGCCTCCGCGCGGCA
GGGGCAGATGCAAGGCATCCCGGCGCCCTCCCAGGCGCTCCAGGAGCCGGCGCCCTGGTC
TGCACTCCCCTGCGGCCTGCTGCTGGATGAGCTCCTGGCGAGCCCGGAGTTTCTGCAGCA
GGCGCAACCTCTCCTAGAAACGGAGGCCCCGGGGGAGCTGGAGGCCTCGGAAGAGGCCGC
CTCGCTGGAAGCACCCCTCAGCGAGGAAGAATACCGGGCTCTGCTGGAGGAGCTTTAGGA
CGCGGGGTTGGGACGGGGTCGGGTGGTTCGGGGCAGGGCGGTGGCCTCTCTTTCGCGGGG
AACACCTGGCTGGCTACGGAGGGGCGTGTCTCCGCCCCGCCCCCTCCACCGGGCTGACCG
GCCTGGGATTCCTGCCTTCTAGGTCTAGGCCCGGTGAGAGACTCCACACCGCGGAGAACT
GCCATTCTTTCCTGGGCATCCCGGGGATCCCAGAGCCGGCCCAGGTACCAGCAGGTGGGC
CGCCTACTGCGCACGCGCGGGTTTGCGGGCAGCCGCCTGGGCTGTGGGAGCAGCCCGGGC
AGAGCTCTCCTGCCTCTCCACCAGCCCACCCCGCCGCCTGACCGCCCCTCCCCACCCCCA
CCCCCCACCCCCGGAAAACGCGTCGTCCCCTGGGCTGGGTGGAGACCCCCGTCCCGCGAA
ACACCGGGCCCCGCGCAGCGTCCGGGCCTGACACCGCTCCGGCGGCTCGCCTCCTCTGCG
CCCCCGCGCCACCGTCGCCCGCCCGCCCGGGCCCCTGCAGCCGCCCAGGTGCCAGCACGG
AGCGCCTGGCGGCGGAACGCAGACCCCAGGCCCGGCGCACACCGGGGACGCTGAGCGTTC
CAGGCGGGAGGGAAGGCGGGCAGAGATGGAGAGAGGAACGGGAGACCTAGAGGGGCGGAA
GGACGGGCGGAGGGACGTTAGGAGGGAGGGAGGGAGGCAGGGAGGCAGGGAGGAACGGAG
GGAAAGACAGAGCGACGCGGGGACTGGGGGCGGGCGGGAGGGAGCCGGGGACGGACGGGG
GGAGGAAGGCAGGGAGGAAAAGCGGTCCTCGGCCTCCGGGAGTAGCGGGACCCCCGCCCT
CCGGGAAAACGGTCAGCGTCCGGCGCGGGCTGAGGGCTGGGCCCACAGCCGCCGCGCCGG
CCGGCGGGGCACCACCCATTCGCCCCGGTTCCGGGGCCCAGGGAGTGGGCGGTTTCCTCC
GGGACAAAAGACCGGGACTCGGGTTGCCGTCGGGTTTTCACCCGCGCGGTTCACAGACCG
CACATCCCCAGGCTGAGCCCTGCAACGCGGCGCGAGGCCGACAGCCCCGGCCACGGAGGA
GCCACACGCAGGACGACGGAGGCGTGATTTTGGTTTCCGCGTGGCTTTGCCCTCCGCAAG
GCGGCCTGTTGCTCACGTCTCTCCGGCCCCCGAAAGGCTGGCCATGCCGACTGTTTGCTC
CCGGAGCTCTGCGGGCACCCGGAAACATGCAGGGAAGGGTGCAAGCCCGGCATGGTGCCT
TCGCTCTCCTTGCCAGGTTCCAAACCGGCCACACTGCAGACTCCCCACGTTGCCGCACGC
GGGAATCCATCGTCAGGCCATCACGCCGGGGAGGCATCTCCTCTCTGGGGTCTCGCTCTG
GTCTTCTACGTGGAAATGAACGAGAGCCACACGCCTGCGTGTGCGAGACCGTCCCGGCAA
CGGCGACGCCCACAGGCATTGCCTCCTTCACGGAGAGAGGGCCTGGCACACTCAAGACTC
CCACGGAGGTTCAGTTCCACACTCCCCTCCACCCTCCCAGGCTGGTTTCTCCCTGCTGCC
GACGCGTGGGAGCCCAGAGAGCGGCTTCCCGTTCCCGCGGGATCCCTGGAGAGGTCCGGA
GAGCCGGCCCCCGAAACGCGCCCCCCTCCCCCCTCCCCCCTCTCCCCCTTCCTCTTCGTC
TCTCCGGCCCCACCACCACCACCGCCACCACGCCCTCCCCCACCACCCCCCCCCCACCAC
CACCACCACCACCACCCCGCCGGCCGGCCCCAGGCCTCGACGCCCTGGGTCCCTTCCGGG
GTGGGGCGGGCTGTCCCAGGGGGGCTCACCGCCATTCATGAAGGGGTGGAGCCTGCCTGC
CTGTGGGCCTTTACAAGGGCGGCTGGCTGGCTGGCTGGCTGGCTGTCCGGGCAGGCCTCC
TGGCTGCACCTGCCGCAGTGCACAGTCCGGCTGAGGTGCACGGGAGCCCGCCGGCCTCTC
TCTGCCCGCGTCCGTCCGTGAAATTCCGGCCGGGGCTCACCGCGATGGCCCTCCCGACAC
CCTCGGACAGCACCCTCCCCGCGGAAGCCCGGGGACGAGGACGGCGACGGAGACTCGTTT
GGACCCCGAGCCAAAGCGAGGCCCTGCGAGCCTGCTTTGAGCGGAACCCGTACCCGGGCA
TCGCCACCAGAGAACGGCTGGCCCAGGCCATCGGCATTCCGGAGCCCAGGGTCCAGATTT
GGTTTCAGAATGAGAGGTCACGCCAGCTGAGGCAGCACCGGCGGGAATCTCGGCCCTGGC
CCGGGAGACGCGGCCCGCCAGAAGGCCGGCGAAAGCGGACCGCCGTCACCGGATCCCAGA
CCGCCCTGCTCCTCCGAGCCTTTGAGAAGGATCGCTTTCCAGGCATCGCCGCCCGGGAGG
AGCTGGCCAGAGAGACGGGCCTCCCGGAGTCCAGGATTCAGATCTGGTTTCAGAATCGAA
GGGCCAGGCACCCGGGACAGGGTGGCAGGGCGCCCGCGCAGGCAGGCGGCCTGTGCAGCG
CGGCCCCCGGCGGGGTCACCCTGCTCCCTCGTGGGTCGCCTTCGCCCACACCGGCGCGTG
GGGAACGGGGCTTCCCGCACCCCACGTGCCCTGCGCGCCTGGGGCTCTCCCACAGGGGGC
TTTCGTGAGCCAGGCAGCGAGGGCCGCCCCCGCGCTGCAGCCCAGCCAGGCCGCGCCGGC
AGAGGGGATCTCCCAACCTGCCCCGGCGCGCGGGGATTTCGCCTACGCCGCCCCGGCTCC
TCCGGACGGGGCGCTCTCCCACCCTCAGGCTCCTCGGTGGCCTCCGCACCCGGGCAAAAG
CCGGGAGGACCGGGACCCGCAGCGCGACGGCCTGCCGGGCCCCTGCGCGGTGGCACAGCC
TGGGCCCGCTCAAGCGGGGCCGCAGGGCCAAGGGGTGCTTGCGCCACCCACGTCCCAGGG
GAGTCCGTGGTGGGGCTGGGGCCGGGGTCCCCAGGTCGCCGGGGCGGCGTGGGAACCCCA
AGCCGGGGCAGCTCCACCTCCCCAGCCCGCGCCCCCGGACGCCTCCGCCTCCGCGCGGCA
GGGGCAGATGCAAGGCATCCCGGCGCCCTCCCAGGCGCTCCAGGAGCCGGCGCCCTGGTC
TGCACTCCCCTGCGGCCTGCTGCTGGATGAGCTCCTGGCGAGCCCGGAGTTTCTGCAGCA
GGCGCAACCTCTCCTAGAAACGGAGGCCCCGGGGGAGCTGGAGGCCTCGGAAGAGGCCGC
CTCGCTGGAAGCACCCCTCAGCGAGGAAGAATACCGGGCTCTGCTGGAGGAGCTTTAGGA
CGCGGGGTTGGGACGGGGTCGGGTGGTTCGGGGCAGGGCGGTGGCCTCTCTTTCGCGGGG
AACACCTGGCTGGCTACGGAGGGGCGTGTCTCCGCCCCGCCCCCTCCACCGGGCTGACCG
GCCTGGGATTCCTGCCTTCTAGGTCTAGGCCCGGTGAGAGACTCCACACCGCGGAGAACT
GCCATTCTTTCCTGGGCATCCCGGGGATCCCAGAGCCGGCCCAGGTACCAGCAGGTGGGC
CGCCTACTGCGCACGCGCGGGTTTGCGGGCAGCCGCCTGGGCTGTGGGAGCAGCCCGGGC
AGAGCTCTCCTGCCTCTCCACCAGCCCACCCCGCCGCCTGACCGCCCCTCCCCACCCCCA
CCCCCCACCCCCGGAAAACGCGTCGTCCCCTGGGCTGGGTGGAGACCCCCGTCCCGCGAA
ACACCGGGCCCCGCGCAGCGTCCGGGCCTGACACCGCTCCGGCGGCTCGCCTCCTCTGCG
CCCCCGCGCCACCGTCGCCCGCCCGCCCGGGCCCCTGCAGCCGCCCAGGTGCCAGCACGG
AGCGCCTGGCGGCGGAACGCAGACCCCAGGCCCGGCGCACACCGGGGACGCTGAGCGTTC
CAGGCGGGAGGGAAGGCGGGCAGAGATGGAGAGAGGAACGGGAGACCTAGAGGGGCGGAA
GGACGGGCGGAGGGACGTTAGGAGGGAGGGAGGGAGGCAGGGAGGCAGGGAGGAACGGAG
GGAAAGACAGAGCGACGCGGGGACTGGGGGCGGGCGGGAGGGAGCCGGGGACGGACGGGG
GGAGGAAGGCAGGGAGGAAAAGCGGTCCTCGGCCTCCGGGAGTAGCGGGACCCCCGCCCT
CCGGGAAAACGGTCAGCGTCCGGCGCGGGCTGAGGGCTGGGCCCACAGCCGCCGCGCCGG
CCGGCGGGCACCACCCATTCGCCCCGGTTCCGGGGCCCAGGGAGTGGGCGGTTTCCTCCG
GGACAAAAGACCGGGACTCGGGTTGCCGTCGGGTTTTCACCCGCGCGGTTCACAGACCGC
ACATCCCCAGGCTGAGCCCTGCAACGCGGCGCGAGGCCGACAGCCCCGGCCACGGAGGAG
CCACACGCAGGACGACGGAGGCGTGATTTTGGTTTCCGCGTGGCTTTGCCCTCCGCAAGG
CGGCCTGTTGCTCACGTCTCTCCGGCCCCCGAAAGGCTGGCCATGCCGACTGTTTGCTCC
CGGAGCTCTGCGGGCACCCGGAAACATGCAGGGAAGGGTGCAAGCCCGGCATGGTGCCTT
CGCTCTCCTTGCCAGGTTCCAAACCGGCCACACTGCAGACTCCCCACGTTGCCGCACGCG
GGAATCCATCGTCAGGCCATCACGCCGGGAGGCATCTCCTCTCTGGGGTCTCGCTCTGGT
CTTCTACGTGGAAATGAACGAGAGCCACACGCCTGCGTGTGCGAGACCGTCCCGGCAACG
GCGACGCCCACAGGCATTGCCTCCTTCACGGAGAGAGGGCCTGGCACACTCAAGACTCCC
ACGGAGGTTCAGTTCCACACTCCCCTCCACCCTCCCAGGCTGGTTTCTCCCTGCTGCCGA
CGCGTGGGAGCCCAGAGAGCGGCTTCCCGTTCCCGCGGGATCCCTGGAGAGGTCCGGAGA
GCCGGCCCCCGAAACGCGCCCCCCTCCCCCCTCCCCCCTCTCCCCCTTCCTCTTCGTCTC
TCCGGCCCCACCACCACCACCGCCACCACGCCCTCCCCCACCCCCCCCCCCCACCACCAC
CACCACCACCACCCCGCCGGCCGGCCCCAGGCCTCGACGCCCTGGGTCCCTTCCGGGGTG
GGGCGGGCTGTCCCAGGGGGGCTCACCGCCATTCATGAAGGGGTGGAGCCTGCCTGCCTG
TGGGCCTTTACAAGGGCGGCTGGCTGGCTGGCTGGCTGGCTGTCCGGGCAGGCCTCCTGG
CTGCACCTGCCGCAGTGCACAGTCCGGCTGAGGTGCACGGGAGCCCGCCGGCCTCTCTCT
GCCCGCGTCCGTCCGTGAAATTCCGGCCGGGGCTCACCGCGATGGCCCTCCCGACACCCT
CGGACAGCACCCTCCCCGCGGAAGCCCGGGGACGAGGACGGCGACGGAGACTCGTTTGGA
CCCCGAGCCAAAGCGAGGCCCTGCGAGCCTGCTTTGAGCGGAACCCGTACCCGGGCATCG
CCACCAGAGAACGGCTGGCCCAGGCCATCGGCATTCCGGAGCCCAGGGTCCAGATTTGGT
TTCAGAATGAGAGGTCACGCCAGCTGAGGCAGCACCGGCGGGAATCTCGGCCCTGGCCCG
GGAGACGCGGCCCGCCAGAAGGCCGGCGAAAGCGGACCGCCGTCACCGGATCCCAGACCG
CCCTGCTCCTCCGAGCCTTTGAGAAGGATCGCTTTCCAGGCATCGCCGCCCGGGAGGAGC
TGGCCAGAGAGACGGGCCTCCCGGAGTCCAGGATTCAGATCTGGTTTCAGAATCGAAGGG
CCAGGCACCCGGGACAGGGTGGCAGGGCGCCCGCGCAGGCAGGCGGCCTGTGCAGCGCGG
CCCCCGGCGGGGGTCACCCTGCTCCCTCGTGGGTCGCCTTCGCCCACACCGGCGCGTGGG
GAACGGGGCTTCCCGCACCCCACGTGCCCTGCGCGCCTGGGGCTCTCCCACAGGGGGCTT
TCGTGAGCCAGGCAGCGAGGGCCGCCCCCGCGCTGCAGCCCAGCCAGGCCGCGCCGGCAG
AGGGGATCTCCCAACCTGCCCCGGCGCGCGGGGATTTCGCCTACGCCGCCCCGGCTCCTC
CGGACGGGGCGCTCTCCCACCCTCAGGCTCCTCGGTGGCCTCCGCACCCGGGCAAAAGCC
GGGAGGACCGGGACCCGCAGCGCGACGGCCTGCCGGGCCCCTGCGCGGTGGCACAGCCTG
GGCCCGCTCAAGCGGGGCCGCAGGGCCAAGGGGTGCTTGCGCCACCCACGTCCCAGGGGA
GTCCGTGGTGGGGCTGGGGCCGGGGTCCCCAGGTCGCCGGGGCGGCGTGGGAACCCCAAG
CCGGGGCAGCTCCACCTCCCCAGCCCGCGCCCCCGGACGCCTCCGCCTCCGCGCGGCAGG
GGCAGATGCAAGGCATCCCGGCGCCCTCCCAGGCGCTCCAGGAGCCGGCGCCCTGGTCTG
CACTCCCCTGCGGCCTGCTGCTGGATGAGCTCCTGGCGAGCCCGGAGTTTCTGCAGCAGG
CGCAACCTCTCCTAGAAACGGAGGCCCCGGGGGAGCTGGAGGCCTCGGAAGAGGCCGCCT
CGCTGGAAGCACCCCTCAGCGAGGAAGAATACCGGGCTCTGCTGGAGGAGCTTTAGGACG
CGGGGTTGGGACGGGGTCGGGTGGTTCGGGGCAGGGCGGTGGCCTCTCTTTCGCGGGGAA
CACCTGGCTGGCTACGGAGGGGCGTGTCTCCGCCCCGCCCCCTCCACCGGGCTGACCGGC
CTGGGATTCCTGCCTTCTAGGTCTAGGCCCGGTGAGAGACTCCACACCGCGGAGAACTGC
CATTCTTTCCTGGGCATCCCGGGGATCCCAGAGCCGGCCCAGGTACCAGCAGGTGGGCCG
CCTACTGCGCACGCGCGGGTTTGCGGGCAGCCGCCTGGGCTGTGGGAGCAGCCCGGGCAG
AGCTCTCCTGCCTCTCCACCAGCCCACCCCGCCGCCTGACCGCCCCCTCCCCACCCCCAC
CCCCCACCCCCGGAAAACGCGTCGTCCCCTGGGCTGGGTGGAGACCCCCGTCCCGCGAAA
CACCGGGCCCCGCGCAGCGTCCGGGCCTGACACCGCTCCGGCGGCTCGCCTCCTCTGCGC
CCCCGCGCCACCGTCGCCCGCCCGCCCGGGCCCCTGCAGCCGCCCAGGTGCCAGCACGGA
GCGCCTGGCGGCGGAACGCAGACCCCAGGCCCGGCGCACACCGGGGACGCTGAGCGTTCC
AGGCGGGAGGGAAGGCGGGCAGAGATGGAGAGAGGAACGGGAGACCTAGAGGGGCGGAAG
GACGGGCGGAGGGACGTTAGGAGGGAGGGAGGGAGGCAGGGAGGCAGGGAGGAACGGAGG
GAAAGACAGAGCGACGCGGGGACTGGGGGCGGGCGGGAGGGAGCCGGGGACGGACGGGGG
GAGGAAGGCAGGGAGGAAAAGCGGTCCTCGGCCTCCGGGAGTAGCGGGACCCCCGCCCTC
CGGGAAAACGGTCAGCGTCCGGCGCGGGCTGAGGGCTGGGCCCACAGCCGCCGCGCCGGC
CGGCGGGGCACCACCCATTCGCCCCGGTTCCGGGGCCCAGGGAGTGGGCGGTTTCCTCCG
GGACAAAAGACCGGGACTCGGGTTGCCGTCGGGTTTTCACCCGCGCGGTTCACAGACCGC
ACATCCCCAGGCTGAGCCCTGCAACGCGGCGCGAGGCCGACAGCCCCGGCCACGGAGGAG
CCACACGCAGGACGACGGAGGCGTGATTTTGGTTTCCGCGTGGCTTTGCCCTCCGCAAGG
CGGCCTGTTGCTCACGTCTCTCCGGCCCCCGAAAGGCTGGCCATGCCGACTGTTTGCTCC
CGGAGCTCTGCGGGCACCCGGAAACATGCAGGGAAGGGTGCAAGCCCGGCATGGTGCCTT
CGCTCTCCTTGCCAGGTTCCAAACCGGCCACACTGCAGACTCCCCACGTTGCCGCACGCG
GGAATCCATCGTCAGGCCATCACGCCGGGGAGGCATCTCCTCTCTGGGGTCTCGCTCTGG
TCTTCTACGTGGAAATGAACGAGAGCCACACGCCTGCGTGTGCGAGACCGTCCCGGCAAC
GGCGACGCCCACAGGCATTGCCTCCTTCACGGAGAGAGGGCCTGGCACACTCAAGACTCC
CACGGAGGTTCAGTTCCACACTCCCCTCCACCCTCCCAGGCTGGTTTCTCCCTGCTGCCG
ACGCGTGGGAGCCCAGAGAGCGGCTTCCCGTTCCCGCGGGATCCCTGGAGAGGTCCGGAG
AGCCGGCCCCCGAAACGCGCCCCCCTCCCCCCTCCCCCCTCTCCCCCTTCCTCTTCGTCT
CTCCGGCCCCACCACCACCACCGCCACCACGCCCTCCCCCACCACCCCCCCCCACCACCA
CCACCACCACCACCACCCCGCCGGCCGGCCCAGGCCTCGACGCCCTGGGTCCCTTCCGGG
GTGGGGCGGGCTGTCCCAGGGGGGCTCACCGCCATTCATGAAGGGGTGGAGCCTGCCTGC
CTGTGGGCCTTTACAAGGGCGGCTGGCTGGCTGGCTGGCTGGCTGTCCGGGCAGGCCTCC
TGGCTGCACCTGCCGCAGTGCACAGTCCGGCTGAGGTGCACGGGAGCCCGCCGGCCTCTC
TCTGCCCGCGTCCGTCCGTGAAATTCCGGCCGGGGCTCACCGCGATGGCCCTCCCGACAC
CCTCGGACAGCACCCTCCCCGCGGAAGCCCGGGGACGAGGACGGCGACGGAGACTCGTTT
GGACCCCGAGCCAAAGCGAGGCCCTGCGAGCCTGCTTTGAGCGGAACCCGTACCCGGGCA
TCGCCACCAGAGAACGGCTGGCCCAGGCCATCGGCATTCCGGAGCCCAGGGTCCAGATTT
GGTTTCAGAATGAGAGGTCACGCCAGCTGAGGCAGCACCGGCGGGAATCTCGGCCCTGGC
CCGGGAGACGCGGCCCGCCAGAAGGCCGGCGAAAGCGGACCGCCGTCACCGGATCCCAGA
CCGCCCTGCTCCTCCGAGCCTTTGAGAAGGATCGCTTTCCAGGCATCGCCGCCCGGGAGG
AGCTGGCCAGAGAGACGGGCCTCCCGGAGTCCAGGATTCAGATCTGGTTTCAGAATCGAA
GGGCCAGGCACCCGGGACAGGGTGGCAGGGCGCCCGCGCAGGCAGGCGGCCTGTGCAGCG
CGGCCCCCGGCGGGGGTCACCCTGCTCCCTCGTGGGTCGCCTTCGCCCACACCGGCGCGT
GGGGAACGGGGCTTCCCGCACCCCACGTGCCCTGCGCGCCTGGGGCTCTCCCACAGGGGG
CTTTCGTGAGCCAGGCAGCGAGGGCCGCCCCCGCGCTGCAGCCCAGCCAGGCCGCGCCGG
CAGAGGGGATCTCCCAACCTGCCCCGGCGCGCGGGGATTTCGCCTACGCCGCCCCGGCTC
CTCCGGACGGGGCGCTCTCCCACCCTCAGGCTCCTCGGTGGCCTCCGCACCCGGGCAAAA
GCCGGGAGGACCGGGACCCGCAGCGCGACGGCCTGCCGGGCCCCTGCGCGGTGGCACAGC
CTGGGCCCGCTCAAGCGGGGCCGCAGGGCCAAGGGGTGCTTGCGCCACCCACGTCCCAGG
GGAGTCCGTGGTGGGGCTGGGGCCGGGGTCCCCAGGTCGCCGGGGCGGCGTGGGAACCCC
AAGCCGGGGCAGCTCCACCTCCCCAGCCCGCGCCCCCGGACGCCTCCGCCTCCGCGCGGC
AGGGGCAGATGCAAGGCATCCCGGCGCCCTCCCAGGCGCTCCAGGAGCCGGCGCCCTGGT
CTGCACTCCCCTGCGGCCTGCTGCTGGATGAGCTCCTGGCGAGCCCGGAGTTTCTGCAGC
AGGCGCAACCTCTCCTAGAAACGGAGGCCCCGGGGGAGCTGGAGGCCTCGGAAGAGGCCG
CCTCGCTGGAAGCACCCCTCAGCGAGGAAGAATACCGGGCTCTGCTGGAGGAGCTTTAGG
ACGCGGGGTTGGGACGGGGTCGGGTGGTTCGGGGCAGGGCGGTGGCCTCTCTTTCGCGGG
GAACACCTGGCTGGCTACGGAGGGGCGTGTCTCCGCCCCGCCCCCTCCACCGGGCTGACC
GGCCTGGGATTCCTGCCTTCTAGGTCTAGGCCCGGTGAGAGACTCCACACCGCGGAGAAC
TGCCATTCTTTCCTGGGCATCCCGGGGATCCCAGAGCCGGCCCAGGTACCAGCAGGTGGG
CCGCCTACTGCGCACGCGCGGGTTTGCGGGCAGCCGCCTGGGCTGTGGGAGCAGCCCGGG
CAGAGCTCTCCTGCCTCTCCACCAGCCCACCCCGCCGCCTGACCGCCCCCTCCCCACCCC
CACCCCCCACCCCCGGAAAACGCGTCGTCCCCTGGGCTGGGTGGAGACCCCCGTCCCGCG
AAACACCGGGCCCCGCGCAGCGTCCGGGCCTGACACCGCTCCGGCGGCTCGCCTCCTCTG
CGCCCCCGCGCCACCGTCGCCCGCCCGCCCGGGCCCCTGCAGCCGCCCAGGTGCCAGCAC
GGAGCGCCTGGCGGCGGAACGCAGACCCCAGGCCCGGCGCACACCGGGGACGCTGAGCGT
TCCAGGCGGGAGGGAAGGCGGGCAGAGATGGAGAGAGGAACGGGAGACCTAGAGGGGCGG
AAGGACGGGCGGAGGGACGTTAGGAGGGAGGGAGGGAGGCAGGGAGGCAGGGAGGAACGG
AGGGAAAGACAGAGCGACGCGGGGACTGGGGGCGGGCGGGAGGGAGCCGGGGACGGACGG
GGGGAGGAAGGCAGGGAGGAAAAGCGGTCCTCGGCCTCCGGGAGTAGCGGGACCCCCGCC
CTCCGGGAAAACGGTCAGCGTCCGGCGCGGGCTGAGGGCTGGGCCCACAGCCGCCGCGCC
GGCCGGCGGGGCACCACCCATTCGCCCCGGTTCCGGGGCCCAGGGAGTGGGCGGTTTCCT
CCGGGACAAAAGACCGGGACTCGGGTTGCCGTCGGGTTTTCACCCGCGCGGTTCACAGAC
CGCACATCCCCAGGCTGAGCCCTGCAACGCGGCGCGAGGCCGACAGCCCCGGCCACGGAG
GAGCCACACGCAGGACGACGGAGGCGTGATTTTGGTTTCCGCGTGGCTTTGCCCTCCGCA
AGGCGGCCTGTTGCTCACGTCTCTCCGGCCCCCGAAAGGCTGGCCATGCCGACTGTTTGC
TCCCGGAGCTCTGCGGGCACCCGGAAACATGCAGGGAAGGGTGCAAGCCCGGCATGGTGC
CTTCGCTCTCCTTGCCAGGTTCCAAACCGGCCACACTGCAGACTCCCCACGTTGCCGCAC
GCGGGAATCCATCGTCAGGCCATCACGCCGGGAGGCATCTCCTCTCTGGGGTCTCGCTCT
GGTCTTCTACGTGGAAATGAACGAGAGCCACACGCCTGCGTGTGCGAGACCGTCCCGGCA
ACGGCGACGCCCACAGGCATTGCCTCCTTCACGGAGAGAGGGCCTGGCACACTCAAGACT
CCCACGGAGGTTCAGTTCCACACTCCCCTCCACCCTCCCAGGCTGGTTTCTCCCTGCTGC
CGACGCGTGGGAGCCCAGAGAGCGGCTTCCCGTTCCCGCGGGATCCCTGGAGAGGTCCGG
AGAGCCGGCCCCCGAAACGCGCCCCCCTCCCCCCTCCCCCCTCTCCCCCTTCCTCTTCGT
CTCTCCGGCCCCaccaccaccaccgccaccacgcctccccacccccccccacaccaccac
caccaccaccacccgcggccgccccaggcctcgacgccctgggtcccttccggggtgggc
gggctgtcccagggggctcaccgccattcatgaaggggtggagcctgcctgcctgtgggc
ctttacaagggcggctggctggctggctggctggctgtccgggcaggcctcctggctgca
cctgccgcagtgcacagtccggctgaggtgcacgggaccgccggcctctctctgcccgcg
tccgtccgtgaaattccggccgggctcaccgcgatggccctcccgacaccctcggacagc
accctccccgcggaagcccgggacgaggacggcgacggagactcgtttggaccccgagcc
aaagcgaggccctgcgagcctgctttgagcggaacccgtacccgggcatcgccaccagag
aacggctggcccaggccatcggcattccggagCCCAGGGTCCAGATTTGGTTTCAGAATG
AGAGGTCACGCCAGCTGAGGCAGCACCGGCGGGAATCTCGGCCCTGGCCCGGGAGACGCG
GCCCGCCAGAAGGCCGGCGAAAGCGGACCGCCGTCACCGGATCCCAGACCGCCCTGCTCC
TCCGAGCCTTTGAGAAGGATCGCTTTCCAGGCATCGCCGCCCGGGAGGAGCTGGCCAGAG
AGACGGGCCTCCCGGAGTCCAGGATTCAGATCTGGTTTCAGAATCGAAGGGCCAGGCACC
CGGGACAGGGTGGCAGGGCGCCCGCGCAGGCAGGCGGCCTGTGCAGCGCGGCCCCCGGCG
GGGGTCACCCTGCTCCCTCGTGGGTCGCCTTCGCCCACACCGGCGCGTGGGGAACGGGGC
TTCCCGCACCCCACGTGCCCTGCGCGCCTGGGGCTCTCCCACAGGGGGCTTTCGTGAGCC
AGGCAGCGAGGGCCGCCCCCGCGCTGCAGCCCAGCCAGGCCGCGCCGGCAGAGGGGATCT
CCCAACCTGCCCCGGCGCGCGGGGATTTCGCCTACGCCGCCCCGGCTCCTCCGGACGGGG
CGCTCTCCCACCCTCAGGCTCCTCGGTGGCCTCCGCACCCGGGCAAAAGCCGGGAGGACC
GGGACCCGCAGCGCGACGGCCTGCCGGGCCCCTGCGCGGTGGCACAGCCTGGGCCCGCTC
AAGCGGGGCCGCAGGGCCAAGGGGTGCTTGCGCCACCCACGTCCCAGGGGAGTCCGTGGT
GGGGCTGGGGCCGGGGTCCCCAGGTCGCCGGGGCGGCGTGGGAACCCCAAGCCGGGGCAG
CTCCACCTCCCCAGCCCGCGCCCCCGGACGCCTCCGCCTCCGCGCGGCAGGGGCAGATGC
AAGGCATCCCGGCGCCCTCCCAGGCGCTCCAGGAGCCGGCGCCCTGGTCTGCACTCCCCT
GCGGCCTGCTGCTGGATGAGCTCCTGGCGAGCCCGGAGTTTCTGCAGCAGGCGCAACCTC
TCCTAGAAACGGAGGCCCCGGGGGAGCTGGAGGCCTCGGAAGAGGCCGCCTCGCTGGAAG
CACCCCTCAGCGAGGAAGAATACCGGGCTCTGCTGGAGGAGCTTTAGGACGCGGGGTTGG
GACGGGGTCGGGTGGTTCGGGGCAGGGCGGTGGCCTCTCTTTCGCGGGGAACACCTGGCT
GGCTACGGAGGGGCGTGTCTCCGCCCCGCCCCCTCCACCGGGCTGACCGGCCTGGGATTC
CTGCCTTCTAGGTCTAGGCCCGGTGAGAGACTCCACACCGCGGAGAACTGCCATTCTTTC
CTGGGCATCCCGGGGATCCCAGAGCCGGCCCAGGTACCAGCAGGTGGGCCGCCTACTGCG
CACGCGCGGGTTTGCGGGCAGCCGCCTGGGCTGTGGGAGCAGCCCGGGCAGAGCTCTCCT
GCCTCTCCACCAGCCCACCCCGCCGCCTGACCGCCCCTCCCCACCCCCACCCCCCACCCC
CGGAAAACGCGTCGTCCCCTGGGCTGGGTGGAGACCCCCGTCCCGCGAAACACCGGGCCC
CGCGCAGCGTCCGGGCCTGACACCGCTCCGGCGGCTCGCCTCCTCTGCGCCCCCGCGCCA
CCGTCGCCCGCCCGCCCGGGCCCCTGCAGCCGCCCAGGTGCCAGCACGGAGCGCCTGGCG
GCGGAACGCAGACCCCAGGCCCGGCGCACACCGGGGACGCTGAGCGTTCCAGGCGGGAGG
GAAGGCGGGCAGAGATGGAGAGAGGAACGGGAGACCTAGAGGGGCGGAAGGACGGGCGGA
GGGACGTTAGGAGGGAGGGAGGGAGGCAGGGAGGCAGGGAGGAACGGAGGGAAAGACAGA
GCGACGCGGGGACTGGGGGCGGGCGGGAGGGAGCCGGGGACGGACGGGGGGAGGAAGGCA
GGGAGGAAAAGCGGTCCTCGGCCTCCGGGAGTAGCGGGACCCCCGCCCTCCGGGAAAACG
GTCAGCGTCCGGCGCGGGCTGAGGGCTGGGCCCACAGCCGCCGCGCCGGCCGGCGGGGCA
CCACCCATTCGCCCCGGTTCCGGGGCCCAGGGAGTGGGCGGTTTCCTCCGGGACAAAAGA
CCGGGACTCGGGTTGCCGTCGGGTTTTCACCCGCGCGGTTCACAGACCGCACATCCCCAG
GCTGAGCCCTGCAACGCGGCGCGAGGCCGACAGCCCCGGCCACGGAGGAGCCACACGCAG
GACGACGGAGGCGTGATTTTGGTTTCCGCGTGGCTTTGCCCTCCGCAAGGCGGCCTGTTG
CTCACGTCTCTCCGGCCCCCGAAAGGCTGGCCATGCCGACTGTTTGCTCCCGGAGCTCTG
CGGGCACCCGGAAACATGCAGGGAAGGGTGCAAGCCCGGCATGGTGCCTTCGCTCTCCTT
GCCAGGTTCCAAACCGGCCACACTGCAGACTCCCCACGTTGCCGCACGCGGGAATCCATC
GTCAGGCCATCACGCCGGGGAGGCATCTCCTCTCTGGGGTCTCGCTCTGGTCTTCTACGT
GGAAATGAACGAGAGCCACACGCCTGCGTGTGCGAGACCGTCCCGGCAACGGCGACGCCC
ACAGGCATTGCCTCCTTCACGGAGAGAGGGCCTGGCACACTCAAGACTCCCACGGAGGTT
CAGTTCCACACTCCCCTCCACCCTCCCAGGCTGGTTTCTCCCTGCTGCCGACGCGTGGGA
GCCCAGAGAGCGGCTTCCCGTTCCCGCGGGATCCCTGGAGAGGTCCGGAGAGCCGGCCCC
CGAAACGCGCCCCCCTCCCCCCTCCCCCCTCTCCCCCTTCCTCTTCGTCTCTCCGGCCCC
ACCACCACCACCGCCACCACGCCCTCCCCACCACCCCCCCCCACCACCACCACCACCACC
ACCACCCCGCCGGCCGGCCCCAGGCCTCGACGCCCTGGGTCCCTTCCGGGGTGGGGCGGG
CTGTCCCAGGGGGGCTCACCGCCATTCATGAAGGGGTGGAGCCTGCCTGCCTGTGGGCCT
TTACAAGGGCGGCTGGCTGGCTGGCTGGCTGGCTGTCCGGGCAGGCCTCCTGGCTGCACC
TGCCGCAGTGCACAGTCCGGCTGAGGTGCACGGGAGCCCGCCGGCCTCTCTCTGCCCGCG
TCCGTCCGTGAAATTCCGGCCGGGGCTCACCGCGATGGCCCTCCCGACACCCTCGGACAG
CACCCTCCCCGCGGAAGCCCGGGGACGAGGACGGCGACGGAGACTCGTTTGGACCCCGAG
CCAAAGCGAGGCCCTGCGAGCCTGCTTTGAGCGGAACCCGTACCCGGGCATCGCCACCAG
AGAACGGCTGGCCCAGGCCATCGGCATTCCGGAGCCCAGGGTCCAGATTTGGTTTCAGAA
TGAGAGGTCACGCCAGCTGAGGCAGCACCGGCGGGAATCTCGGCCCTGGCCCGGGAGACG
CGGCCCGCCAGAAGGCCGGCGAAAGCGGACCGCCGTCACCGGATCCCAGACCGCCCTGCT
CCTCCGAGCCTTTGAGAAGGATCGCTTTCCAGGCATCGCCGCCCGGGAGGAGCTGGCCAG
AGAGACGGGCCTCCCGGAGTCCAGGATTCAGATCTGGTTTCAGAATCGAAGGGCCAGGCA
CCCGGGACAGGGTGGCAGGGCGCCCGCGCAGGCAGGCGGCCTGTGCAGCGCGGCCCCCGG
CGGGGGTCACCCTGCTCCCTCGTGGGTCGCCTTCGCCCACACCGGCGCGTGGGGAACGGG
GCTTCCCGCACCCCACGTGCCCTGCGCGCCTGGGGCTCTCCCACAGGGGGCTTTCGTGAG
CCAGGCAGCGAGGGCCGCCCCCGCGCTGCAGCCCAGCCAGGCCGCGCCGGCAGAGGGGAT
CTCCCAACCTGCCCCGGCGCGCGGGGATTTCGCCTACGCCGCCCCGGCTCCTCCGGACGG
GGCGCTCTCCCACCCTCAGGCTCCTCGGTGGCCTCCGCACCCGGGCAAAAGCCGGGAGGA
CCGGGACCCGCAGCGCGACGGCCTGCCGGGCCCCTGCGCGGTGGCACAGCCTGGGCCCGC
TCAAGCGGGGCCGCAGGGCCAAGGGGTGCTTGCGCCACCCACGTCCCAGGGGAGTCCGTG
GTGGGGCTGGGGCCGGGGTCCCCAGGTCGCCGGGGCGGCGTGGGAACCCCAAGCCGGGGC
AGCTCCACCTCCCCAGCCCGCGCCCCCGGACGCCTCCGCCTCCGCGCGGCAGGGGCAGAT
GCAAGGCATCCCGGCGCCCTCCCAGGCGCTCCAGGAGCCGGCGCCCTGGTCTGCACTCCC
CTGCGGCCTGCTGCTGGATGAGCTCCTGGCGAGCCCGGAGTTTCTGCAGCAGGCGCAACC
TCTCCTAGAAACGGAGGCCCCGGGGGAGCTGGAGGCCTCGGAAGAGGCCGCCTCGCTGGA
AGCACCCCTCAGCGAGGAAGAATACCGGGCTCTGCTGGAGGAGCTTTAGGACGCGGGGTT
GGGACGGGGTCGGGTGGTTCGGGGCAGGGCGGTGGCCTCTCTTTCGCGGGGAACACCTGG
CTGGCTACGGAGGGGCGTGTCTCCGCCCCGCCCCCTCCACCGGGCTGACCGGCCTGGGAT
TCCTGCCTTCTAGGTCTAGGCCCGGTGAGAGACTCCACACCGCGGAGAACTGCCATTCTT
TCCTGGGCATCCCGGGGATCCCAGAGCCGGCCCAGGTACCAGCAGGTGGGCCGCCTACTG
CGCACGCGCGGGTTTGCGGGCAGCCGCCTGGGCTGTGGGAGCAGCCCGGGCAGAGCTCTC
CTGCCTCTCCACCAGCCCACCCCGCCGCCTGACCGCCCCCTCCCCACCCCCACCCCCCAC
CCCCGGAAAACGCGTCGTCCCCTGGGCTGGGTGGAGACCCCCGTCCCGCGAAACACCGGG
CCCCGCGCAGCGTCCGGGCCTGACACCGCTCCGGCGGCTCGCCTCCTCTGCGCCCCCGCG
CCACCGTCGCCCGCCCGCCCGGGCCCCTGCAGCCGCCCAGGTGCCAGCACGGAGCGCCTG
GCGGCGGAACGCAGACCCCAGGCCCGGCGCACACCGGGGACGCTGAGCGTTCCAGGCGGG
AGGGAAGGCGGGCAGAGATGGAGAGAGGAACGGGAGACCTAGAGGGGCGGAAGGACGGGC
GGAGGGACGTTAGGAGGGAGGGAGGGAGGCAGGGAGGCAGGGAGGAACGGAGGGAAAGAC
AGAGCGACGCGGGGACTGGGGGCGGGCGGGAGGGAGCCGGGGACGGACGGGGGGAGGAAG
GCAGGGAGGAAAAGCGGTCCTCGGCCTCCGGGAGTAGCGGGACCCCCGCCCTCCGGGAAA
ACGGTCAGCGTCCGGCGCGGGCTGAGGGCTGGGCCCACAGCCGCCGCGCCGGCCGGCGGG
GCACCACCCATTCGCCCCGGTTCCGGGGCCCAGGGAGTGGGCGGTTTCCTCCGGGACAAA
AGACCGGGACTCGGGTTGCCGTCGGGTTTTCACCCGCGCGGTTCACAGACCGCACATCCC
CAGGCTGAGCCCTGCAACGCGGCGCGAGGCCGACAGCCCCGGCCACGGAGGAGCCACACG
CAGGACGACGGAGGCGTGATTTTGGTTTCCGCGTGGCTTTGCCCTCCGCAAGGCGGCCTG
TTGCTCACGTCTCTCCGGCCCCCGAAAGGCTGGCCATGCCGACTGTTTGCTCCCGGAGCT
CTGCGGGCACCCGGAAACATGCAGGGAAGGGTGCAAGCCCGGCATGGTGCCTTCGCTCTC
CTTGCCAGGTTCCAAACCGGCCACACTGCAGACTCCCCACGTTGCCGCACGCGGGAATCC
ATCGTCAGGCCATCACGCCGCGGAGGCATCTCCTCTCTGGGGTCTCGCTCTGGTCTTCTA
CGTGGAAATGAACGAGAGCCACACGCCTGCGTGTGCGAGACCGTCCCGGCAACGGCGACG
CCCACAGGCATTGCCTCCTTCACGGAGAGAGGGCCTGGCACACTCAAGACTCCCACGGAG
GTTCAGTTCCACACTCCCCTCCACCCTCCCAGGCTGGTTTCTCCCTGCTGCCGACGCGTG
GGAGCCCAGAGAGCGGCTTCCCGTTCCCGCGGGATCCCTGGAGAGGTCCGGAGAGCCGGC
CCCCGAAACGCGCCCCCCTCCCCCCTCCCCCCTCTCCCCCTTCCTCTTCGTCTCTCCGGC
CCCACCACCACCACCGCCACCACGCCCTCCCCCACCACCCCCCCCCACCACCACCACCAC
CACCACCACCCCGCCGGCCGGCCCCAGGCCTCGACGCCCTGGGTCCCTTCCGGGGTGGGG
CGGGCTGTCCCAGGGGGGCTCACCGCCATTCATGAAGGGGTGGAGCCTGCCTGCCTGTGG
GCCTTTACAAGGGCGGCTGGCTGGCTGGCTGGCTGGCTGTCCGGGCAGGCCTCCTGGCTG
CACCTGCCGCAGTGCACAGTCCGGCTGAGGTGCACGGGAGCCCGCCGGCCTCTCTCTGCC
CGCGTCCGTCCGTGAAATTCCGGCCGGGGCTCACCGCGATGGCCCTCCCGACACCCTCGG
ACAGCACCCTCCCCGCGGAAGCCCGGGGACGAGGACGGCGACGGAGACTCGTTTGGACCC
CGAGCCAAAGCGAGGCCCTGCGAGCCTGCTTTGAGCGGAACCCGTACCCGGGCATCGCCA
CCAGAGAACGGCTGGCCCAGGCCATCGGCATTCCGGAGCCCAGGGTCCAGATTTGGTTTC
AGAATGAGAGGTCACGCCAGCTGAGGCAGCACCGGCGGGAATCTCGGCCCTGGCCCGGGA
GACGCGGCCCGCCAGAAGGCCGGCGAAAGCGGACCGCCGTCACCGGATCCCAGACCGCCC
TGCTCCTCCGAGCCTTTGAGAAGGATCGCTTTCCAGGCATCGCCGCCCGGGAGGAGCTGG
CCAGAGAGACGGGCCTCCCGGAGTCCAGGATTCAGATCTGGTTTCAGAATCGAAGGGCCA
GGCACCCGGGACAGGGTGGCAGGGCGCCCGCGCAGGCAGGCGGCCTGTGCAGCGCGGCCC
CCGGCGGGGGTCACCCTGCTCCCTCGTGGGTCGCCTTCGCCCACACCGGCGCGTGGGGAA
CGGGGCTTCCCGCACCCCACGTGCCCTGCGCGCCTGGGGCTCTCCCACAGGGGGCTTTCG
TGAGCCAGGCAGCGAGGGCCGCCCCCGCGCTGCAGCCCAGCCAGGCCGCGCCGGCAGAGG
GGATCTCCCAACCTGCCCCGGCGCGCGGGGATTTCGCCTACGCCGCCCCGGCTCCTCCGG
ACGGGGCGCTCTCCCACCCTCAGGCTCCTCGGTGGCCTCCGCACCCGGGCAAAAGCCGGG
AGGACCGGGACCCGCAGCGCGACGGCCTGCCGGGCCCCTGCGCGGTGGCACAGCCTGGGC
CCGCTCAAGCGGGGCCGCAGGGCCAAGGGGTGCTTGCGCCACCCACGTCCCAGGGGAGTC
CGTGGTGGGGCTGGGGCCGGGGTCCCCAGGTCGCCGGGGCGGCGTGGGAACCCCAAGCCG
GGGCAGCTCCACCTCCCCAGCCCGCGCCCCCGGACGCCTCCGCCTCCGCGCGGCAGGGGC
AGATGCAAGGCATCCCGGCGCCCTCCCAGGCGCTCCAGGAGCCGGCGCCCTGGTCTGCAC
TCCCCTGCGGCCTGCTGCTGGATGAGCTCCTGGCGAGCCCGGAGTTTCTGCAGCAGGCGC
AACCTCTCCTAGAAACGGAGGCCCCGGGGGAGCTGGAGGCCTCGGAAGAGGCCGCCTCGC
TGGAAGCACCCCTCAGCGAGGAAGAATACCGGGCTCTGCTGGAGGAGCTTTAGGACGCGG
GGTTGGGACGGGGTCGGGTGGTTCGGGGCAGGGCGGTGGCCTCTCTTTCGCGGGGAACAC
CTGGCTGGCTACGGAGGGGCGTGTCTCCGCCCCGCCCCCTCCACCGGGCTGACCGGCCTG
GGATTCCTGCCTTCTAGGTCTAGGCCCGGTGAGAGACTCCACACCGCGGAGAACTGCCAT
TCTTTCCTGGGCATCCCGGGGATCCCAGAGCCGGCCCAGGTACCAGCAGGTGGGCCGCCT
ACTGCGCACGCGCGGGTTTGCGGGCAGCCGCCTGGGCTGTGGGAGCAGCCCGGGCAGAGC
TCTCCTGCCTCTCCACCAGCCCACCCCGCCGCCTGACCGCCCCCTCCCCACCCCCACCCC
CCACCCCCGGAAAACGCGTCGTCCCCTGGGCTGGGTGGAGACCCCCGTCCCGCGAAACAC
CGGGCCCCGCGCAGCGTCCGGGCCTGACACCGCTCCGGCGGCTCGCCTCCTCTGCGCCCC
CGCGCCACCGTCGCCCGCCCGCCCGGGCCCCTGCAGCCGCCCAGGTGCCAGCACGGAGCG
CCTGGCGGCGGAACGCAGACCCCAGGCCCGGCGCACACCGGGGACGCTGAGCGTTCCAGG
CGGGAGGGAAGGCGGGCAGAGATGGAGAGAGGAACGGGAGACCTAGAGGGGCGGAAGGAC
GGGCGGAGGGACGTTAGGAGGGAGGGAGGGAGGCAGGGAGGCAGGGAGGAACGGAGGGAA
AGACAGAGCGACGCGGGGACTGGGGGCGGGCGGGAGGGAGCCGGGGACGGACGGGGGGAG
GAAGGCAGGGAGGAAAAGCGGTCCTCGGCCTCCGGGAGTAGCGGGACCCCCGCCCTCCGG
GAAAACGGTCAGCGTCCGGCGCGGGCTGAGGGCTGGGCCCACAGCCGCCGCGCCGGCCGG
CGGGGCACCACCCATTCGCCCCGGTTCCGGGGCCCAGGGAGTGGGCGGTTTCCTCCGGGA
CAAAAGACCGGGACTCGGGTTGCCGTCGGGTTTTCACCCGCGCGGTTCACAGACCGCACA
TCCCCAGGCTGAGCCCTGCAACGCGGCGCGAGGCCGACAGCCCCGGCCACGGAGGAGCCA
CACGCAGGACGACGGAGGCGTGATTTTGGTTTCCGCGTGGCTTTGCCCTCCGCAAGGCGG
CCTGTTGCTCACGTCTCTCCGGCCCCCGAAAGGCTGGCCATGCCGACTGTTTGCTCCCGG
AGCTCTGCGGGCACCCGGAAACATGCAGGGAAGGGTGCAAGCCCGGCATGGTGCCTTCGC
TCTCCTTGCCAGGTTCCAAACCGGCCACACTGCAGACTCCCCACGTTGCCGCACGCGGGA
ATCCATCGTCAGGCCATCACGCCGGGGAGGCATCTCCTCTCTGGGGTCTCGCTCTGGTCT
TCTACGTGGAAATGAACGAGAGCCACACGCCTGCGTGTGCGAGACCGTCCCGGCAACGGC
GACGCCCACAGGCATTGCCTCCTTCACGGAGAGAGGGCCTGGCACACTCAAGACTCCCAC
GGAGGTTCAGTTCCACACTCCCCTCCACCCTCCCAGGCTGGTTTCTCCCTGCTGCCGACG
CGTGGGAGCCCAGAGAGCGGCTTCCCGTTCCCGCGGGATCCCTGGAGAGGTCCGGAGAGC
CGGCCCCCGAAACGCGCCCCCCTCCCCCCTCCCCCCTCTCCCCCTTCCTCTTCGTCTCTC
CGGCCCCACCACCACCACCGCCACCACGCCCTCCCCCACCACCCCCCCCCACCACCACCA
CCACCACCACCACCCCGCCGGCCGGCCCCAGGCCTCGACGCCCTGGGTCCCTTCCGGGGT
GGGGCGGGCTGTCCCAGGGGGGCTCACCGCCATTCATGAAGGGGTGGAGCCTGCCTGCCT
GTGGGCCTTTACAAGGGCGGCTGGCTGGCTGGCTGGCTGGCTGTCCGGGCAGGCCTCCTG
GCTGCACCTGCCGCAGTGCACAGTCCGGCTGAGGTGCACGGGAGCCCGCCGGCCTCTCTC
TGCCCGCGTCCGTCCGTGAAATTCCGGCCGGGGCTCACCGCGATGGCCCTCCCGACACCC
TCGGACAGCACCCTCCCCGCGGAAGCCCGGGGACGAGGACGGCGACGGAGACTCGTTTGG
ACCCCGAGCCAAAGCGAGGCCCTGCGAGCCTGCTTTGAGCGGAACCCGTACCCGGGCATC
GCCACCAGAGAACGGCTGGCCCAGGCCATCGGCATTCCGGAGCCCAGGGTCCAGATTTGG
TTTCAGAATGAGAGGTCACGCCAGCTGAGGCAGCACCGGCGGGAATCTCGGCCCTGGCCC
GGGAGACGCGGCCCGCCAGAAGGCCGGCGAAAGCGGACCGCCGTCACCGGATCCCAGACC
GCCCTGCTCCTCCGAGCCTTTGAGAAGGATCGCTTTCCAGGCATCGCCGCCCGGGAGGAG
CTGGCCAGAGAGACGGGCCTCCCGGAGTCCAGGATTCAGATCTGGTTTCAGAATCGAAGG
GCCAGGCACCCGGGACAGGGTGGCAGGGCGCCCGCGCAGGCAGGCGGCCTGTGCAGCGCG
GCCCCCGGCGGGGGTCACCCTGCTCCCTCGTGGGTCGCCTTCGCCCACACCGGCGCGTGG
GGAACGGGGCTTCCCGCACCCCACGTGCCCTGCGCGCCTGGGGCTCTCCCACAGGGGGCT
TTCGTGAGCCAGGCAGCGAGGGCCGCCCCCGCGCTGCAGCCCAGCCAGGCCGCGCCGGCA
GAGGGGATCTCCCAACCTGCCCCGGCGCGCGGGGATTTCGCCTACGCCGCCCCGGCTCCT
CCGGACGGGGCGCTCTCCCACCCTCAGGCTCCTCGGTGGCCTCCGCACCCGGGCAAAAGC
CGGGAGGACCGGGACCCGCAGCGCGACGGCCTGCCGGGCCCCTGCGCGGTGGCACAGCCT
GGGCCCGCTCAAGCGGGGCCGCAGGGCCAAGGGGTGCTTGCGCCACCCACGTCCCAGGGG
AGTCCGTGGTGGGGCTGGGGCCGGGGTCCCCAGGTCGCCGGGGCGGCGTGGGAACCCCAA
GCCGGGGCAGCTCCACCTCCCCAGCCCGCGCCCCCGGACGCCTCCGCCTCCGCGCGGCAG
GGGCAGATGCAAGGCATCCCGGCGCCCTCCCAGGCGCTCCAGGAGCCGGCGCCCTGGTCT
GCACTCCCCTGCGGCCTGCTGCTGGATGAGCTCCTGGCGAGCCCGGAGTTTCTGCAGCAG
GCGCAACCTCTCCTAGAAACGGAGGCCCCGGGGGAGCTGGAGGCCTCGGAAGAGGCCGCC
TCGCTGGAAGCACCCCTCAGCGAGGAAGAATACCGGGCTCTGCTGGAGGAGCTTTAGGAC
GCGGGGTTGGGACGGGGTCGGGTGGTTCGGGGCAGGGCGGTGGCCTCTCTTTCGCGGGGA
ACACCTGGCTGGCTACGGAGGGGCGTGTCTCCGCCCCGCCCCCTCCACCGGGCTGACCGG
CCTGGGATTCCTGCCTTCTAGGTCTAGGCCCGGTGAGAGACTCCACACCGCGGAGAACTG
CCATTCTTTCCTGGGCATCCCGGGGATCCCAGAGCCGGCCCAGGTACCAGCAGGTGGGCC
GCCTACTGCGCACGCGCGGGTTTGCGGGCAGCCGCCTGGGCTGTGGGAGCAGCCCGGGCA
GAGCTCTCCTGCCTCTCCACCAGCCCACCCCGCCGCCTGACCGCCCCTCCCCACCCCCAC
CCCCCACCCCCGGAAAACGCGTCGTCCCCTGGGCTGGGTGGAGACCCCCGTCCCGCGAAA
CACCGGGCCCCGCGCAGCGTCCGGGCCTGACACCGCTCCGGCGGCTCGCCTCCTCTGCGC
CCCCGCGCCACCGTCGCCCGCCCGCCCGGGCCCCTGCAGCCGCCCAGGTGCCAGCACGGA
GCGCCTGGCGGCGGAACGCAGACCCCAGGCCCGGCGCACACCGGGGACGCTGAGCGTTCC
AGGCGGGAGGGAAGGCGGGCAGAGATGGAGAGAGGAACGGGAGACCTAGAGGGGCGGAAG
GACGGGCGGAGGGACGTTAGGAGGGAGGGAGGGAGGCAGGGAGGCAGGGAGGAACGGAGG
GAAAGACAGAGCGACGCGGGGACTGGGGGCGGGCGGGAGGGAGCCGGGGACGGACGGGGG
GAGGAAGGCAGGGAGGAAAAGCGGTCCTCGGCCTCCGGGAGTAGCGGGACCCCCGCCCTC
CGGGAAAACGGTCAGCGTCCGGCGCGGGCTGAGGGCTGGGCCCACAGCCGCCGCGCCGGC
CGGCGGGGCACCACCCATTCGCCCCGGTTCCGGGGCCCAGGGAGTGGGCGGTTTCCTCCG
GGACAAAAGACCGGGACTCGGGTTGCCGTCGGGTTTTCACCCGCGCGGTTCACAGACCGC
ACATCCCCAGGCTGAGCCCTGCAACGCGGCGCGAGGCCGACAGCCCCGGCCACGGAGGAG
CCACACGCAGGACGACGGAGGCGTGATTTTGGTTTCCGCGTGGCTTTGCCCTCCGCAAGG
CGGCCTGTTGCTCACGTCTCTCCGGCCCCCGAAAGGCTGGCCATGCCGACTGTTTGCTCC
CGGAGCTCTGCGGGCACCCGGAAACATGCAGGGAAGGGTGCAAGCCCGGCATGGTGCCTT
CGCTCTCCTTGCCAGGTTCCAAACCGGCCACACTGCAGACTCCCCACGTTGCCGCACGCG
GGAATCCATCGTCAGGCCATCACGCCGGGGAGGCATCTCCTCTCTGGGGTCTCGCTCTGG
TCTTCTACGTGGAAATGAACGAGAGCCACACGCCTGCGTGTGCGAGACCGTCCCGGCAAC
GGCGACGCCCACAGGCATTGCCTCCTTCACGGAGAGAGGGCCTGGCACACTCAAGACTCC
CACGGAGGTTCAGTTCCACACTCCCCTCCACCCTCCCAGGCTGGTTTCTCCCTGCTGCCG
ACGCGTGGGAGCCCAGAGAGCGGCTTCCCGTTCCCGCGGGATCCCTGGAGAGGTCCGGAG
AGCCGGCCCCCGAAACGCGCCCCCCTCCCCCCTCCCCCCTCTCCCCCTTCCTCTTCGTCT
CTCCGGCCCCACCACCACCACCGCCACCACGCCCTCCCCCACCACCCCCCCCACCACCAC
CACCACCACCACCACCCCGCCGGCCGGCCCCAGGCCTCGACGCCCTGGGTCCCTTCCGGG
GTGGGGCGGGCTGTCCCAGGGGGGCTCACCGCCATTCATGAAGGGGTGGAGCCTGCCTGC
CTGTGGGCCTTTACAAGGGCGGCTGGCTGGCTGGCTGGCTGGCTGTCCGGGCAGGCCTCC
TGGCTGCACCTGCCGCAGTGCACAGTCCGGCTGAGGTGCACGGGAGCCCGCCGGCCTCTC
TCTGCCCGCGTCCGTCCGTGAAATTCCGGCCGGGGCTCACCGCGATGGCCCTCCCGACAC
CCTCGGACAGCACCCTCCCCGCGGAAGCCCGGGGACGAGGACGGCGACGGAGACTCGTTT
GGACCCCGAGCCAAAGCGAGGCCCTGCGAGCCTGCTTTGAGCGGAACCCGTACCCGGGCA
TCGCCACCAGAGAACGGCTGGCCCAGGCCATCGGCATTCCGGAGCCCAGGGTCCAGATTT
GGTTTCAGAATGAGAGGTCACGCCAGCTGAGGCAGCACCGGCGGGAATCTCGGCCCTGGC
CCGGGAGACGCGGCCCGCCAGAAGGCCGGCGAAAGCGGACCGCCGTCACCGGATCCCAGA
CCGCCCTGCTCCTCCGAGCCTTTGAGAAGGATCGCTTTCCAGGCATCGCCGCCCGGGAGG
AGCTGGCCAGAGAGACGGGCCTCCCGGAGTCCAGGATTCAGATCTGGTTTCAGAATCGAA
GGGCCAGGCACCCGGGACAGGGTGGCAGGGCGCCCGCGCAGGCAGGCGGCCTGTGCAGCG
CGGCCCCCGGCGGGGGTCACCCTGCTCCCTCGTGGGTCGCCTTCGCCCACACCGGCGCGT
GGGGAACGGGGCTTCCCGCACCCCACGTGCCCTGCGCGCCTGGGGCTCTCCCACAGGGGG
CTTTCGTGAGCCAGGCAGCGAGGGCCGCCCCCGCGCTGCAGCCCAGCCAGGCCGCGCCGG
CAGAGGGGATCTCCCAACCTGCCCCGGCGCGCGGGGATTTCGCCTACGCCGCCCCGGCTC
CTCCGGACGGGGCGCTCTCCCACCCTCAGGCTCCTCGGTGGCCTCCGCACCCGGGCAAAA
GCCGGGAGGACCGGGACCCGCAGCGCGACGGCCTGCCGGGCCCCTGCGCGGTGGCACAGC
CTGGGCCCGCTCAAGCGGGGCCGCAGGGCCAAGGGGTGCTTGCGCCACCCACGTCCCAGG
GGAGTCCGTGGTGGGGCTGGGGCCGGGGTCCCCAGGTCGCCGGGGCGGCGTGGGAACCCC
AAGCCGGGGCAGCTCCACCTCCCCAGCCCGCGCCCCCGGACGCCTCCGCCTCCGCGCGGC
AGGGGCAGATGCAAGGCATCCCGGCGCCCTCCCAGGCGCTCCAGGAGCCGGCGCCCTGGT
CTGCACTCCCCTGCGGCCTGCTGCTGGATGAGCTCCTGGCGAGCCCGGAGTTTCTGCAGC
AGGCGCAACCTCTCCTAGAAACGGAGGCCCCGGGGGAGCTGGAGGCCTCGGAAGAGGCCG
CCTCGCTGGAAGCACCCCTCAGCGAGGAAGAATACCGGGCTCTGCTGGAGGAGCTTTAGG
ACGCGGGGTTGGGACGGGGTCGGGTGGTTCGGGGCAGGGCGGTGGCCTCTCTTTCGCGGG
GAACACCTGGCTGGCTACGGAGGGGCGTGTCTCCGCCCCGCCCCCTCCACCGGGCTGACC
GGCCTGGGATTCCTGCCTTCTAGGTCTAGGCCCGGTGAGAGACTCCACACCGCGGAGAAC
TGCCATTCTTTCCTGGGCATCCCGGGGATCCCAGAGCCGGCCCAGGTACCAGCAGGTGGG
CCGCCTACTGCGCACGCGCGGGTTTGCGGGCAGCCGCCTGGGCTGTGGGAGCAGCCCGGG
CAGAGCTCTCCTGCCTCTCCACCAGCCCACCCCGCCGCCTGACCGCCCCTCCCCACCCCC
ACCCCCCACCCCCGGAAAACGCGTCGTCCCCTGGGCTGGGTGGAGACCCCCGTCCCGCGA
AACACCGGGCCCCGCGCAGCGTCCGGGCCTGACACCGCTCCGGCGGCTCGCCTCCTCTGC
GCCCCCGCGCCACCGTCGCCCGCCCGCCCGGGCCCCTGCAGCCGCCCAGGTGCCAGCACG
GAGCGCCTGGCGGCGGAACGCAGACCCCAGGCCCGGCGCACACCGGGGACGCTGAGCGTT
CCAGGCGGGAGGGAAGGCGGGCAGAGATGGAGAGAGGAACGGGAGACCTAGAGGGGCGGA
AGGACGGGCGGAGGGACGTTAGGAGGGAGGGAGGGAGGCAGGGAGGCAGGGAGGAACGGA
GGGAAAGACAGAGCGACGCGGGGACTGGGGGCGGGCGGGAGGGAGCCGGGGACGGACGGG
GGGAGGAAGGCAGGGAGGAAAAGCGGTCCTCGGCCTCCGGGAGTAGCGGGACCCCCGCCC
TCCGGGAAAACGGTCAGCGTCCGGCGCGGGCTGAGGGCTGGGCCCACAGCCGCCGCGCCG
GCCGGCGGGGCACCACCCATTCGCCCCGGTTCCGGGGCCCAGGGAGTGGGCGGTTTCCTC
CGGGACAAAAGACCGGGACTCGGGTTGCCGTCGGGTTTTCACCCGCGCGGTTCACAGACC
GCACATCCCCAGGCTGAGCCCTGCAACGCGGCGCGAGGCCGACAGCCCCGGCCACGGAGG
AGCCACACGCAGGACGACGGAGGCGTGATTTTGGTTTCCGCGTGGCTTTGCCCTCCGCAA
GGCGGCCTGTTGCTCACGTCTCTCCGGCCCCCGAAAGGCTGGCCATGCCGACTGTTTGCT
CCCGGAGCTCTGCGGGCACCCGGAAACATGCAGGGAAGGGTGCAAGCCCGGCATGGTGCC
TTCGCTCTCCTTGCCAGGTTCCAAACCGGCCACACTGCAGACTCCCCACGTTGCCGCACG
CGGGAATCCATCGTCAGGCCATCACGCCGGGGAGGCATCTCCTCTCTGGGGTCTCGCTCT
GGTCTTCTACGTGGAAATGAACGAGAGCCACACGCCTGCGTGTGCGAGACCGTCCCGGCA
ACGGCGACGCCCACAGGCATTGCCTCCTTCACGGAGAGAGGGCCTGGCACACTCAAGACT
CCCACGGAGGTTCAGTTCCACACTCCCCTCCACCCTCCCAGGCTGGTTTCTCCCTGCTGC
CGACGCGTGGGAGCCCAGAGAGCGGCTTCCCGTTCCCGCGGGATCCCTGGAGAGGTCCGG
AGAGCCGGCCCCGAAACGCGCCCCCTCCCCCCTCCCCCTCTCCCCTTCCTCTTCGTCTCT
CCGGCCCCACCACCACCACCGCCACCACGCCCTCCCCACCACCCCCCCCCCACCACCACC
ACCACCACCACCCCGCCGGCCGGCCCCAGGCCTCGACGCCCTGGGTCCCTTCCGGGGTGG
GGCGGGCTGTCCCAGGGGGGCTCACCGCCATTCATGAAGGGGTGGAGCCTGCCTGCCTGT
GGGCCTTTACAAGGGCGGCTGGCTGGCTGGCTGGCTGGCTGTCCGGGCAGGCCTCCTGGC
TGCACCTGCCGCAGTGCACAGTCCGGCTGAGGTGCACGGGAGCCCGCCGGCCTCTCTCTG
CCCGCGTCCGTCCGTGAAATTCCGGCCGGGGCTCACCGCGATGGCCCTCCCGACACCCTC
GGACAGCACCCTCCCCGCGGAAGCCCGGGGACGAGGACGGCGACGGAGACTCGTTTGGAC
CCCGAGCCAAAGCGAGGCCCTGCGAGCCTGCTTTGAGCGGAACCCGTACCCGGGCATCGC
CACCAGAGAACGGCTGGCCCAGGCCATCGGCATTCCGGAGCCCAGGGTCCAGATTTGGTT
TCAGAATGAGAGGTCACGCCAGCTGAGGCAGCACCGGCGGGAATCTCGGCCCTGGCCCGG
GAGACGCGGCCCGCCAGAAGGCCGGCGAAAGCGGACCGCCGTCACCGGATCCCAGACCGC
CCTGCTCCTCCGAGCCTTTGAGAAGGATCGCTTTCCAGGCATCGCCGCCCGGGAGGAGCT
GGCCAGAGAGACGGGCCTCCCGGAGTCCAGGATTCAGATCTGGTTTCAGAATCGAAGGGC
CAGGCACCCGGGACAGGGTGGCAGGGCGCCCGCGCAGGCAGGCGGCCTGTGCAGCGCGGC
CCCCGGCGGGGGTCACCCTGCTCCCTCGTGGGTCGCCTTCGCCCACACCGGCGCGTGGGG
AACGGGGCTTCCCGCACCCCACGTGCCCTGCGCGCCTGGGGCTCTCCCACAGGGGGCTTT
CGTGAGCCAGGCAGCGAGGGCCGCCCCCGCGCTGCAGCCCAGCCAGGCCGCGCCGGCAGA
GGGGATCTCCCAACCTGCCCCGGCGCGCGGGGATTTCGCCTACGCCGCCCCGGCTCCTCC
GGACGGGGCGCTCTCCCACCCTCAGGCTCCTCGGTGGCCTCCGCACCCGGGCAAAAGCCG
GGAGGACCGGGACCCGCAGCGCGACGGCCTGCCGGGCCCCTGCGCGGTGGCACAGCCTGG
GCCCGCTCAAGCGGGGCCGCAGGGCCAAGGGGTGCTTGCGCCACCCACGTCCCAGGGGAG
TCCGTGGTGGGGCTGGGGCCGGGGTCCCCAGGTCGCCGGGGCGGCGTGGGAACCCCAAGC
CGGGGCAGCTCCACCTCCCCAGCCCGCGCCCCCGGACGCCTCCGCCTCCGCGCGGCAGGG
GCAGATGCAAGGCATCCCGGCGCCCTCCCAGGCGCTCCAGGAGCCGGCGCCCTGGTCTGC
ACTCCCCTGCGGCCTGCTGCTGGATGAGCTCCTGGCGAGCCCGGAGTTTCTGCAGCAGGC
GCAACCTCTCCTAGAAACGGAGGCCCCGGGGGAGCTGGAGGCCTCGGAAGAGGCCGCCTC
GCTGGAAGCACCCCTCAGCGAGGAAGAATACCGGGCTCTGCTGGAGGAGCTTTAGGACGC
GGGGTTGGGACGGGGTCGGGTGGTTCGGGGCAGGGCGGTGGCCTCTCTTTCGCGGGGAAC
ACCTGGCTGGCTACGGAGGGGCGTGTCTCCGCCCCGCCCCTCCACCGGGCTGACCGGCCT
GGGATTCCTGCCTTCTAGGTCTAGGCCCGGTGAGAGACTCCACACCGCGGAGAACTGCCA
TTCTTTCCTGGGCATCCCGGGGATCCCAGAGCCGGCCCAGGTACCAGCAGGTGGGCCGCC
TACTGCGCACGCGCGGGTTTGCGGGCAGCCGCCTGGGCTGTGGGAGCAGCCCGGGCAGAG
CTCTCCTGCCTCTCCACCAGCCCACCCCGCCGCCTGACCGCCCCTCCCCACCCCCACCCC
CACCCCCGGAAAACGCGTCGTCCCCTGGGCTGGGTGGAGACCCCCGTCCCGCGAAACACC
GGGCCCCGCGCAGCGTCCGGGCCTGACACCGCTCCGGCGGCTCGCCTCCTCTGCGCCCCC
GCGCCACCGTCGCCCGCCGCCCGGGCCCCTGCAGCCGCCCAGGTGCCAGCACGGAGCGCC
TGGCGGCGGAACGCAGACCCCAGGCCCGGCGCACACCGGGGACGCTGAGCGTTCCAGGCG
GGAGGGAAGGCGGGCAGAGATGGAGAGAGGAACGGGAGACCTAGAGGGGCGGAAGGACGG
GCGGAGGGACGTTAGGAGGGAGGGAGGGAGGCAGGGAGGCAGGGAGGAACGGAGGGAAAG
ACAGAGCGACGCGGGGACTGGGGGGGCGGGCGGGGAGGGAGCCGGGGACGGACGGGGGGA
GGAAGGCAGGGAggaaaagcggtcctcggcctccgggagtagcgggacccccgccct
>scf7180000000013|quiver
TCAGTCTGGTCCTACTGACTTTTTTATTAAGGCTTTAATTTTGTTAATTGTTATTGGTCT
GTTCAGGTTTTAGGTTTTTTCCTAGTTCAATCTGGGTAAGCTGTGTGTATCTAAGAATTA
ATTTCCTCTAGGTTTTCTAATTTGTTGGCATACAATTGCTGATAGTAGCCACTAATGACC
TTTTGATTTTCTGAAGCGTTACTTGTAATGTCTCCTTTTTCACCTCTGATTTTACTAATT
TCTATCTTCTCTGTTTTTTAGTTAGCCTGTCTAAATATTTGTCAACTGTTTTACTTTTCA
AAAAATCAACTTTTTGTTTCATTAATCTTTTGCATTGTTTTCTTCATTTTATCTTTATTT
ACTTCCACTGTAATCTTTATTATTTCTTTCCTTCTAATTTTGGGTTTGGTTTGGCCTTTT
CATTCTAGTTAATTAAGATGTATTGTTAGGTTATTTATTTGAAGCTTTTCTGTTTTTTAT
GTAGGCACTTACAGTTATAAATTTTCCTTTTATAATAGTACCTCTTTTACTATATTCCAT
AGGTTTTGCTATGCTATGTTTCCATTATCATTTGTTTCAAGAAATTTTTCTGTGTTCTTC
TTAACTTTTTTATCGACCTACTAATCATTCAGGATCATATTGTTTAATGTCCACGTGTGT
GTATAGTTTCTGAAATTCCTTTTTAAATTGATTTCTAGTTTTATTCCCTGTCGTCAGAGA
AAATGCTTGATATTACTTCAATTTTTTGGAATGTTTTTAGACTTGTTACTTAACATATGG
TCTATCCTTGAGAATAACCCATGTGCTGAGGAGAAGAATGTTTATTCTGCAGCTGTTGCA
TGAAATTTTCTGTAAATATCTATTAGGTTCATTTGTTCTATAGTGCAGATTGTCTGATGT
TTCTTTGTTGATTTTCTGTCTGCAAGGTCTATCCAATGCCTAAAGTGGGGTATTGAAGTG
TCCAGCCATTATTGTATTGAGGTCTCTTTCTTTAGCTCTTATAATATTTGCTTCATTTAT
CTAGGTGCTTTAGTGTTGAGTGCATATATATTTTCAATTATTATATCCTCTTGATGAATT
GATCTGTTTATTATTATATAATGACCTTTTTAATCTCTTTCTACAGTCTTCTGTTGAAAT
CTATTTTTGTCTGGTATAAGTATAGCTATTTCTGCAAAGAACTCAAACAAATTTACAAGA
AAAAAACAAACAACCCCAGTGGGTGAAGGATATGAACAGACACTTCTCAAAAGAAGACAT
TTATGCAGCCAAAAAACACATGAAAAAATGCTCATCATCACTGACCATCAGAGAAATGCA
AATCAAAACCACAATGAGATACCATCTCACACCAGTTAGAATGGTGATCATTAAAAAGTC
AGGAAACAACAGGTGCTGGAGAGGATGTGGAGAAATAGGAACACTTTTACATTGTTGGTG
GGACTGTAAACTAGTTCAACCACTGTGGAAGACAGTGTGGCGATTCCTCAAGGATCTAGA
ACTAGAAATAGCATTTGACCCAGCCATCCCATTACTGGGTATATATCCAAAGGATTATAA
ATCATGCTGCTATAAAAAAATGGAGGCTTTCTAAATAGATCTTCATTAATGTTGAGGTTT
TAAGTCTTGGTCTCAGCCAAAAGGAATTCCTCGCATACCCAGGAGGGATGAAACACTTGC
ATTGTCGCGTTAGATATTCTTAGAGAGAAAGAGGACCATGCGTAATGGAAAATTGCTAAC
TTTGCCTCAGGGAGACCAGGTTGATTCACTGAGAAAGTTTGAATTGGTTTAGAAAGCATA
GTTCTGAGTTTTCTAGGAGAAGGAGAAAAGTTAGGGTAGGGCATAAGAAATAATGCCCAC
ATCAAAAAGTTAGAAAGATCTCAAATTAACAACCTAACATCACAACTGAAAGAATTAGAG
AAGCAAGAAGAATTCAACCACAAAGTTTATAGAAGACAAGAAATAACTAAAATCAGAGCA
GAACTGAAAGAAATAGAGACATGAAAAACTATTCAAAAAATCACTTAATCAAAGTTTTTT
GAAAAAATTAATAAGATAGATAGGGTACTAGCTAGATGAATAAAGAAGAAAAGAGAGAAG
ATTCAAATAAAATTAGAAATGATGAAGGGAATGTTACCACTGACCCCAGAGAAATAAAAA
TAACAACCAGCAACTACTATGAACACATCTACACACACAAACTAGAAACCCTAGAAAAGA
TGGATAAATTCCTGGCCACATACACCATCTCAAGGCTGAACCAGGAAGAAACTGAGTCCC
TGAACAGACCAATAATGAGCTCCAAAAATTCAATCAGTAGTAAATAGCCTACCAAGCAAA
AAAAAAAAAAAAAAAAAAAAAAAAGCCCAGGACCTGATAGATTAATAGTAAAATTTTAAC
AGATATACGAAGAAGAGCCAGTACCATTCCTACTAAAACTATTTCAAGAAATAGAGGAGG
AGGGACTCTTCCCCAACTTGTTCTACAAGGCCAGCATCATCCTGATACCAAAGCCTGGCA
GTGACACAACAAAAAAAGAAAGCTTCAGGCCAGTATCCTTGATGAACATCCATTCAATAA
TCCACAACAAAATCCTTGCAAACCGAATCCAGCAACACATCAAAAGTCTAATTCACCACA
GAGGAGTAGGATTCTTCCCTAGAATGGAAGGTTGGTCCATCATGGGCAAATCAATAAAAT
GTGATTTATAACATAAATAAAACTAAAGACAAGAACCACATAATTGTCTCAATAGACGCA
GAAAAGCCTTCAGTAAAATTCAGCAATGCTTCATGTTAAAAAGTCTCAATAAATGAGATA
TTGAAGGAACATACCTCAAAATAATAAAGGCCACCTATGACAAACTCACAGCCAGCATTA
TACTAAATGGGCAAAGTCTGGAAGCATTCTCCTTGAAAACTGGCACAAGACAAAGATGCC
CTCTCTCACCACTCCTATTCAACACAGTATTAGAAGTCCTTGCTGGAGCAATCAGACAAG
AGAAAGAAATAAAGTGTATTTAAATAGAAAGAGAAGTCCAACTACCTCTGTTTGCAGACA
ACATAATTCTCTATCTGAACCCTATAGTTGTGACCCAAAAGCTCCTTAAGCTGATACAAC
TTCCACACAGTTTCAGGATACAAAATCAATGTACAAAATTTGCTAACATTCCTATACACC
AAGAAGAGCCAAACTAAGAGCCAAATCAGAGAGGCAATTTTATTCACAATTTCCACAAAA
AGAATAAAATACATAGGAATACAGCTAACCAGGGTGGTGAAAAATCTCTATAATGAAAAT
TACAAAACACTGCTCAAAGAAGTCAGAAAAAACACAAACAAATGAAAAATCATTCCATGT
TAATGGAGAGAAAGAAGTAATATCATTTAAATGGTTGTACTGCCCAAAGCTATATTAAAC
TACCAATGACAGGCTTCACGGAAGTAGAAAAAGCTATTTAAAAATTCGCACAGAACCAAG
AAAGAACCTAAGTAGCCAAGGCAATCTGCAAAGCTTGAGGCATCACATTACTTGACTTCA
AACTATACTACAGCACTACAGTAACCAAAACAGCACGGTACTGGTATAAAAACAGACACA
TACACCAATGGAACAGAATAGAGAGCCCAGAAATAAGACCACAGACCTACAATTATCTAA
TCTTTGACAAAGCTGGCAAAAACAAGCAATGGGGAAAAGATTCCCTATTCAATAAATGGT
GCTGGAATAACTTGCTAGCCATATGCAGAAGATTGAAGTTGGTCTTCTTCCTTATACCAC
ACACAAAAATCAACCCAAGAT
>scf7180000000014|quiver
CCAAGATGGATTAAATACTTAAATGTAAAACCCAAAACTATAAAAGCCCTGGAAGACAAC
CTAGGCAATACCATCCTGGACATAGAAACAGGCAAAGATTTCATGATAAAGACACCAAAA
ACAATTACAACAAATGCAACTATTGACAAGTGGGATCTAATTAAACTTAAAAGCTTCTGC
TCAGCAAAAGAAATTATCAATAGAGTGAACAGACAACCTATAAAAGGAGAAAAAGTATTT
ACAAACTATGTCTCTGACAAGGATCTAATATTCAATATAAGGAACTTAAATTTACAAGAG
AAAAACAACCCTATTAAAAAGTGTCCAAAGAATTGTCTATGCATGTCCTTAGCCTACTTT
TTGATGGGATTGTTTGTTTTTTTCTTGCTAATTTGTTTGAGCTCATTGTATATTCTGGAT
ATTAGTTCTTTGTCAGATATACAGATTGTGAAGATTTTCTCCCATTCTGTGGATTGTCTG
TTTACTCTGCTGACTGTTCCTTTTGCCGTGAAAAAGCTCTTTAGTTTAATTAAATCCCAC
CTATTTATCTTTGTTTTTCTTGCATTTGCTTTTGGGTTCTTGGTCATGAAATCTTTGCCT
AAGCCAATGTCTAGAAGGGTTTTTTTGATGTCATCATCTAGAATTTTTATACTTTCAGGT
CCTAGATTTAAGTTCTTGATCCATCTTGAGTTGATTTTTGTATAAGGTGAGAGATAAAGA
TCCAATTTCATTCTCCTACTTGTGGCTTGCCAATTATCCCAGTACCATTTGTTGGGTAGG
GTGTTCTTTCCCCACTTTGTTTTTGTTTGCTTTGTCAAAGATCAGTTGGCTGTAAATATT
TGGGTTAATTTCTGGGTTCTTCATTATGTTCTATTTGTCTATGTGCCTGTTTTTATACAA
GAACCATGCTGTTTTGGTGACTATGGTCTTATGATATAGTTTGAAATCAGGTAATGTGAT
GCCTTCTGATTTGTTCTGTTTGTTTAATATTGCTTTGGCTATGCGGGCTCCTTTTTGGTT
CCATATGAATTTTAGGATTGTTTTTTCTAGTTCTGTGAAGAATGATGATGGTATTTTGAT
GGCAATTGCATTGAATTTGTAGATTGCTTTTGGCACTACGGTCATAGACAATTCTCAGAA
GATATACAAATGGCCAACAAACATATGAAAAAATGCTCAACATAACTAATGATCAGGGAA
ATGCAAATTACAACCACAATGCAATGCCACCCTACTCCCACAAGAATGGTCATAATAAAA
AAATAGTAGATGTTGGTGTGAATGTGGTGAAAAGGGAACGCTTCTGCACTGCTGGTGGGA
ATGCAAGTTAGTACAATCACTATGGACAATAGTGTGGCGATTCCTTAAAGAACTAAAAGT
AGAAGTACCATTTGATCCACCAATCCCACTACTGGCTATGTACCCAGAGGAAAAAAAAGT
CATTATAAGAAAAAAGATACTTGCACACACATATTTATGGCAGCACAATTTGCAATTGCA
AAAATGTAGAACCAATCCAAGTGCCCATCAATCAACGAGTGGATGAAGAAACTGTGGTAC
ATACGTACGATGGAATACCACTCAGCCACAAAAAGGAATGAATTAATGGCAGTTGCAGCA
ACCTGGATGGGATTGAAGACTATTATTCTAAGTGAAGTAACTCAGGAATGGAAAACCAAA
CATCATATATTCTCACTTATAATTGGGAGCTAAGCTATAAGGATGCAAAAGCATAAGAAT
GACACAATGGACTTTGGGGACTCGGAGAAAGGGGAGAAGGTGGTGAGGGATAAAAGGCTA
CAGATTGGGTTCAGTGTATACAGATGAGGTGATGGATGCACCAAAATCTTACAAATCAAT
CAATAACTTACCAATGTAACCAAATGCCCCCTGTTGTCCTAAAACCTATGGAAATAAAAA
AGTGTTTAAAAAGTGGGCAAAGGACATGAACGCTTTTCAAAAGAATATATACATGTGACC
AACAACCATAGAATACAAAGCTCAATATCACTGATCATTAGAGAAATGCAAATCAAAGGC
ACAGTGAGACACCATCTCACACCAGTCAGGATGGCTACTATGAAAAAGTCAAAAAATAAC
AGATGCTGGCAAGGTTGTGGAGAAAGAGAAGACATACACTGTTGGTGGGAGTGTACATTG
GTCCCACCATTGTGGAAAGCACAACAGTGCTTTCCTCGAAAGAGATAAAAGCAGAACTAT
CACTTGACCCAGCAATCTCACTACTGGGTATATACCCAGAGGTATATAAATTGTTCTGTC
ATAAGGACACAAGCACGTAAATGTTTGTTGCAGCACTATTCACAATAGTAAAGACATGGA
ATCAACCTAAATGCCCAACGATGACAGATTGGATGCAGATAATATGGCACACTGTGGAGG
AAAAGTTAAATATTAAATTTGAACTCAATTGAACATGGACACAAACAATGGTCACTAAGT
CCTGGAATGAGTTGTGTGAGCCCCTTGAGGCATCCATCCAGTGCTGCTTCGGAGAAACAG
TTATTGAAAAACAACAGTTATTGAAAAACAGTTATTGAAAAACAACAGGCAATTGCAAAA
ACAAATTGACCTTTTTGTGTTCCTTGAGCTCAGTTGCAAAGGGCCCTCATGACTGGGCCT
CATGACAAACAACTTGTTACAAAAAGAGCTCGGTTTCCAGATCGCACCGAAGCTTCCTGG
GACCTCTCCTCATCTGTGCACGGACTAGTGGCCAATTCTGAATCCCAGGCTGTTGTTTCC
CAGTCTGGTGATGAATCCTCCACAGTCTGGTGAGTGTAAATGTATATAAATGTATGTATA
TACTTTTTCCCTTCTCCCCTTCCCATTAAAATTTGTTTGTTGTATCATTTGCTTATTATA
TCTATATTGCCATATACTCGGGGTAAAGTCTGTTTACCTTTAAAAGTATTGTGTGTTTCT
TTTCTTTCCTCACACGTTTCCCACACAGAACACACATATGCACCATGGAATACTATGCAG
CTACGTGTTCTCACTTGTAAATGGGAGCTAAATAATGAGAACTTATGAACACAAGGGAAC
AACAGACAACAGACACTGGGGGTCTACCTGAGCGGGGAAGGTGGGAGAAGGGAGAGGAAC
AGAAAAGATAACTGTGGGGTACTGGGCTTAATACTTGTGTTATGAAATAATCTGTATAAC
AAGCCCCTGTGTTATGAGTTTATCTATGTAACAAACCTTCACATGTACCCCCAAACCTAA
AATAAAACATTTTTTAAATCCTTTATGAAAGCTGTAAGATCTGCTCCTGTGTGTTTGTAT
GTCTATATGTGTTACATGTATGTAATAATATTTTGTAAATAAAGCTCATTCTTAAATCGT
TAAATAGAAATGGCTTTACAATTATCCATTAAAAATAATTAGATACTTGCTTGATTTAAC
TGTGAGCTTACGTCTTTTGTTGAGAGTTTCTTGATTCATGGGTCTTGATAGGTGAACATG
AAGAAGTATGGAGACACATTCTCAGTGCCTAGACCAGCAGCTACAAGCCAGAATCAAGCC
CAATCGGCCCCTTCTTTCTATGCTTTCCCTGTTTTGCCTCCTGGCTATTTTAGGCGGGGT
TGGATCCTCCAGTTATAGCCTTCACAGTTCTGTCTTTAGTCCTAATGGACTCAGGCAGGC
CCTGATCTTCATAGTTCTCCTGGGTGCCATGTGGCTACTTGGAACCGAGGATTACTGAGG
GAAGACATTACGGATGCCACCTGTGTCATAGTTTCAAAATTCTGTTCATTAATTTAAAAT
CTTAAAATCACATTAAATTAAGTAATACATAACCATAAAATATCTTGAGTCATTTGTAAG
CTAAAATATTGAAATACTAACCATTAAAAATTAGTTTAGGTCTATATACCATGACACGTT
ACTTGTATATGGTATACAAAACCTAAATAGCTTTAGTTCTGTTAATAAACAGTAATTTGA
AGAATTATATTTCTTAAAAGTTATAAAATGGTTTTTATCTAAAAATACTGATACAAGACA
GTTGAAAATCACTTTTTAGGGTTTTCACTGAAAATTGGGGCTCCTAAGACTTAATTACTA
GACATGAGAGAAACAATTCTGCATACAGAGTGTATAAAAAGCAAGATACGCTTTTTTTTT
CTTTTTTTGAGAACGAGTCTTGCTCTGTTGCCCAGGCTGGCATGCAGTGGCATGATCTCA
GCTCACTGCAACCTCTGCCTCCCCGGTTCGAGTGATTCACCTGCCTCAGCCTCCCAACTA
GCTGGGATTACAGGTGCTCGCAACCACACCCGGCTAATTTTTGTATTTTTAGTAGAGATG
GAGTTTCAACATGTTGGCCAGGCTGATCTCGAACCCCTGACCTCAAGTGATGCACCTGCC
TCGGCCTCCCAAAGTGCTGGGATTACAGGCTTGTGAACATACGCTTTTGATGATAAAACT
TATAAAGACATAAAAATGTGTTTTAATTTTTTTTTGGTTTGAAGTTACTTAAAGATTTCA
AATTGAAGAAGTAAAAAAAAACTAGATAAAACTAGATAAATATAGAAAGTTGGGGGAAAA
TGCAAAGCATACGTTCACAAAAATCTGGGATTAAAAGATGACAACATTTGATAAATTTAT
TTATAAAGTTTTATTAAATTAACTTTAGAGGCTGGGCATGGTGGCTCACGCCTGTAAATA
ATAAAATTATCTTGCCAATTATGTCTAACTATGATAGTTTAAAGTCATTTCCACTGTAAA
TTGCTTAATTCTGAGGCAGTTTGTGAAAACTTTACAAGCTTGCAAAATCCTGGAATATTG
TTTCTTTAAGGAGGTTCATGAAAGGATGGAGAAGGCCCTGAGAAGTACTCTTGAATATAG
GTTTTTGAGAACTTTAGAATTATATTATTTGAACTGGGTAAGAATTTCCAGAACTTTAAT
GAAGAGACTGACTGGTTAATAAAATTGCTAACCCAAGCAGAATAAAAATCAATTGAATAC
CAAGAAAATACTTTGCCAGATTTTCATGCCAAATCAGCTAGTACTTAAATTGTCTAGATA
AAGAATTTGAATGAACTGCATAGTCCAAGTCAAATTATCTATGATAATCCCTGATTAGTC
AGTGCTATGCACCTAAGTTGAAGAAACAGTCCAATGTTAAGCATGGAGAACCAGAATGTC
TTCCTTGTCCTTCCTGAGTTCTGAAAGCTTTTCTTATTAAAAGTTCTGCATTCTGATTCT
TGGGTGTGAGAGGAAAGCAAGATGGCAGAAAGAAGGCTCCACTGATTGTCCCTCCTGCAA
GGACACCAGATGAATAACTATTAATATCCACATAGAAAATACATTCATAAGAACCAAAAA
TCAGGTGAGTACTCAAAGTATCTGGTTTTAACCTCAGATCACTGAAAGAGGCACTGAAGA
GACAGAAAAAACAGTCCTGAAATCACCATTTCCTTATCCCCAGCAGTGATGGCATGGTGC
AGACAACAACTCTGGGTTCTGCAGGAGGGAGAACACAGCAATTGTGACGCACTGCACTCA
GTGCTGTCCTGTTAGAGCAGAAAGGAAAACCAGACCAAATGCAGTTAATGCCCATCCACA
GAGGGATCAATTAAACCAGCCCTAGCTAGAGGGGAATCAGATTCCAGTGGTTGGAACTTC
AGTGTTTGGAAACCTGGCAACTAAGGGCTCCCGCACTGTGTGTCTAAGAAAACTTGAAAG
GCAGCCTAGGCCATCAGGACTGCAACTCTTAGGTGAGGCCTAGGGCTGAACCGGGCCCAG
GGACAGTGGACTGGGGTGGGGAGGGCATGCAACACACTGAGACACCAGCTGGGGCAGCCA
AAGGAGTTCTGGCATTATCACTCCCTTAACACCAGACTGCACAGCTCATGGCTCCAAAAG
GGACACCATCCTTCTGCTTGAGGAGAGGAGGGAAAAGAGTAGGGAGTACTTTGTCTTTCA
TCCTGGACACCAGCTCAGTCACAGCAAGATAGTGCACTGGTCAGAATCCTGAGGCCTCCT
TTCCAGTCTCTGGCTCCTAGACATTCCTAGACACATCCTGGGCCAGAAGGAAACCTGCTG
CCTTGAAGAAAAGAACCATGTGCTGGCAGGATTTATCGCCTGCAAACTTGAAAACCTTTG
GGCTCTGAATAACCAGCAGCCATACCCAGTACTACATCAAGGGCCTTGGATGACCCTCAT
AGACTTGCTAGATTTAGGTGAACTCAGCACATTACCAGCTGTGGTAGCTAAAAGGCAAAA
CTCCTTCTTCTTGGGAAAAGTAGAGGGAAAATTAAAGGGGACTTTGTCTTGCCCCTTAGG
TACCAGCAAGGCCAGAGGTGGGTAGAGCACCAAGCAAAATTTCATAATCCCTGATTCTAG
GATTTGATTCTTGGCTGGCATTTATGAAGCTGCCCAGGGCCAGTAGGGAGCCCATTGCCC
TGAAAACGGCAAGTCCCAGGCCAGGCAGCATTCATCGCAAGTTGACAAGAGGTTTTGGGC
CTTAAGGGAACATTGGTGGTAGCCTGGCAGTACTCATTGTGGCCTGAGGTGGTGGTGGCT
ACTCTGTCTTTAGGAAAGGAAGGGAGGAATGGGAAGGACTATGTCTTGTGGTTTGAGTGT
CAGGTCAGCTGCAATGCAATAGAATGTCAGGTGGACTTCTAAAACTTTTGACTCTACTCC
CTGACTTCTGAATGGCACTTCTCGACCCAGCCAGGGACTGAGGGCACTCACTGCCCTAAA
GGAAAGAACACAGGCCTGGCTGGCTTTGCCACCTGCTAATTGTAGAGACCAAAGGCCTTG
AGTGAACATAGGCAGTCATCAGAAAGTGCATGCAGCAGGACTTGAGCAAGACCCAGTGCT
GTGCTAGCTTCAGGTCTGATCCAGGGCAGTCATAGTGGTGGTGGCCAGGGATGCTTGTGT
CTTTCTTCTCCCAGCTTTAGGTGGCTTAGAACAGAGAGAAAGACTCTGTATCTTTGAGAG
AAAATAATGGTAGAGAACAAGAGTCTCTGGCTAGTAATCTAGAAAATTCTCCTGGATCTT
GTTGAAGGCTGTCAAGGTGGTACTTCTCTGAGTCTGGAAGAATTACAGCATTATTGGGTA
CAAGGTACCCATAAAGCAGATATGGCTTAGATCACAACACCCAAGTCTTTTAAAATATGT
GAAAAGTCTTCCCAAGAAAGACAGCTACAAATAAGCCCAGACAGTGAAGACTACAATAAA
TACTCACCTTTTCTCTTTTTTAATTTTATTTTTTAAACCTCTCATATGGTGCTGCATGCC
CAAGAATTTAATGTCCAGACACTGAATAACATCTACTAGCATCAACACCATCCAGGAAAA
CATGACCTCACCAAGTGAACTAAATAAGGCACCGGGGACAAATCCTGGAGAAAAAGAGAT
ATGTGACCTTTCAGACAGAGAATTCAACATAGCTGTATTAAAAAAAAACTGAAAGAAATT
TAAGATAACAAAATAAAGAAATTCCAAATTTTGTCAGCTAAACTCAACAAAGAGATTGAA
AAatttacaacaaattaagcagaaattctggagctgaaaaatgcaattggcatgctgaag
aatgcattagagccatttaatagcagaatgatcaagcagaagaaatagtgagcttgaaga
caggctatttgaaaatacgtagtcagaagagacaaaagaaaaagaataaaaacaacaaat
catgcctacaggatctagaaaaatagcctcacaaagacagatctaagagttattggtttt
aaagaagatgtagagaaagaggcaggggtagaaaaatttattcaaagggataataacaga
agagtttcaagcgtagagatgatatcgtagtatataagtccattttactttcagacaatt
tcactaggcagtgtctgtctaccactaattcttttttcgttccactatttgcacaggcag
cacagctgggaaaacacagactcacccaacacagtctcttccctgtgactttctcctcct
caaggaatcagttcatcagtcaATCAAGTCATTTGGGACTGGAGGCTGAGTACTCCTTAA
CATAGAAGGTCTCGTTCCTGCATGCTTTCCTCAGCAGAGGGGGAGACAAGAAGGTCCTTT
TAGGGGACACTTGCTTGGACATAGACTAGGCTAGTTGGAGGGCTCTGACCAGCAGAGACA
GACTCCGCCGCAGTAGGAAGGGATGAGGCAGCTGTTCTGAACCTGGAGCTCCACCACACC
TTGTCCTGTCTCACTGAGGCAGTTTTGAGAGGCTGCCCTGGAATACGTCTTGCTGGTGGA
TGTTGAGAATCAATGTGGGCTTTGACGGGATTCAGGTGGTGTCCGCAGTGTGAAGACAGG
AGCTGATGTTCAGAATCTAGGCTGTTTGTCTTGTGATCAGTTGGGTTACCTGTTTGAGAC
CAAGTCCATTTTCACTAGGGAGGGCTGAATAAAGCCCACAGAACACAATGGCGCTCCCAG
GATGACTGAGGAAGGGTGAGAATGGGGGAAAGTTTTTCCACCGAGACTTTTTGCTACCTC
AGGAATCGGGGGCTAATTAGGTTAGCACTGACTCAACCTAATCAATTCAATTTTATTGCA
TTTGATCTAATTATCTTCCCCATTTTTAAGGTAGGAAGGGCCATTTCATTTGGTATTTAT
TTTTTCTCTGCATTTTTATTTCATCATATATGTGTGGACCTAATACAATCAACCATAATT
TGACATTTGTTGTTTCCAAGCATTTAAGAAATTATAATATCTATGCATACAATGTTAACA
CTATGTATAATAAATTCTCTTTCTGTGCAAAATATATAACATATGACAATATAGGCATGT
TTAATTGTGCATCTTGAAAGGTGAACAGGATCATAAATCCTTCCAGGTAGGAACTGGGAC
AGAAATAGGAAGAAATGCTTCCCCGATTTTCCGGTCCCTGTGCTCCCGGTTCTTTGTTTT
CTGGACACCATGACAGGATCCTGAAAATGTCTCCCTTTAACTGTGTCTAGGTCCCCAGTA
GAACTACAGCAAGAAACTTCTGATTGAGGCTCTAAGAAGCGGCAGGAATGAGAAAACTCT
TCAGCCAATAAGAGTAAGCCACGCCCAGCCGAGGGACGTATAAAAGGCAGGTCTAGCAGA
CTAACCCACACTCTGCCTTTGGACGTGAGAGAGAGCGCACCTTTCACTTGAGCTTCAACA
TGGGAAAGGGAAATGAAGACTCCGATCTCCACTGCTCCTCCATCCAGTGCTCCACTGACC
AGCCCCCTTTCCAACAGATCTCCTTTACAGAAAAGGGCTCAGATGAGAAGAAACCATTCA
AAGAAAAAGGCAAGACCGCCTTCTCCCATTCCAGTGAGAAGCACATACAAAGGCAAGGTA
AGGCCTTGGGCTGCTCCTGTGGAGTCTGGAAGGAGGGTTGGAATCAGGGATACTGAGCTG
TGTCTTTAGCAGGGTTTTATTTTGAGATTTGGGGATGGGAAATGGCTTAGTGCCCTCAGG
GGACTTGAGAAATGTGTTCACTCGTGACACTGGCAGAAGAGCTTCACATGAAAGACTGAT
CCGCAAAAATGCATCAGAGATAGACTGTGGGACTCTGCCTAGGGAGAGGTGAGTCACCTA
AACCTTCTCTTGCAGCAGGATCGGAGCCCAATCCAAACAAGGAGAATTCTGAGGAAACCA
AGCTCAAGGCCGGGAACAGCACTGCTGGATCAGGTAAGATTTGACTCTTTCAAGGTGAGA
AGGGACAGGGAAGCAACACAGGCTCCCCTGGCAAGGAAACTGGGAGCTCCTTGGCAGCCA
GGGCCGTACAGATCCTGGACACTGGAGAACAGAAGAGAGCTGGGGTTTGGTGGTAACCTC
AGCTCCTGTGTGTCCAGGATGGACTAGGAATTTCAGGGTGTTCAGTTGGAGGCACTTTCT
CAAACTCTCATTGTGTTCACAGAACCAGAGTCCAGCTCATATCGGGAAAACTGCAGGAAA
AGAAAAATGAGTTCCAAGGACAGCTGCCAAGACACAGCAGGTAGAATCTTGGTGTTTGTT
GTTGTTGGTGGTGGTTTTTTTGTTTTTGGTTTGCCCCAAAAGGCAAATAATCAGGAAACT
TTTATACGAGGCTTGAGCGGAAAGGGAGTTACTTATTGACGAGTAAATTTTTGAGATCTT
AGCACTCTGAGAATATTTGGGGACTCACAGGGGGTTCAGCCTCACTTCATTCCAGTGCTG
AGATGGTCAGGAAGGAGTGGGAGAGACAAGTGGGGTTCACCTGGGTGTACAGGGGGTTCT
GGAAATCAGGGTCTGTGGGGACTGCTCTGGTGAGTCTCTCACATGCTTTCTTTGCAGGGA
ACTGTCCAGAAAAGGAGTGCAGCTTGTCATTGAATAAAAAATCAAGATCCTCCACTGCTG
TGCACAACAGTGAAATCCAGGAGACCTGTGATGCCCACCATAGGGGACATTCCAGGGCTT
GCACTGGGCACAGCAAGCGGCATAGGTCTCGGGCCCTAGGAGTCCAAACACCGTCAATTC
GAAAAAGCTTGGTGACTTCTGTGCGAGCTATGTCAGAGGCTGTTTATCAAGACCTAGCCC
AGGTGTGGGCACAGCAGATCCATTCTCCACTTACCTGTGAGCAGCTGACACTGCTCACTC
GGCTCCGGGGGCCTCTGTGTGCCCAGGTGCAGACCTTGTATTCCATGGCCACCCAGGCAG
CTTATGTCTTCCCTGCTGAGAGCTGGCTTGTCCCAGCCACACTGCCAGGTCCTGGGGAAT
CAGCCCTGGATAGAGAAGCCCATCCCTTCCCTGGGCAGGAGATAACTGAGACTGTCAGTG
GATCAGATGAGGCTAAGCTGTGAGCACCCTGACCCTATTCAGCAGAGATGCAGCTCTGGG
AATGAGAACAAGGATCTGCTTCTTCTCAGATTCTTCCAGATGACCAGCAGTGACAATTTT
AGACACACTGTGTTAATAAATGACAGAACCTGAAGAAGTCATAGGAAAGAAACTTGAGCG
GTATACTCAGAATGGTGAGAGCCCTGAATTTTGCAGACCGCTAAGACTATAGACAAATTT
TATATTTCATGTTAGACATTTGATGCCTTTTGGATGTCTGATGACAGTCATGCATTTCTA
TATAATCAGAAAAACATTAGAATGTAATCGTGAATTTGCATATTTTAGATTGTAGAAAAG
TAAATATAAAATTATGTGCTCCTTTTTTGTTTTTTTTTTTTTGAGACAGTCTTGCTATGT
TACCCAGGCTGGAGTGCAGTGGCACAATCTTAGCTCACTGCAACCTCTGCTTCCTGGGTT
CAAACAATTCTCATGCCTCAGCCTCCCAAGCAGCTGGGACTACAGGCATGTACTGCTATG
CCTGGCTAATTTTTTTTTTCCTGTATTGTTAGTAGAGACAGAGTTTTGTCACTTTGGCCA
GGTTGGCCTCGAACTCAGGTGATCTGCCAGCCTCCGCCTCCCAACGTGCTGGGATTACAG
GCATGAGCCGCCTTACCAAGAAATTGCTTCTCTTTTAATCCAGAAAAGGTTGTAGGCTCT
CACTCTTCCAGCCTGAACCCATGGAGTACTAATATCCACAAACCATTAATAGCACTCCCT
GTGGGAAAATGTCTATATATTTTTAGTTTGATATAATTATAGTAAAATTACTATGCAAGC
TGTTTACTTTTAATATTTCTACATAAAATTTAAGTCAAGATATAGTAAATGGTAAATGAT
TGTACTTATTTATTGACCTGCCTCATGTTTCATTTCATTTTAAACATCCTAAATTTATAT
TTTATTATATTTTATACATTTCAATTGATTGTACTATATTGCAGGATATGGAGATTTCAT
CACGTACTACAATACAGTGTATTTTGTTATATTTGACGTATATTCTACTTGTATTTTGTA
CTGAGATCATACACTATTTCATTATCTAAGTGTATTAATTGTTTGGTTGCTTTATAATTT
TCATTTTATGTAATGAAATAAACAATGTTGTTTGGAATTTTAAATTTCTTTCATATGGAA
TTTGTATTTAATAAAAATGTGAAAAAGAGAATGTCTTATCGTCACTTCCGTGTCATCCTA
TCCCTGACCTCCCCACAGCCCACAGCTCTTGTCATAGTGCGGGAATAGTGTTCTATCACT
ACAGGAAATGGGGCCAATTCAATGGTAATACACAGATATGAATTGGAGATACAGAGATTT
TATTCTCGAGCACTGCAGTATAAAAGAATCACAGTAACGCGAGTCACACAATTTTTGGGT
TGACACTGCTTATGAGTTATGCTTACACTCTGCTGTAGAATAACGCTGAAATAAATTATG
TCTATTAAACAAATGCACATACATAAATAATGTGTCTAAATAACAATGTACATAATGAAA
ATGAATTTTATTGCTAAAAAATGTTAACACACAGATACACACAATGGGATCATATAATGT
TGAAAAATAGAGATGGGGAGAGGAACAGAGACAGAGAGAAAGGGAGGAATGGAGCGAGAA
AAGGACGGATGGATAGAGGGACATTGGAAAGGAGAAAGTGGGGAGCGGGGAGGGAGGAGG
GAGGGAGGGAGGAGGGAGGGAGGGAAGGACAGAGGGAGAAAGGGAGCAAGAGACAGAGAG
GAAAGCAGAGAGGAAAGCGGTCTTCCGCCTCCAGGGCCAGCGGGACCTCGCACTCCGGGA
AAACGTGGGGTGCCCGGTGCAGGCCGAGAGCTCGGCCCACAGCCGCGTCTGCTTGCGGGG
CGCCCACCAGCTCACCAGCCCTCCGGATCGCCGGCCCGGGTCACTTCATCCCGGAGCAAT
TCGGACGAATTCCGCCTCCCAAGGAATGAGAGCAATGAGCCGAGACGCGGGTGATTGTCC
GTTTTCCATCCACGTGGTTCACAGACGACACGGCCCCGCGTTGAGCAACAGAGCGCGAGG
CGGACAGGCCCGTCCACACGGGAGTCACACTCAGGCCGAGTGAACCGTGATTCCGGGTTC
CACGCTCCTTCGCCCTCTGCAAGGGGACCTGTTGCTCGCGTGTCTCCCGCCCCCGAAAGC
GCGACCACGTTGGCTGTTTCCCGAGCTCTGCGGGGACACAGAAACCTCCAGCGAAGCGTG
GAAAAGCAGCATCGTGACTTCGCTCTCCTTTCCGGTTTCCAGACCGGCCACAGTGGAGAC
TCCCCTTGTTGCAGGAAACAGGAATCCGTGGTCAGGCCGTGATGCACCCGACGTTTCTTT
TCTCTGCAGTTTCGCTCTCGTTTTCTACATGAAAACGAACGAGATCCACACCCCTGCGTG
TGTGAACTATCACGGCAACGGCGACACCCACAGAGGGCCTGGAAAACTCAAGACCGTCAC
GGAAGTTCAGTTCCACACTCCACCCTTCGGGGTGGTTTCTGCCTGAAAACTGAGTCAAGA
CAGCGGCTTCCAGTTTCCATAGAATTACTGGAGAACCTCAGAGAGCCAGCCCCGGAAGCC
CCTCTTTCCCCTCCAATCCGGCCCTGCACCCACCCACCCCACAAGGCCCTGGTCCCTGTG
GTTTTCGGCTTCGGAGGGCGGGCTACCCCGGGACCTTGGGCCCCGAGCTCATGCATGTTC
ATAACGCGGTGGAGGTGGTAGGTCTTTCTAAGGGCCTCCTGGCTGCACCTGCCGCAGTGC
ACAGGCCGGCTGAGGTGCACGGGAGCCCGCCGGCCTCTCTCTGCCCGCGTCCGTCCGTGA
AATTCCGGCCGGGGCTCACCGCGATGGCCCTCCCGACACCTTCGGACAGCACCCTCCCCG
CGGAAGCCCGGGGACGAGGACGGCGACGGAGACTCGTTTGGACCCCGAGCCAAAGCGAGG
CCCTGCGAGCCTGCTTTGAGCGGAACCCGTACCCGGGCATCGCCACCAGAGAACGGCTGG
CCCAGGCCATCGGCATTCCGGAGCCCAGGGTCCAGATTTGGTTTCAGAATGAGAGGTCAC
GCCAGCTGAGGCAGCACCGGCGGGAATCTCGGCCCTGGCCCGGGAGACGCGGCCCGCCAG
AAGGCCGGCGAAAGCGGACCGCCGTCACCGGATCCCAGACCGCCCTGCTCCTCCGAGCCT
TTGAGAAGGATCGCTTTCCAGGCATCGCCGCCCGGGAGGAGCTGGCCAGAGAGACGGGCC
TCCCGGAGTCCAGGATTCAGATCTGGTTTCAGAATCGAAGGGCCAGGCACCCGGGACAGG
GTGGCAGGGCGCCCGCGCAGGCAGGCGGCCTGTGCAGCGCGGCCCCCGGCGGGGGTCACC
CTGCTCCCTCGTGGGTCGCCTTCGCCCACACCGGCGCGTGGGGAACGGGGCTTCCCGCAC
CCCACGTGCCCTGCGCGCCTGGGGCTCTCCCACAGGGGGCTTTCGTGAGCCAGGCAGCGA
GGGCCGCCCCCGCGCTGCAGCCCAGCCAGGCCGCGCCGGCAGAGGGGATCTCCCAACCTG
CCCCGGCGCGCGGGGATTTCGCCTACGCCGCCCCGGCTCCTCCGGACGGGGCGCTCTCCC
ACCCTCAGGCTCCTCGGTGGCCTCCGCACCCGGGCAAAAGCCGGGAGGACCGGGACCCGC
AGCGCGACGGCCTGCCGGGCCCCTGCGCGGTGGCACAGCCTGGGCCCGCTCAAGCGGGGC
CGCAGGGCCAAGGGGTGCTTGCGCCACCCACGTCCCAGGGGAGTCCGTGGTGGGGCTGGG
GCCGGGGTCCCCAGGTCGCCGGGGCGGCGTGGGAACCCCAAGCCGGGGCAGCTCCACCTC
CCCAGCCCGCGCCCCCGGACGCCTCCGCGGCAAGCACAGATGCCAGCCATCCAGGCGCCT
CCCAACCGCTCCAGGAGCCGGGGCGCTCGTCTACAGTCACCTCCAGCCTGTTATATGAGC
TCCTGTAGACACCAGAGTTTCAGCAAAAGGCACGACCTTTCCTAGATCCGGCGCCACTGG
GGGAGCTGAAGGACGTGGAAGAGCCCGCTCTGCTGGAACCACTCCTCAGCCAGGAAGAAC
ACCGGGCTCTGCTGGAGGAGCAGGTTGGAGCGGGGTTGGGGCGGGGTGGGGGCAGGACGG
CGCCCTCTCTTTCGCGGTGAACCTCTGACTCGGTATGGAGAGGCGTGCCTTCCCTTCCAG
CTGACCTGTCTAGGATCCCTGAGTTCCAGGTCCGGTGAGAGACTCCACACAGAGGAGGGC
TGTCATTCTTTCCTGAGCATCCCGGGGATCCCAGGGCCCGCCCAGGTACCGGGAGGTGGA
CTGTCTACTGCGCATGCGCAGGTTTGCAGGCAGCAGCCTAGGTTTTCCAACCAGCCCAGG
CGGAGCTCTCATTCCTTTTTCCCCAGCGTTCTTCAGTCGAGTTGGCGGAGACCTCAGTCC
GCGAAGCGCTGGGCCGGGGCAGAAGCCAGGCCAGTTCTCCTTTCCGTGGCTCGACTCCTC
TGCCTCTTCGCTCACCAACACTTGCCAACCCCCGTCCCGCCAGCCTCCTCGCCAGCACCA
TGGAGCGCCTTGCAACTAAATGTAGACCCGAGACCCCGTGCAAACCAGGGTGCTGCCCTT
TCCAGGCAAGAGGCAAGGCAGGCAGAGATGAGGACGGGAACGGAGACAGAGTGGGAGGGA
AGGATGGAGCTAGGAAAGGATGGATGGACGGAGGGACCCTGGAAAGGAGAGAAAGAGGGA
GGGAGGGAGAAAGGGAGGAAAAAACCAGGGGAGGAAGGGAAGAGCAGACGGAAGGATGGA
CCGAGGGACAAAAGGAGCAAGAAACAGATAAAGGAAGGCAGACAGAAAAACAGTCTTCTG
CCTCCAGAACCAACAGGACCCAGCACTCCGGGAAAATGCTGGGTGCCCAGCGCGGGCTAA
GTGCTGGGCCCTCCGGATCGCCAGCCTGAGTTACTTCATCCCGGAGCGATTCAGACGAAT
TCCGTTTCCGAAGGAATGAGCGAATTCCCCAGAGAGCAATGAGCTGAGACTCAGGTGGTT
GTCCGTTTTTCATCCACATGGTTCACAGATGACATATCCCCACGTTGAGCCCTGCAACAG
AGCGCGAGGCGGATAGTCCCATCCACACAGGAATCACGCTCAGGCCAACTAAAGCGTGAT
TCTGGATTCCACGTTTCTTTGCCCTCTGCAGAGGTGCCTGTTGCTCAAGTCTCTGCCCCC
GCCCCCCGAAAGTGTGACCATGTTGACTGTTTGTTTCCCGAGCTCTGTGGGGACCCAGAA
ACTTCCAGGAATGCGTGGAACACCAGCATCGTGTCGGTGCTCTCCTTTCCAGTTTCAAAC
AGGCTATATTGCAGACCCCCCATTTTGCAGGAAACAGGAATCCATCGTCAGGCCGTGATG
CACGGGACGTTTCTTTTCTCTGTGGTTTCGATCTCGTTGTCTACATGAAAATGAACGAGA
TCCACACACCTGCGTGTGTGAGACTATCAGGGCAACTGTGACACCCACGCGCTGGCAATA
GAGTTGGCAGCCTGATCCCAGGACAAAGGTACTGACGGACATCCAGACACACCCCACCAC
AATCACTAGCAAACCCACTCCCAAACACACAGACACACACGGGCGCACGCGCGGGAACAC
AAGCACACACACAGACACACAAAGACACAGACAGCTTGAAGAAAAGCAAAGGACAGAGGG
ATGGAAAGATAGAAACGGAAGGAGAGAGAGAAACAGCGAGAGAGAGAGAGAGAGAGAGAG
AGAGAGAGGGAGGAGAGCGGGCAAGGTGGAGAGGGAAGTAGAGAAAGGGAGCGGGCGAGG
GAGCTAGAGAAGGAGAGCAACAGAGCCTTGGAGAAGGAGGCTCTGCTCTGGTAGACAGGG
GCCCCTTTGGCCAGGGTAGGGTGGAGCGTGCCTGGGCCGGGCTAGAACAGGGGGGCAGGG
CCGCCCACGAGGGAAAACCAAGGGAGCCCTGAGACGTGTTTTCACTTGGATTGGTTGGTG
GCTTTGGGGGTGCGTTTCGTAGCGTCATTCCTTTGCTGGCTCCTCCCTGTCCTCTTGGTG
CTGTGGGTCCTGAAAGTTGTCGAGTGCGCCCGTCCCTGTGGCGGGAGCAGTGGCCCCGAG
CGTGCCCACGGGCCCCGGCTTGGGTTTCTCTCGTGTTTAGAATGGTATGGCCGTAGACAA
TGGCGGTGGCCCCTGGCTGGTCCAAGAGCCCGGTCCAGCTACGCGCGTCTGATTCCAGGC
GTCACCACCAACCCGGGGCCGCGAGGCTGGGATCAGGCACCCCCGGAGCCGCTCGCCCGC
GGCCGGGCTGCTCTCCCCCTCTATACGCCCAAGCACCAGTCGCCGCGCTGCGTTTTCCGC
CGGCCTCGCAGAGCGTCCCGCTATCGCCGGCGGCCAGACCACGCGCAGGACCGCTGAGGC
GCCCGAGGCCTCCATTCCCTGCCAGGGCTCTGGACTCTCCAGGCGGCCTCCCTTTAGCTG
ACACTCCAGGCCTTCCCCTGGCTCTCCAGCTCCGGAGCTTCCAACACTTGGGGCCTGCTC
AGGACGGGGTGTGATCCCAGGTGTCAGGGCCCAGGGCCCACGGTCCTGGGATCCCCTCTG
GTCCTCCGCCTTGCCGCGGAAAAATTATTTTGGATTCCTCGCCGCCCCTCCTGCAAGGCC
CCCTCTTGCCCCACACTCCCAGAGAAGCCAGGGCTGCCCGGGGGCGAACAGCCGGCCCAG
CCCCGCGGGCCCTTTTTCTCACAACGCCCACACCATTGTCGCTTGTCCCGAGGAAGACCG
GCCCGTGGCCAAGGGGGCAGGAAGGCCCTGCTTTGTCCGGCGCTGGCACTAGAGCCCCGG
CAGCCTGATCCCGGGAAAGAGGGGCTGACGGACACCCAGACACACCCCACCACCACCACG
AGCAAACCCACCCCCCCACACACACACAGATACACACGGGCGCGCGCACACGCACACGGA
CACGCACGGACACACACACAAAGACACAGACGGCTTGAAGGACAGCAAGGGAGAGAGGGA
TGGAGAGATAGAAACAAAGGGTGAGACAGAGACAGAGATAGAGACAGAGAGGGTGGGGAG
AGACGGAGAGAAGGTGACAGAAGAGCGAGAGGTGGAGGGGAAGAAGAGAAAAAGAGAGGA
TGAGGGAGCTGGAGAGCGAGAGCCATAGAGCCTTGGAGGAGGCTCTGCTCTGGCAGACAG
GGCCCCTTTGAGCAGGCCGGGGTGGGGTGGAGGGTGCTTGGGCTGGGCCAGAACAGGGGG
GCAGGGCCGTCCAAGGGAGAGGACTAACTGAGCCCTGAGACGTGTTCACTCTTGGATTGG
TTAGTTACTTCAGGGGTGCGTTTGGTAGGGTCCTTCCTTTGTTTGCTCCTTTCTGTCTTC
TTGATGCAGTAGGCTCCGAGATTTGTAGAGTGCGCCTGTCCATCTGACCGGAGCCATAAC
GCCGAGCGTGCTTACAGGGCACAAGACCTGGGTCTCTCTCGTGTCCCCGAGACTGCATTT
TACACGAAGTCGGTGGCAATGAAAATCCAAGTGCACAGGGACGGTTTTCTTGGTGGCTGA
CGAAGGCAATGTCCTTCCGCGGTGGAAAGCAGCCCATGCGTTGTGGAGCGCAGGCGTGCG
GAAAAGTGGGAGTAGAGTCAGGGGGCCGTTGGGAAGCACGGCGACAAAAGGGGGAAAGAG
GGAGGGAGCGGGGAGCCAAAAGCCTTCAGCACCCTGTATTCCCAGGGGGTCTCGCATCCC
AAGTACTAACCAGGCCCGACTCTGCTTAGCTTTCAAGGTCAGTCGAGATCCCGTGCGTTC
AGGGTGGTGTGGCCGTAAAGGCCGGCAGTGGCGGCTGCTCGACTCCTGGCGTCACCGCCA
CCCCTGGGCCGCGGGGCTCAGATCCGGGGCCCCAGAACCGCTCCCCCGCGGCCGGGCTGC
TCTCCCCATCAAGGTCCCAGCACCGCCGGCCGCCGCGCTGCGCCTTCCGCCGGCCTCCCA
GAGCCACCCCCGTCGCCTGCGGCCAGAGAACGCGCCGTGGCACCGCCCTGCTGCAGCGCG
GGAGAGCCAGAGACCTCAGTCCCCTGCCCAGGCTCCAGGCACACCAGGTGGCCTCCCTTT
TCGCAGACGCTCCAGGCCTTCCCCGGCTTGGGAGCTCCCAAGCTTCCAACACATCTGGCC
GGCTCAGGACGGGGTGTGCTCCGAGGCGTCAGGGCCCAGGGCCAACTGTCCTGGGATCCC
CTCCGGTCCTTCGTCTTGCCGCAGAAAAATTGTTTTGGATCCCTCGCCGCCCCTCCTGCA
AGGCCCCCTCTTGCCCCACACACCCAGAGCCGTCAGGGCTGTCCAGGGGCAAACAGCCGG
CCCAGCCCTGAGGGCCCTTTTTCTCACAACGCCCACACCATTGTCGCTTGTCCCAACGAG
GACTCGCCCCGTTGGCCAAGGCCCTGCTTTGCCCCGCGCTGGCACTAGAGCCCCCGCAGC
CTGATCCCGGGGGAGAGGGGCTGATGGGCCACCCAGACACACCCCACCACCACGAGCAAA
CCCACCCCGACACGCACACAGATACACACGGGAGCACGCGCGCGGTCACACACACACGGA
CACACACGGAGACACACACGGGCACACACACACGGACACACAAAGACACAGACACAGACA
AAGATAGCTTGAAGTAAGGGAGGAGACCACCCCTCATATTGTCTTATGCCCAATTTCTGC
GTACTGAGACTAACACAGCAACTGTGACACCCATGCGCTGGCGATAGAGTAGGCAGCCTG
ATCCCGGGACAAAGGTACTGACGGACATCCAGACACACCCCACCACAATCACGAGCAAAC
CCATTCCCAAACAGACACACATGGGCGCACCGCTTTTAGTAAAAACTAAAAGGCAGAAAT
GAAATCCATAGGCAGACAGCCCAGTGTCACACCCTGGGCCTGGTAGTTAAAGATATACCC
CTGACCTACTCGGTTATGTTGTCTATAGATTACAGACATTGTATCGAAAAGCACTGTGAA
AATCCCTGTCCTGTTTTGTTCTGATCTAATTACCGCTGCATGCAGCCCCCAGTCAGTACC
CTCTGCTTCCTCAATGGATCACGACCCTCTCACGCACACCCCCTTAGAGTTGTAAGCCCT
TAAGAGGGACAGGAATTACTCAGTCGGGGAGCTCGGTTTTTGGAGACATGAGTCTGCGGA
TGATCCCAGCTGAATAAAGCCCTTCCTTCTACAACTCGGTGTCTGAGGGGTTTTGTCTGC
GGCTCCTCCTGCTACAGAAGGAGAGGAAGGGAGAGAGGAATGGAGAGAGAGAACCAGAGG
GAGAGAGAGAGACAGCGATAGAGAGAGAGAGAGAGACAGAGAGTGGGGGAGGAGAGAGAG
AGAGAGAGGGAAAGAGAGAGCGCGACAGAAGAGCGCGAGGTGGAAGGGGAAGTAGAGAAA
GGGAGAGGCTGAGGGAGTTGCAGAGCGAGAGCGACAGAGCCTTGGAGAGGGAGGCTCTGC
TCAGGTAGACAGGCCCCCTTTGAGCAGGCCGGGGTGGGGTGGAGGGTGCTTAGGCCGGGC
TAGAACAGGGGGTCAGGGCCCCCCATGCGGGAAAACCAACGGAGCCCTGAGACGTGTTTT
TTCTTGGATTGGTTGTTTGCTTTGGGGGTGCGTTTCATAGGGTCCTTCCTTTGTTTGCTT
CTTTCTGTCTTCTCGATGCGGTGGCCCCCCAGATTTGTAGATGCGCCCATCCGTCTGGCG
AGAGCCCTGGCTCTGAGCCTGTCCACGGGGCCAGGCCTGGGTCTCTCTCGTGTCCTCGGG
ACTGGAATTTACACGAAGTCGGTGGCAAAGTGCACAGGGACGGATTTCCTCACGGCTGGC
GAGGGCAATGTCCTTCCCCCGGGTAAAGCAGCCCACGGGTTCCGGAGCGGAGGTCTCGGC
TGGCGTCTGTGGGACCCGATGCCCCTGCCCGCCCCTTCCCCCGGCTTGGACCGTCGCAGC
GGCGCTGGATGAATGAATTGCCTGGGCTTCCGGGGAGCGTGAAAGACACCCGGGACCTCA
GGGAACCCGCGCCTGCGCCCTCGGGGTCGGTCCAGTCCGCCTGGGTTGGAGCCCGGCTCC
TGGTGGGGCTGCGGCGAGTCGGAAAAGGTGGGATGCTGCTGCCTGGCGGTGCTGCAGTGG
CGGATCTTCAGGGGGAGGTCCTGGGCTTCGGCTGGGGCGCAGGGGCGGACAGGGTGGAGG
GAGGGGGCGGTTGGGAAGCACGGAGACAAAACGGGGAAAGAGGGAGGGAGCGGGAAGCCA
AAAGCCTACGGTACCGGCTATTCCCAGGCGGAATCCATCCAAGTACTAACCAGGCCGGAC
CCTGCTTAGCTTCACGAGCTCAGAGGAGCTGGGGCGCGCTCAGGGTGGTGTGGCCTAGAC
ACCGGCAGCGGCGCCTGCCCGCCCCGACAGCCCGGCCCAGCCACGTCCGCCCCGCTCCAG
GCGTCACCGCCACCCCGGGGCAGCGGGGCTCGGATCCGGGACCCCCAGAGCCGCTCGTCC
GTGCCCCCGGGCAGCTGTCTCCCTCTACGCCCGAGCACCGCCGGCCTCCCAGAGCGTCCC
GCCGTCGCCGGCGGCCAGGCCTCGCGCAGGACCAATGTGGCGCCGCCCTGCTGTTGCTGG
GGGGCGTCCTAGGCCTCCGTGCCCTGCCCAGGCTTCCGGCTCTCGGGGCGGCCTCCCTTC
CGCCCACGCTCCAGGGCGTCCCCGGCTCCCGAGCTCCGAGCTTCCACCACATCGGCCGGC
TCAGGACGGGTGTGCTCATCCCTTCACTTTTTAACTTTTTGTTGTTTCTATTTATATTTT
ATTGTGCTATGTCTGGAAATGTTGTAGCTATTACTTTTGATTGGATATTATTTAGTATTC
CTACTTTGAATAAGAGTAGTTTGCACATCCCACAGCTACAGCGTTATAATATTCTGTTTT
GTTTTGTATCCTATTAGCACTGAGGATTTTTTTTACCTTTAGGTGATCATTTATTGCTCA
TTAATGTCCTTTTCTTCCTGATTGAAGTACTCTCTTTAGCATTCCTTTAGGACAGACATG
GTATTCATAAAATACTTCAGCTTTTGTCTGGAAAAGTCAGTATTTCTTCTTTTTATTTGA
AGAATATTTTCACTGTATATGCTATTCTAAGGTAAAAGGTTTTTTTTCCTTTAGTACTTT
AAATATTTATTGCTTCTCTCTCCTGGCCGGTAGGGTTTCCACCGTAAAGTCTGCTGCCAG
AGGTGTTGGAGCTCACTGTTATGTTCTTTGTTTCTCTTCTCTTTCTTCCTTTAGAACTTT
TCTTTATCTTTGACTTTTGGAAGATCTATTGAATGCTTTGAAGTAGTCTTTTTTTGGGTT
AAAT
