# Supplementary material for: Filling in the Gap of Human Chromosome 4: Single Molecule Real Time Sequencing of Macrosatellite Repeats in the Facioscapulohumeral Muscular Dystrophy Locus
Source: PLoS One. 2016 Mar 22;11(3):e0151963. doi: 10.1371/journal.pone.0151963 (PMC4803325; doi:10.1371/journal.pone.0151963)
Supplement: S1 Data — (ZIP) [file pone.0151963.s010.zip › RP11_P5C3_polished_assembly.fasta]

>scf7180000000012|quiver
TAAATTATTATAACATTTAGTGATTATTAATAATTTATGTCATTGTTAAAATATATTCCT
ACAGAGAACATATTACCCATGTGTTTTTATTTGTCCTTTAATCTCAGGTAAATTTTTTAA
ATTTTTATTTATTAAATTCTATTTATTTTAGACAAAAGAGACCTTGTAACTGCCATATGA
TGTACTTTCTTAGAAAGAGAAATTCTCAGGCAAAACTTAGGACTGGCTGGGCATGGTGGC
TTATGCCTGTAATCCCAGCACTTTGCGAGGCCAAGGCGGGTGGATCACCTTAGGTCAGGA
GTTCAAGGCTAGCCTAGCCAACATAAGGAAGCCCCATCTGCACTAAAAATACAAAAAAAA
AAATTAGCTGAATGTGGTGGCTCATGCCTGTAGTCCCAGCTAGTTGGGAGGCAGGAGGAT
TGCTTGAACCCGGGAGGCAGAAGTTTTGGTGAGCCGAGATCAATCCACTGCACTCCAGCT
GGGCGACAGAGCAAAACTCCATCTCAAAAAAAGAAAAAACTCAGCCTTATTTTTATCAAA
ATCTAGATTTTAAATGACATTTCTAGGTGTCCCCTTTCAATAAAAATCCAAACCAAAACA
AACAAAAAGCTTCTAGGTAATTCATATGAATATTAATAACTGTTAAATTGGGTACTTTTA
TTTTTAAGAGAGGGATTGTTTATATGGATGTGTTGATGTATCAAACATGTACAGTTAAAA
TTGTACCTTTTTTTGACAGAGCCTCACTCTGTCCCTCTGGAAGGAGTGCAGTGATGCAAT
CACAGCTCACTGCAGCCTTGACCTCCCAGACTCCAGTGATCCTCCCAAGTCAGCCTCTCA
AATAGCTGTGACTAGAAGTGTGCACCACTATGCCCAACTAACTTTTAAAAAATTGTTGTA
GAGATGAGGTCTCACTCTCTTGCCCCAGTGAGGCCTTGTTATGTTGCCTAGGCTGGTCTC
AAACTCCTGAGCTCTGGCTTCCAAAGTGATGAGGTTACGAATGTGAGCCACCATGCCCAG
CCAAGATTAGACCTTTCAATGAGTGCACATCTTACCTCAAAAAAAAAAAAAAGAAAAGAA
ACTTATTAAAAGATAAAGTCTGAGTTAAAAGTGGGTTCACACTAATGATTTTTAATTTGG
TACTTCTATTGTTAAAAGAGGGATTGCTTATATGGGTGTGTTTATGTGTAAAAAGCTAGT
TAAGGTCGAACCTTTATTTATTTTTTTTTTGAGACAGAGTCTCACTCTGTCACCCAGGCT
GATGTGCAGTGGCACAATCACAACTCACTGTAGCCTCAAACTCGTAGAATCAAGGGATCC
TGCTATGTCAACATACCAAGTAGCTGGAACTACAGGCATGCACCACCGCGCCTGATTAAT
TAAAAAAAAAATTTAATAAAGATGTGGTCTCACTATGCTGCCCAGGCTGCTCTCAAACTC
CTGACCTCAAATGATCCTCCTGCCTTGTCATTCCAAAGTGATGGGATTACACAGGCTTAA
GCCATTGTGCTCAGCCAAGATTTTACCTTCAATGAGCACACATTTTATACCACAAAAAAT
AATAATAAATAACAAAGTCTGTGTGAGAAATGAGTTGAAGTATAGATAACACAAAATTGG
CATGTTATTAGTTGTTGTTGAGCCTGGGTAACAGGCCTATTGTACTGTTTCTTTTATTTT
GTGTATGTTTTAAATTTTCTGTAATAAAACATGTATAATAATACAAAGTTGATCTACACT
GTTAGCTCTTAAGATCTTAGTGACTTTGGGGGAGCAAAAGAGAGAAAGTGGTTACCAGGA
CATCTGTGAAGCTGGTTCTATTTCTAGGTTACACACGTGTGTTCACTTTGTAATAATTCA
TTGAACTTTACATGATTTCTTTGTATACGTCTTTCTGCATGAATGTTATACATATATAAA
AATTTAAATATTACCTATTTGCACAAAATTTTAACTTCATATCTCAGAATAATAGCACTG
TTTTGTACTGTTTTAAAGTGGGACATGTTTTCTCGGGGCATCATCAGATGGATATTAATA
TTCCAAGGTATTTACTTATGTTGTAACACTTCGGTGACCTTCTAGGTCTTCCCATGTTTA
CATCAATTTAGTAAGTAAGATAGTTTTAATTTTTTAGGGTATAGGCCAAGCACGGTGGCT
CATGCCTACAGTCTCAGCTCTTGGGAGGCCAAGGCAGGAGGATCATTTGAGTCCAGTATT
TTGAGTTTTTTTAGGATGCAATTATTATTCAGCAAAGTCCTCTCCCCACGGTGAGGTTCA
GCAATGCAAGGGCACCTAGTGCATACTATGCATTTGGTATGAGTAGAACTGGATTGAATC
AGGAATAAAATACGTAGCAGAGGTCAGTTCGGCAAGGAAAAGTAGGTAATGCAGGTAAGA
TCAGAAGAGCACAACCCAGCAGCAAATCTTTCCATTTATTTCAGGAACCCGTTTGCCACT
AGTTCACCGGAAGAGGCTGATTTAAACCATTCATTTCAGGAAACCATTTGCCACTAGTTC
ACCAGAAAAGGCTGATTTAAACCATTCATTTCAGGAAACCATTTGCCACTAGTTCACCCG
AAGAGGCTGATTTAAAGCAGCAGTTTGGGGGCTTGGTTGTACCCCATAGTCACCCAGAGA
GCTTTAAACAGCACTATGGCTCAGGTCCCACTGCAGGGATTCTGAGTTCACTTATCTATT
GCCTTTTGAGTTTAGGTAATTTTAAAAGCCTCCCTGGTGATTCCTGTGTGCACCCAGGGG
GAACAACCCCTGGTTCGGGATGAGAAATGCATTTGCTGTGCATGCATTCCATGTGTGCAG
CGGTGATTTGCCCCATGGCCACTCCTGAGTTTGGGGTCTTAGAAAATACACTTGTCCTGT
TAAAAATCAAAAAACTACTTCAAGACACACTCAGCTGTTTGACTAAAATGCAGCAGGAGA
AAATATCTTCTCAAAAGATGTATCTGGATGGCACTTGCTTTCAGAGTAAAAGGTGGTTTC
AAGCACAATATAGCACTTTTTTCCTACAGGCTTTCAAGGCCTTTTACTATCATATCCTTA
TGAATCACAGGAATAAAAAAATCATAGTTATATAACTGTCAAATATTGTATTAGGAAAAA
AATTAAGGGCATGTCTTCCATGCTCATGTATCCTGATTAAAATCAGTTAAGACCCATCTG
CCCGGTGTGGTGGCTCACACCTGTAATTCCAGCACTTTGAAAGGCAGAGGCTGGAGGATC
ACTTGAGCTCAGGAGTTCAAGACCAGCATGCTCAACATAGAAAAACCTCATCTCTGCCAA
ATATACAAATATTATCTGGTTGTGGTAGTGTGCACGTGTGGTCCCAGCTACTTGGGAGGC
TGAGGTGGGAGAATCGCTGGAGCACAGAATGTCAAAGCTGCAGTGAACCACTGCACCCCA
GCCAGAATGACAGGGAAAGAGACCCTGTCTCAGAAATAAAAATAAATAAAGAGACCCATT
CTTTCAGACACCCTCATTCTTCTACATAAAACACGGTGCTTTTGACTGAAATGTTTTAAG
ATGAACTGAAGATTCTCCCATAATCAGGAGCAGTAGATGGAGGTTGCTCCCTTCCTGTTC
TTTGAGTTGAAGCAAGGCAGAGGTCTGGAGACTCAAACTGGTAAGTACTCAAACTGGTAA
ATATATCAATTGCTTTCTTTTCATATGAGGTATTAAGCTATTCTTGCATTGCTATTTAAA
AAACCTGAGACTGGGTAATTTATAAGAAAAGAGTTTGATTGGCTCATGGTTCTGCAGGCT
GTACAGGAAGCATAGCACCAGCGTCTGCTTCTGGGAAGGCCTGGGGAAGCTTACAATCAT
GGTGAAAGAGAAGCAGGCATCTCACATGGTAGAAGCAGAAACAAGAAAGATGGGGGAGGG
ATGGGCCACACTTCTAAACAACCAGATCTCACGAGTACTCACTATCACAAGGATGGCACA
GATCCATGAGGGACTCACCCAGTGATTCAACCACCTCCTCCCCAGGTCCCACCTGCCACA
TTGGGGATTAAAATTCAATATGAGATTTGGAGGGGACATCTAAACTATATCACATGACCA
TCAGAAAAACAGATGAAGAATTCATGGTTTCTACTGTCCAGTAACTTTTCATCTAGAGCA
AACAGATTAATGGCTGAATTCAGCATCCTGTGGTCGGAAGGGAAACGGATTAATGGCTGA
ATTCAGCATCCTGTGGTCGGAAGGGAAATGGATTAATGGCTGAATTCAGCATCCTGTGGT
CGGAAGGGAAATGGATTAATGGCTGAATTCAGCATCCTGTGGTCGGAAGGGAAACGGATT
AATGGCTGAATTCAGCATCCTGTGGTCGGAAGGGAAACGGATTAATGGCTGAATTCAGCA
TCCTGTGGTCGGAAGGGAAATGGATTAATGGCTGAATTCAGCATCCTGTGGTCGGAAGGG
AAATGGATTAATGGCTGAATTCAGCATCCTGTAGTCGGAAGGGAGAAGGGAGCTGCACAG
GGGGCCTTGGCTGCATTTGCTCCATTTCCCTTATGCTGTTCCTTGAGTTCCGATGTCACT
ACCTGAAGGACTATTCATGGACAGAAGAATTATTGTTGTTGTTGTGATTATTTCTATTTC
TTTTATCTTGGTAAAAATAAGTTTTTAGCTTCTCATATAATTGTCCTAAAAAACCCTAAG
AGTTTTGCTTAAGTTTCTTGTTATCATGTGTTATAAAAATTGACAGGGAAGTGGCTAAAA
CAGATTAAAATTACACAAGCTCTAAGAGTCAAGTCTCTGTTGGGAAGGCTTAGGAAAGAC
AGAACTGGAAATACTCCACCAGCATGAACATCAGAAACATGGGGTCCACTTTCTGTTCCA
GCCCTGCCCAGATCCACCCTCTTCTAAGGCCTCATCCAGGTCTGGCCTCACCCTAGAATC
TTCTCTCACAGAACTCATTAAAGGAGACCAGAGATTCGGGCGGGGGCTCCTGCTGCCTCT
CCTGAGCTGGTGCCCACAATTTCCTAAAATGGAAAAGCAGATAAGTGGAAGCAAATAATT
CTATATTGGGGGGTTATACTTTCTTTTTCATTGAAGCCAGCGCTTCTAGAGACACCTCAC
CTAGCAACTTGTTTTCCATTCCTGCAAATTCAGTAGCTGCTCCACAAGGCACAAGAAGGT
AAATATAAATATAAAACATCTCTCTGAACAGTTCATCCTTTTTTCTCTATCCCTTCAGCT
GTCGATATAGCTTTTATTCTGCACATTTTATTTTCCAGGTAAATAATTTTTAAAATGGAA
GAAAAAATAGAAATGCTAGGCCCTTCATTTAAGTCCTGAAAATTACAGAAAACTTAGCAC
CCAACTCCCCAGGGTGCTATGAGGATTAACTCACATCATGTAATGTTTCCTGAACAGTGC
TCTGTAACAGACTTCTGAACACATAGTATGTGCTCAATAAACATTGTATTAACTCATGTG
TACATGTTTTCCAAATGCAGACTTACTCAAACATTGATGCCTTCTCTAGGCTTTCTAAAC
TGCAAAGAGCCAGCAGAAAATGACATGTTTGAAAATGGCGATTGGTGGCTTCCACTTTGA
GCCAAAAGTATTTGTGTTGTGGTAACAGTGTTGGGTGTCAGGAGCTCTGTGCTGTGCCTA
CTTTCTCTAGCTGAGTGCTACTATATTGGATGTCGTGGAAGAAACATCAGCATTAAGAGG
AGACTTTTTAAAGAAGCCAATTCATGGACCCCTTCCAAACCTGCAGAATCACATTACTAA
GAGAGAGCCTGGAATCGGAAATAATTCATATGCACATTGAAACTTGAGAGGCAGCCGGGT
GTGGTGACTTATGCCTGTAATCCCAACACTTTGGGAGGCGGAAGTGGGCAGATAACCTGA
GGTCAGGAGTTCAAGACCAGCCTGGGCAACATGGCCAAACCATGTCTCTACTAAAACATA
CAAAAATTAGCCAGGTGTGGTGGCTGGTGCCTGTAATCCTAGCTACTCGGGTGGCTGAGA
CTGCAGAATCCCTTGAACCTGGGAGGTGGAGGTTGCAGTGGGCCAAGATGGTGCCACTGC
ACTCCTGCCTGTACAATGAGTGAAAACTCTGTCGAAAGAAAAGAAAGAAAGACAGACAGA
CAGAAAGAAAGAAAGGAAGAAAGAAAGAAAGACAGACAGACTTGAGAGGCAAGGCTTAGC
TAAGTGGCTCTCGGCCCATGCTTCCAGCCATAATCACATGGCCAGCTTAAAGAAATACCA
TCACTTGTGCCCTCCCCAGAGACTCTGTCTATTGATCTTGGTGGGAGCATCTATGTGGTT
GTAATTAGAAAGTCAAATTGTCCCTCTTTGATGATAATATAATATCATATATACAAAAAT
TCTAAAGACCACCAAAAAACTCAGATTTGATAAATAAATTTAATAATGTTTCAGGATGCA
AAAATCAACGTACAAAAGTTGATAGCATTTTTATACACTAATGATGATCAAGCTGAGAAC
TGAATTAAAAAGTCACTTCCTTTTACAATAGCTACAAAAAAAGGTAAAATGCTTAGAAAT
ACAATTGGTCAAAGAGATGAACGATCCCTTCAAGGAAAACTACAAAACACTGATGAAAGA
AATTGTACATGACACAAATGAGAAAAACATCCCATGCTTATGGATTGGAAGAATTATGAT
CAATAAAATGACTCTACTGCCCAAAACAATCTACATATTAAATGCAATTCCTACCAAAAT
GCCAATGGTATTTTTTATAAAATTAGAAAAAAAACCCACTAAAATTCTTATGGAACCACA
AAAAGAGCCTGAATAGTCAAAGCAAATCTAAGCAAAGAGAATAAAGCTGGAGATATTACA
TTATCTGACTTAAAATTATGCTAGAAGGCTGTAGTAACCAAAACAGCATGGTACTGATAT
AAATCGACACATAGATCAATGGTACAGAATAGAGAACCTAGAAATAAAGCCACATACCTA
CAAATGACTGATCTTTTACAAAGTCAACAAAAACACACACTGGAGAAATGACATCCTATT
CAACAAATTGTGCTGGAAAAATTATATTTCCGTATGCAGAAGAATGGAATGGGACCCCTA
TGTCCCACCATATACAAAAATCAACTCAATATGGATTAAAAGACTAAAATGTAAGACCTG
AAACTATAAAAATGCTAGAAGAAACTCTAGGATAAACTCTTCTAGACATTGACTTGGACA
AAGAATTTATGACTAAGATCTCAAAAGCAGATGTAACAATAACAAAAATAGACAACAGCA
ACTCAATTAAACTAAAAAGCTCCTGAAAATGAGCTTCCTAATTAACACAGTGAACAGAAA
ACCTATGGAATGAGATAAATGTTTACGAGTTTTGCATGTGACAAAGATCTAATGTCCAGA
ATATGCAAGGAACTCAAACAACTCAACAAAAATAAAACAAGTAACCTCATTAAAAAGCAA
GCAAAGAACATGAACATTAAAAAAAAGAAAGACACTGATGGTCAATGGTCAACAAGCACG
TAAAAGATGCTCAACCTTGTCAATGATCAGAGAAATGCCAATTAAAAACCACAATGAGAT
ACCAACTTACACCCTGCAGAATGGCTATTACTAAAAAGCAGAAAAATGAGCTATCGGCAA
GGATACAGGGAAAAGAGAACACTTATACATTGTTTGTGGGAAAGTAACTTTCTACAACCT
CTGGAAAACAGTATGGAGATTTCAAAATAGACTAAAAATAGAACTTCCATTTGATTCAGC
ACTCCCACTACTTGGTATCTACCCAAAGGAAAACAATTTGTTACATAAAGAAAATACCCA
TGCTGACATGTTTATCACAGCACTATTCATAATAGCCGATATATGAAATCAATTTAAATT
TATCAATCAATAATCGAATAAAGAAAATGTGCTATACAAGTATACCATGGAATGCTACTC
AGCCATGAAGAATAAAATCATGTCTTTTGCAACAACATGAATAAAACCGGAGGCCATTAC
TGTAAGTGAAAAAACTCAGAAACAGAAAATCAAATTCAGTATTTTCTCAGTTGTAAGTGG
GAACTCAATTAAGCATACACTTGGATATAGAGACTGGAAAAATAGACACTGGAGACTCAG
AAAGATGGGAGGTTGGAGAGGGTTTAGGAATGAGAAAATAACTAATTGGGACAATAAACA
ACATTCAGATGATTGTCACACCAAAAGCCCATACTTCATCACTATGCAACATGCTTCTGT
AAGGGAGCGGCATTTGTACTCTCTCACGTATTAATAAAGAGATAAAAAAAAAGGCCTGGT
GAGGTGGCTCAAGCCTATAATCCCAGCACTTTGGGAGGCTGAGGAGGGCGGATCACGTGG
TCAGGAGTTCAAGACCAGCCTGGCCAATATAGTGAAACCCCATCTCTACTAAAAATACAA
AAATTAGCCAGGCGTGGTGGCACATGCCTGTAGTCCTAGCTACTTGGGAGGCTGAGGCAG
GAGAATCACTTGAACCCGGGAAGCGGAGGTTGTGGTGAGCCGAGATTGTGTCACTGCACT
CCAGCCTGGGGAACAGAGGGAGACTCCGTCTCAAAAAAAAAAAAAGAGAGAAAAAAAAAA
ACTTTGGCTTTTATCAAGAGGACAAACTGAATAGACCTCATAATTTTCATAAATAATTAG
ATTAGGCAAAAAATTTTAATAAAAATAAATAGAAAATAATATTGTATTTTAAGAATGGTA
TAGAAAGATAATTTGATGAATTAGAGTAGTTAGTACTTAGCACATACAATATGTTAGGCA
AGATTCTAAGCCACTTAGACCTTTATGGACAGAATACATAACAGAGTAAAATAAATAACA
CAAAGATTCTTTGGCAATGAAAAATTGACATATTTTCAATCATATTAGATGATATTAAAA
CCATTAACAAATTTACTGTTTTGTTTCATAATAAAAAAGAATGTTAAATAACTTCATTAA
AAAGTTGGCTAATTAGGCATATAGATAAATGGGCAGCATTTTGACCAGTACACAGGGGAT
ACACATTTTCAAAGACCAGACAAAATTATTTATTTATTTTTTGGGGGAGAGGACAGTTTT
ATTATCTGGGGATACAGTGGGGTCCTCTCCCTGGGAGGTGGGTCTTCCACTGGTTTTCCC
CGCCAGGGCTCCAGGGGGCGCCATGCGATTCAGCGCTGGGCTCCGCTGGGGGCCGGGCCT
TGGAGGAGGCGAACCGTGCAGGGAAGCGGCAGCCGTGGGGTCCTCACCGCCCGCTCCGCC
GGGCTGCACCCGGCCCCCTGGTGCTCCTCAGGCTCCCGCCGAGTCTGCGTCTCTGGAGGG
CAGCGAACCATCCTGCCCAGAACCTTATCCTCACAGTCCATTTTGACGCAGGTCAGGCAT
TTCTGCTTCCTCCTCTCGGGCTGGGCTTTGCACTTGGGTTTCTTCCAGGCCTTCCTCCAG
CCGCTTCCCTGTCTGCCGGAGCTTAAATTCCAGCCTCACAGATGTTCCAGCTGGGAAGGG
CGTGTCCAGGGCGCTGTCCACACTGGTCTCCCGGAAGGCCCGCTGCACGGGCGGGTGCTT
GCAGATTCCTCCAGGGCCACCTGCAGGCCCCGGCGCTGGCCCCGTGAGCTCGGCCCCTCC
CGCGTCCCCCGCGCCCACCCACGGGGCCAGCGAGATCCGCAGCCGTCTCAGGCTTCCCCT
GTCACCCCGGCCCTGCGAAGCGGGTGTGCGCCCCTTAGTTCTCCGAGCCCGCCGGGAGCC
ACCTCCTCCCCTGCCCCTGGAGGGGGCCACGCCCGCAGAACGCTGGGCAGAGGCGAAGGA
ACCGGGAAACGTCCCTTTCTCCACACTGACCTTCGGGTCTGCTGGGTCCTCTCCACTCCC
TCCCACCCTGCCCGCGCTGTTCCCTGGGGCCCGCAGTTTCAGCAAAGTTCCCTGCCGCGC
CGGGAAGCCGTCCTGTTGCCCACTCTCACCCTTCCTCCTTTTCCGGCCCATTCTCTCTCC
CCACTGGGTCTCCGACACGACCCTCTCTCCTCCCGGCTGTCCCCGAGCCCCTCTCTGCTT
CCCCAGCTCAGCCCCCTCTCTGACGGCTTCTCCCTCCCACCCCCAGGCGAATCTCCGGGC
TCCCACGGGGTGCCCCCGATCCCCGGGGTCTAGGTCAACCAGACAAAATTATTTTAAATG
GGAAGATTTGAATTCCATTGAATTCATGAAAGCAGGAATCCATCTGGTCATATTTTAAAT
AATTTTGAAATGATAATAGCAATTATCAATTTAAAGTTTAACCAGAATTCAGAATAACCA
CCATTTTACCAGAAAAAAAAAAACCTGTTATAACTAACCAACTAAGTCAGTAAATTCTCA
GGATACAATATTAACATATGAACATCAGTTGCATTTTTTTTACAGTAACAACAAAATATC
TGAAACAGGAATAAAGATAGTTCCATTTACAATATTATCAAATAGAATGAAATACTTAGG
AATGAGTTAACAAAGAATATGAAAGATCTGCATACTGAAAACTATAAAATGTTGAGGAAA
GAAAATGAAGAATACAAAATGGGAAATATGTGTTCATGGATTCTAAAAATTAATATTGTT
AAAATATCCATACTACACAAAGTGATCTACAGAGTTAAATTTTTATCAAAATTTTAATGC
CATTTTATTAAAATGTAGAACGACAATTTTAAAATTAGTATGGAACCACAAAAGACCTCA
AATAGCCAAATACTGAGAAGAACAAAAAGGCTGAAAGCCTCACACTTCCTGATTTCAAAC
TATATTACAAAGCTGTAGTCATTAATACAGTATAGTACCTACATAAAAACCAATAGAACA
GAATAGAGGACCCAGAAATAAACTCACAAATATACATTCGACCAATCCCACAGAATGGAG
AAAGGATAAACACATCAAGGAGTGGTGTAGGAAAAACTCGATATGCACAGACAAAAAGTA
AACCTTTCTCTCATGTCATCACAAAATGAATTTGAAATGAAATAAAGACTTAAACATAAG
AACTGAAATCATGAATCCTCTAAAAAAAAAAATGGGGAAAAGCCTCCTTGACACTGGTCA
TGGCAATGATGTTTCGGATTTGACACCAGGAGCGCAGTCAACAAAAGCAAAAATAAACAA
GTGGAACTATGTCAAAGTAAAAATTTTCTGCACAATAAAGGAAACAATCAGCAAAATATA
AAGGCATTATATGGAATGGGAGAAAATATTTGTAAACCATATGTAGGATAATATGTTACT
ATCCAAAATATATGTCATAGTAATCAATACAAAAAACCCACAGCAGAATTAAAAGCAATT
TCTTGATTAATAATTGGGCAAAATATATAAATAGCAATTTTTCCAAAGATATACAAATGG
CCAGCAGGTATATAAAAAATGCTCAACATCACTAATTATCACAGTAATTAAAATCACAAT
GAGGTATCACCTTATCGTGGTGTTTGGATACCTATTATCAAAAAGTCAAAAGATAAAAAG
TGTTAGGGTGTGGAAAAAGAGAACACTTGTGCACTGTTGCTGAGGATGTCAATTGGTGCA
GCTATTATGAAAAACAGTATGGAGGTTCCTTAAAATTGTTAAACTAGAACTACCATTAAT
CCCAATTAGGAGTATATAGCCAAAGGACATAAAATCAGGATCATCAAGGGTATCTGCATT
CCTCTGATACAGATAAACTGAGAGACATAATTTCAGCTTTAATAAAAATGAAACTCTTTC
ATCCACAACAATATTGATAAATCTTGAAGACATTATGCTAAGTGAAATAAGCTGAATACA
GAAAGACAACTACTGCATGATCTCGTTTGTATGTAAAATCTAAAAAAGTAAATAAAAATT
TAAAAAAGCCATGGAAACAGTAGAACGCTGGTTCCCATGGGCTAGGAAGTGGGGAAAGTG
GGGAGATTTCCATGGAAGGGGCGCACCTTCAGTTACAAGGTGAGTAACTGCTGGGGACCT
AACGTACAGAATAGTGACTATAGTTAACAATACTGTGTACTTGAAATTTGCTGCAAGAGT
AGATCTCAGGTGCTCTCACCACACACAGAGGCGTATTCACTATGTGAGGGGATAGACAGG
CTAACTAGCTTAACTGAGGTGATTTAAAGACCACTGACATCTCAAAACACTCTATTGTAC
ACCCTAAAAATACACACTTTTCAATTTGTCAATCATAGCTCAACGAATGGAGAAAAAAAA
TAAGAGTAACCAGCAGGTCATAGCTCGCCACACGGAAGCTCGATTTAAAACACGCTTGGC
CGCTGTTCGCAGCTCAACTCGGGAACGGCCGGAGCGCTTCCGGCCCCTGGACTTCGACGC
TCCTCCCGCGCCCCCGGGGCTGGGGAAGGCGCAGTCGTTCCCCGGATTCCAGGCACGCAG
ATCCGGCAGGGCCATCGCCGTCCCCCTGCTCTTGCCGCAGCCCCGTCAGGCTCCGCGTTT
CGGGGCCTCCTGGCCGGGGAGGCTGCCTGTGGCTGCCCGCGCGCCCCCGGGGCTGTGGCT
CCGCCGGCCCCCGCTCCGGCCCCGCGCAGCCCCTCCGAGAACGCAGCCGTCTGGTCCCGA
ACTCGCGGCCTCTGCCCGTAGCCGCCGCCAGCGCCTTCGCTGTGGCCGCTCCTCCCCCTC
CCCGAGCCCGAGCTGGCCCAGCGGAGAAGGAGGGCGGAGAAGCTGGAACCCGAACGCGGA
GCTGCAGGCGGCAGGTGCGGGAACGGGAGAAGCTATGGCCTCGCCCAGGACGGCTGCTCA
GAGCGACACGAGCAACCGCCAGGAGCTCCGCACGCAGCTGGAAGAACTCAGTAACGTACT
CCGCTGTGGGAGACATGGAGGTAATAAAAGTCTGATGTAGAAGTACTCGCAGAGAACCAT
GCTCCTTGGTCAATCTCAGATTATTATTATCAGACCTACCCTAATGATGTTAGTCTTCCA
AATAAAGTGAGTGACTGAACTGTCAAATCAGCAAGATCAGGATATTGAAAGTCCTGCTTT
GAATTCTAACGACCAGTTATAAGTAGAAAATGACACTCACCCTGGTACTGATAGGACAGC
AAATGTTAAGTGTAGACAAGAGGGTCATCTGCCTCCAATTCACAGGAGCCAGCATCTGCA
TTAGCAGCACAAGATACGTCCTTAGAAGGTTCGTCATTAGCTGGAAGTTTGAGAGCTGCA
GCAGAAGCGGCTTTGTCACAGACTGGATTTAGTGATGATGAAAATACTGGACTGTATTTT
GACCACAGCACTGGTTTCTATTAAGATTCTGAGAATCAAATATATTATGATTTAATTTAT
TACCACTGTGATGTGGAAAGTGGTCGCTATCGATTTCATTCTCGAGTAGATTTGCAACCT
TATCAGACTTATAGCACGAAACAAAAACGAAAAATTGAGAAAAGAAAGGATTCTTCTACA
AAAAAACGATGAGGAAAAGGATTTGAATTCAGAGGATCAAGAAGCCTTCAGTGTTGAACA
TACAAGCTGCAACGGGAAAGACAATTTCACAAATGTGAAAAAAAAAAGCCAAAATAGGCA
TTCATCACAAAAATAATCCCCAAAATTCACTGTTCCAGTTAGTGGAAATCCTATGGAATC
TCCTTTTAATGAAAACATCTCAATTCATCTTTAAGGATGAGAAAATCACAGAGACTGATA
GTGAACCAGAAGAAGGTGAAATTACAGACTCTCAGACCGAGGGTAGTTATGATGAAGGCA
TTACCAGTAAAGGCAATGCAACTGCAAAAGATACTGAGGAGGAAGATGAGGAAAAAGTGT
GGCCTCATATATGAGAGTGATTGTCATTAGATCACCTGTGCTACAGACAGGATCATTCTT
CATCATTACTGCTGCAAAACCTGCTACAATTGGAAGAGAAAATGATATGGAGCATACTCT
TCAAATCCCTGAAGTTGGTGTAAGTTTCATGCAGAAATCTATTTTGATCTTGACTTACAA
AGTTATGTCCTTTTGGATCAGACAGTCAAAATGGAACAATTGTTAATGTAAAATGGATTG
TTCAGCTGAAAACTAAATGTGACCCTTATGAACCTGAGCATGGAGATAAAGTGAAAGTTG
GAGACACTGTGTTATCTTATTACATTCACCCTGGCAGTAATAGCTGTGTTGGATGTGAAC
CAGGGCAGGTTAGAGCTCACCTTTTCCTTGACAAGAAAGATGAATCATTTGTTGGTCCAT
CATTAACTAAGAAGGAAACGAGTTGGAAAGAAGAAAAGGATTTTAAAAATATACGAGTAA
AATATGGTTTACAGAATACAGACTACAAAGATGATAAGATACTGGAGAATCAAAAATATA
AAGATAGAGCTGGAAAACATAGGGAGCAGATTGGAAGTGAAGGAAATTTCCAAAGAGATG
ATGCTCCTGCATCTGTTCATTCTGAAATTACTGATAGCGACAAAGGTCAGAAGATGTTGA
AAAAGATGTGTTGAAAACAGGAGAAGGCCTGGGGAAGGATGGTGGGAGAATAAAAACTCC
AGTACAGCTTCAGCCTTGGCAAACACATGCAGGATTGGAGACAGACAAACCATCCTCAAT
TAAAGAGACTCACCTTCTCCAAAACAAGAACAACAACAACTGGGACAAAGCTCAGGAGAG
GTTTGCCGAAAACTTTCCAGAAACTAAACTTCCAAAAGATGACCTAGGAACCATTCCTTG
GGTAAAAGGGACTGAGGAGTGAAGGTTAATCACAGAAGAAAACTCAAGCTTTTTTATAAA
TAGAGTTTGGAAACTCTTATTTTATTGCAGAATGTTTCTCCCCAAAAAAGTCAGTGGCAT
GAGAAAGCTGTGTCACAGTTTACCCCTTCCTGATTCAGAAATGTGTAATAAAATGTGGTT
TGCAGTTTTTAAAAAACACTTTTTAAATTAATTATTAGTGACTGAATTAAGTTATACAGT
AAGTGAACTAAAGTTCACAGGGCACAGATAAGTTTACCAAACTTTACTATTTTATCTTGT
CATTTACAACATCCATATAAGCAATTAGCCATATAAGCAAAATTCATATAACCACTTAAA
TGCTCATTTGTCCTTGTCTCCATATATTCATAGTAGTATGCACAGAAAATACAGCAAAAG
AAACATCTAAAATCTATAAAAATAAATCTGACAATATACATTCTTTTTTATGTCCTTCAG
GACCTAGATAAAAAATGTTGAGACAACATAAATAGTGATGCATACATTTTCTTATATTTG
GAATAGCCTAAATCATATTAAAGAACTAATGAACAGGTGACATGTCACAGAAAATTCGTC
TTTTATTGTTTTCTTAGGTGAAGAATCTGCATTTGTTGATATATACTGTACATTCAGCAT
TTGTATTTGGTTTGTTTCATAGCTAATGAAATGTTTATACATGAAAAAATGAGTACAGTA
TTGAAATAGTCCATGTGCTGGCATTCATACTTTTTATAAATACCATTGCAGGCAATGAAG
TTGTGCCAGAAAAATCTGATTTTGAGTACAAAAGGAATACTTAGCCAGGGCCTTGAGCTC
AATATATTTATTGAAAATGTCCTAAATTGCCATAAAACATTATAACATTAAATTACTCAT
TTCAATAAATTATGAATTAAGCAGAAAGTACGAATGATGTCTTTTATGGATCAGGGAAGT
GCTAATGAGACAGAATGGCCATTGAAGCCAAAAGGTCTGAATTCAGGTAGATAATTTTAC
TCATATTAGTTTTAGGTTAGAGAAAACAATACTTCTGACCATATACTATTTATTGCAGTG
GAGTATTTCAAAAATATGTACATAATATATAATTAATTTTCTAATGGTATAAAAGTAATC
ACACTCTACAAATTATTACAATATGGTCTATTGATGAGAGGGGTGTTTCAAATGAAAAAA
ACTTGGAATTTCTCATGGTGATAGATGCCATAGAAAATCTATGTAAAATATTTCACTCAT
ATATGCAATTATTGATATTTCTGCTTTTCAGAAAAATAATATACTTTAAACACTTAATGC
AGACAATTAAAATCACCAAGAAGTTACAAGAATTCACAGAATGCCTAATATAGTTGAAAG
GAAATTAAGAAAACCTCCCAGGACTGGAAGTAAATAAAGGTAATGATCCAGAGAAGTAAT
CAACCTAAGAGACCAGGGCTCCACTCAGATGTGCCTGATTACAAGAATGTCAGGTCCGTG
TGGGTTGTTCCCTTCTGACAAGGCAAATGGAATAAACAAAGAGAAACTGCCTGCAGGCAT
TGGAATGCGGTGTCTCCCATATGTGAGGATTAAATTATAAATTATGTCGCACACAAGGAG
ATGAGCTACTGGGGTGAAGCATCAGAAGAAATTATATGGCACATAAATCTCAGATATTGA
ATTTATATTTAAATGTTTAAGTCAATATAATGGAAAAACAAGAAACCAAAATAATGTGGA
AAGAAACTACGAGCTTGTCAAGCTATCTTTGGAAAAGAGGCAAATGAAAAGAAAGTATTG
AAAGGGTTGTAAAACAATTTAATGTACAACATACAAATTACATATTAAAATAGGCTGAGC
CAAAAAGAGGGCTAGTAAAGTGAAATGCTGATCACAATTAATGTAGTCATATATGTTATA
GAAGGCAAATTAATAGAAAATATAAATATATTTATATATGAAGATTAGATTGAGAAGAAA
TAAAAAGCATTTAATTGTTTTACCAGACTCTAAATAGGAAGGCAACAAAGAATCAGTGAC
TTGTAAGTTTCAGAAATTGGAAACCAGACATGAAACCTTTAAAAGTTTAGGGTGTAATAT
ATGAAAAAAAGGTAAATTTAGAAATACTTAGAAGAAATAGTGGTTTGGGTTATTTTGAAT
ACTGCTTAATAAACATGAGAGTGCAGTTATCTTTTTTGACATGCTTATTTTGTTTCCTTT
TGATATAAACCCAGCAATGAGATTGCTGCATCATATGGTAGTTCTATTTATAATTTCCCC
ACATTTCTGTATCCCGAGATCATGGTCATTTTCTTGACTATCTATTCTGATCTATTCTGC
CTCAGTTTCCCCCTAAGAGATCTTAGGGTCATAATCATATTGGAGGTTGAGGGGCTAGGT
CACTTTTTCTGGAGCTGTTTCCTGCTGAGTGGGTGTTATTTCTACCTAGTCTGGGCCCTA
AAGTTTCTTCCTGTGTGATCTAACTGGGTGTAAACCATGTAATTCGTGGAACCAGTGGGC
AAGATGTTGGCAGCCAAATGTTGAAAGCCTTGCAAAACCATCATGCAAACATGGAGTTGC
CGTAAGCAAGAGAGCAAGAAATCAGTTAACATTTTAAACAAAATTGGAACAAAAGTAAAA
GCTGAAAGTATAGTAATGGCTGTTACTATTAAAGAGAGTAAGGCAGGTAATAGACATTGC
TTTCATGGTCCCATGGAAGTTCATAGAGATTCAATTTTGTCTGCCTGGGTGATGATATTT
TTAATATTTTCTTGGACTAAACCGGGCTGATTGATCTCAAAAACAGCATTCTTCTTTTAG
ATATAAACATGTTCCTCTTTGCCCGGCTGGGAGAAGATCCCAGGCTTTTTGCTTTTGTCG
GACTACAGTGGCCATGGAGTCCAGACATTGTTGAAGTCTATTGAGGCCCTCTGCTGCTTG
TTGCAGACCCATTGAGGTTTTCTGAGATAGTTTATACTGGATTCCCAAGGCTCCACCTTA
TGGTGACATTTATGCTGCAAAAGTATTTTGCATTAAAATGGTGAAAGCAACAAACGTTTT
AAGTATTTTCTATTTTTTGCTAATAAGCAAAATTTTGTGCAGCTAAGTTGGCAGCAGTCA
TTCGGTCCATTTATGGACGGTACAGTTGAATGGTGGTCAAAGTTAGAGCCTGGAAGCCTT
CAGTAAATGCGCTGAAGTTGTCTGAGGGCCATCAGAGTTGTTGCTTATATTGGATTAGAT
TATTTATTGAGAGTAGAACAAGCACTCTGATGGTCCTCTCTCCATTTGGGACTTTCTGTA
AGGGGAGAAATTTCTCTGGCCCTGGATGGTGTGAAGTCCCACTGTGAGTAACTGCAGCTG
GGCTGGTCTCTATTGTACCTGGCAAAGGCCGATAGAAAGGAGCATAAGGAGGAGGTGAAA
CAAGCTTAGATTCTACAGAAGACTCTGATAGTGTGGGGATGCTGGGGATTCTAAAGGAGG
TGTGGACCCCTGAGTGCCCCTGTCTGGAGCTGGTGTTGGGCTGTGGGGTCTGGGGTCCCT
TCCCCTTAATAAGAGATGATCTTCCAATTGTTCTGAGGGGCTTTCTGGCTTACTAGGCTT
TAGCCCACAGGTGCTGCGTAGAGCTGGATTTTGTTGTCAGGCCAGAACGGCTTGCACATA
GGGTACTTCAGACCATTTTCCCTGATTGCTACAGAAAAGATCTAGCTGTAGGATGGAGTT
AAAGCTCACAGTCTCATTCTCCAGCCATGTTTTGTCAGCTAATCTGTAGGCAGGCTAAAT
AGTATTACAAAAGAAGATAAGGTTTTCTTTTTTCTAAGTTCATTTAGCCAAAAGCTGTTC
TAATTTTTAGATATACATCCCAGGGGTGTTTCAGTGACAGTAGAGGAAGCGGCTCCCATG
GTGCCGAGAGAATCCTGCAATGACAGAACATTTACTGAAGTCCAGGAGGCTGTGGGCGTC
CTCATGAGCCAAGTGAAAACACCAAGGGGTCCAGCGCATCCCCTCGAAACCCCATTAACT
GAAGCTCTAGGAGGTCATAGGCATTTGCCATACACCGTCCTAGCTCCCCCAGCGGTGGAC
ATCTCCAGCCCTACGGAGATGACCCCCACTGCGGGCTGGGGGGCAGATGTCTGGCTGACA
AGCCTTGCTCTAATTCACTGGTTTGCCATTTGTGATGCCCAGTTACAACACCTGGAATGC
TCAGATGCAATCCCTACGACTTGGCATCTGCTTGACTGTGCATCTTTTGTTCAGCAAAGA
AAGCCGGTTGAAGAACAATTTCAAGGAGCTGGGAAATGCATAAAGCCTGAAGGGACAGTG
TTCTCTTAATGTGCTGCTCAAAACAAAACAAAAATTTTGTAAACAGAAAACCTGACCAGA
AAATAAATTACAATAGCCACTAGGTGGCGATCGAGTATTGCTGAACGGACAGCAAACGAC
AAGCTGAGTCTAAACTGTGGCCAGAAAGATGTGAAACTGAGCGGCAAATAGCCCAAATAT
GAAATGTTGAGGGCAACCCATGTGGTTAGCGTATTTATCGATACTACAGAAGCCGCAGAG
AAAAGGAGAGCGGACATATATTCTCTCTCTAAAGAATGCGGGTGACTTAAAAACGTTTCC
CCCAGAACTTTACTGGAACAGCGCTGGAACCAGCAGCGATAGTTAACCAGGTAGTCTGAA
ACTGCCATAGTATTCACTGCAAGTAAAGGGAAACTGAAATTAATGAAGCAGACAAACGTC
TCCGCAGGTCATGGCACCAGAAATGTTGATGGCTGATGTAATACCTTGGTTCTTATCTTC
TTAGTTTAAAATAATTTAAACAAGAGACACACAGCAAAAGAAGTACAGCATAATTTATTG
CAAAAAAAAGAATATTTTGAAAATTAAGTGCAGAATAGACGGTACAGTCTGAGAAAGAGA
TTCCAGGGCAGCCTGCTCATAAAAGTGAGACAGCATTAATTATTGCTGGAGAAACCCTCT
TTATGGGAGTTTTGCATGATTATTTCATAAGAAGGTGGAAAGAAGTGTTACGGTAAGCAT
GTTCTGACTGGTCTTCTGGTTATACATGTGCAGTAGCTGTACATATTTGTGCATACATTG
CATGCCTCACTAGCATCTTAAATCTCCACCCAGGAATGTGTTTTTTACTATTAAAATGAA
CAAAGGGTCAGCTTGAGGACACATAAAATCAAAATGCACATGCTCTGTAGAATTAAAAGT
CCCTACTGAAGATAGCGGGTTTCAAATGACCCCAAGTGCTCCACGTCTTAAAAGTTCCTC
CGGTAAAGCTGGAACACTATCTGTTCCTGAGGTATCAGGTCCCATTTGTGGCTCTGAGCC
ACTGGCAAGCCAGGCCTGACTTGAGATGAGACCAATGATTTCAAGTGTAAAATGCCTAAA
TACTCAGTAGCTTCAGGTTGCATTTTGGAGCTTGTCCACTTAAGTGGGTTGATGAAAATG
GCTCACAAGACTCACGCCTCAGAAATGGGGTTTTTTCCTTTGCTCTTAGCAGATTTTATG
CAACCCAATAATTAACCTTTCTGATGCCTAGACTTTCACATTCGTGAAAAAGGCGCCATT
GAAAGTGACCTTTCCAAGAAGCCACAGCCCTTGTCACCCCTGCAGAGCTCTGAAGCTGCT
CACAAGCAGGCCAGGTGGAAGATTTCTCTCAAAAACGGTTGAGTGCGTGCTCTGGCTAGA
GAAAAAAGAGGGCTGCGGCACAATGACAGTGTCTTGGACATCAGGAAAGTTCTCACGCAG
TTTAGGAAAGAAGGCAGCACCCTGGGCTGCAGAAGACGTACTCCTCTGGAAAGAACCCTG
GGTGCAACTGAAAGAGGAACCTGAGAAGGATAGGGCCAAGCGGGTGAGGACAACCCGCCC
GATTTGGGAAAAGGTAAGGTATCTTTGTAGGGTAATACCCTCCTCACTGCTCAGCCCAGA
CCTGCCCTCCAGGTGCACCTCTGTACTCACTCTCCTTGCAAAGAGTCGGCATAGCATCAG
AACTCAGCAGTGCTTTGGACACCGGGAAGTCCACACCGCTCTGCCCCTCCCTCCAGGGCT
ATGGACCCCGGATCCCGGTACATGCTGGGATTATAGCTCTGAAGCTTACCGACAAACAGG
CTGAGAGTAGGTAACGGACTACAGCTCCCAGCATATTAGGTGGGGCGGGTACCACTCTGC
CCCTTCTTCCAGGGCTGCGCCTCGCCCTGGAGCCTGGTGCATGCTGGGATTGTAGTCCTG
TAGCCCTTTGACCAAAGGGTTGGGAGTGTTTATGAGAATGCATCTTCCAACAATCCTAGG
GAGGCGCGCACAGCCCTGCCTCTTCCTCCGGTGACGCGCACTTTCCCGGAGCCCGGTGCA
TGCTAGGATTGTAGTGCTGCAGCCCTGTGACCAAAGGGCTGGGAGTGTTTATGAGACTGC
ATCTCCCAGCAAGACCAGCGAGAGGCGCGGAGCCTCGTCCCTTCCTCCAGTGATTAGCGC
ACTCTCCCTGAGCCTGGTGCATGCTGGGATTGCAGTGCTGCAGCCCTGTGACCAAAGAGC
TTTGTTATAGTTATCTGTGAAGTGTTCAACAAACTACTTTACTTCATTATTACTGGAAGC
CAGAAGCTCAGTTGTGTTCACTTTTTGGATTTTATAACAGTGAGATTGTGTAATATGTAT
ACTTTTACATCTACTTTCTTCTATGCAACATTATATTTATGATATTAATTCATGATATTG
CAGATAGCTATAGTTTATTTTAAAATTATTTTTTACATTGTGGTAAAGTATACATAAAAT
TAACCATTTTAGCTATTTTAAGTGTGCAGCTCAGAAAAATTAACTACTTTCACATTGTTT
TGCAACTGTCATTACCACTCATAGGGACCTTCTTTCAACTTGCAGAAACAAAACTCTATA
CCCATTAAATAAGCTCCTTGTTACTCCCCCTCTAGCTCCTAAGAACTACTCTTCTATTTG
GGTTTCTAGAATTTAACTACTCTAAGTATCTCATAAGTGGAATGATTCAGTATTTGTCCT
TTTATGACTGGCTCATGTCACTTTGCACAATGTCCTTAAGGTTCATGCATGACGTACCAT
GTGTCAGAATTTCCTTATTTTACATAACTGAATAACATTCCACTCTATGTATAAATCACA
TTTTATCTATTAATCATTGATGGTAATTCAAACAACACTTGAGTAATTCAAACACCTTTT
TGGTGATGTGAGTAATGCTGCTATGAACCTAGGTGTATGTATATTATTTTGTGTCTTTGC
TTTCATATCTTTTGCTGCATACCCAGATGTGAAATTGCTGGATCGTATGGTGATTTTATG
TGTAAATTTTTTAGTTACTGTGTTGTTATTTTATAGCAGCTGCAGCATTTTACATTTCCA
CCAACAGTGTACAAGGATTCTAATTGCTCCACGTCCTCACCAACACTTCGGATTTTCTGT
TTTTTTTTTTTCTTTTGGTAGTAGCTATGCTGATGGGTATTAAGTGATATGTCATTTGGG
GTTAGATTTGCATTTCACTAATGATGAGTTTTGTTGAGTGTCTTTTCATGTGCTTATTAG
CTACTTTACATAATTTTTAGAGAAATGTCTGCTTAAGTTTTTGCCAATATTTTAAACAAG
TAGTTTGTTTTATTGTTGCTGAATTGTTCTTTGCATATTCTGGATAGATTCCTATTCGTC
TATTTTTCTTTTGTTTCTTGTGTTGTGGGTGTCCTGTTTAAAAAAAAAAAACTGCCAAAT
CCAGTGTTATGACGTGTTTCCCCTATATTTTATTCTAAGAATTTTGTAGTTTTAGCTCTT
ACATTTAGGTATTTGATCCAGTTAGTTAATTTTTTCTTACAGTATAAGTGAAGGGCACAG
GTTCATTCTTTTACATGTGGGTACCTAATTTCCCCAGCACCAGTTGTTGTGAAGACAGTT
CTTGGCTGGGCACGATGGCTCACACCTGTAATCCCAGCACTTTGGGAGGCCGAGGCGGGC
GGATCACAAGGTCAGGAGATCAAGACCATCCTGGCTAGCAAGGTGTCCGCTCTGCTCCTG
ATCCAGCGAGGCATCCATTGCCACTCCCGATCGGGCTGAAGGCTTGCCATTGTTCCTGCA
CAGCTAAGCGCCTGGGTTCATCCTAATCAAGCTGAACACTAGTCACTGGGTTCCACGGTT
CTCTTCCGTGACCCACAGCTTCTAATAGAGCTATAACACTCACCGCATGGCTCAAGATTC
CATTCCTTGGAATCCGTGAGGCCAAGAGCCCCAGGTCAGAGAACAGGAGGCTTGCCACCA
TCTTGGAAGTGGCCTGCCAAAATTATGGAAGTGGCCCGCCACCATCTTGGGCGCTCTGGG
AGCAAAGACCACCCCATGGTAACAGCACCTTAACTGTGTGTCCCCAAGGACCTACAGATC
ACAGGGCAACAGGGGCTGTGAGGGAGTTGTCTGGATTTCCCAAGGTGGAGGAGGCGAAAG
AGGAGATGGATCCCAAGCTCCTGCACCAGCACCAGCGAGAGACAAAGGCCCCGCCAAACG
CCGGAAGCCACGCCCTCCTCTCTTCTCAAACTGTGCGCCCGATTGGGTGGTTCCCACACC
AGCGCCACTGATTGAATAAAACGCCAGGACCCACCCATCCGCACCCCACCCCGGCCCCTG
CCCCACTCACCCTGAGCGTTAGTGCATTTTTGTTTGTTTCTTTGTTTTACTTTAAGTTTT
GGGATACATGTGCAGAACGTGCAGGTTTGTTACAGAGGTTTACATGTGCCATGGTGGTTT
TCTGCACCTGTCAACCTGCCATTTAGGTTTTAAGCCCCACGTGCATTAGATATTTGTCCT
AATGCTCTCCCTCCCCTTGACCCCAACCCCCTAACAGGCCCCAGCGTGTGATGTTTCCTT
CCGGTGTACATCTGTTCTCATTGTTCAACTCCCACATATGAGTGAGAACATATGGTGTTT
GGTTTCCTGTTCCCTGTGTTAGTTTGCTGAGGATAATGGTTTCCAGCTTCACTCACGTCC
CTGCAAAGGACATGAACTTATTCTTTTTTATGGCTGCATAGTATTCCATGGTGTATATGT
GCCACATTTTCTTTTTCCAGTCTATCATTGATGGGCATTTGGGTTGGTTCCAAGTCTTTG
CTATTGTAAACAGTGCTGCAATAAACGTAAATGTGCATGTGTCTTTATAGTAGAATGATT
TATATTCCTTTGGATATATACCCAGTAATGGGATTGCTGGGTCAAATGGTATTTCTGCTT
GTAGATCCTTGAGGAATCACCACACTGTCTTCCACAATGGTTGAACTAATTTACCCTCCC
TCCAGCAGTGTAAAAACGTTTCTGTTTCTCCACAGCCTCACCAGCATCTGTTGTTTCCTG
ACTTTTTAATAATTGCCATTCCAACTGGTGTGAGATGGTATCTCATTGTGGTTTTGATTT
GCCTTTCTCTAATAACCAGTGATGATGAGATTTTTTAAAATATTTTTTGGCCACATAAAT
GTCTTCTTCTTCTCCTTCTTCTCCTTCTTCTTCTTCTTCTTTGAGACGAAGTCTTGCTCT
GTCACCCAGGCTGGAATGCAGTGGCAGGATCTTGGCTCACTGCAACATCTGTTTCCCGGG
TTCAAGTGATTCTCCTGCTTCAGCCTCCCAAGAAGCTGGGATTACAGGCACCTGCCAATA
TGTCTGGCTAATTTTTTGTGTTTTCAGTAGAGACAAGATTTCAGCATGTTGGCCAGGCTG
GTCTCAAACTCCTGACCTCATGATCCACCTGCCTCCACGTTCCAAAGTGCTGGGATTACA
GGTGTGAGCCACCACACTCAGTCAAATATCTTCTTTTGAGAAGAGTCTGTTCATATCCTC
TGCCCACTTTTTGATGGTTTTTTTTTTCTTGTGAATTCATTTGAGTTCCTTGTAGATTCC
AGATGTTAGACCTTTGTCAGATGGATAGATTGCAAAAATTTTCTCATTCTGTAGGTTGCC
TTTCACTCTGATGATAGCTTCTTTTGCTGTGCAGAAGCTCTTTAATTAGATCTCATTTGT
CAATTTTGGCTTTTGTTGCAATTGCTTTTGGTATTTTAGTCATGAAGTCTTTGCTCATAC
CTATGTCCTGAATGGTATTGCCTAGGTTTTCTTCTAGGGTTTTTATGGTTTGGGGTTTTA
CATTTAAGACTTTAATCCATCTTGAGATAATGTTTAAGGTGTAAGGAAGGGGTGCAGTTT
CTGTTTTCTGCATATGGCTAGCCAGTTTTTTCAGCACCATTTGTTAAATAGAAAATCTTT
CCCCATTGCTTGTTTTTGTCAGGCTTGTCGAAGATCAGATGGTTGTAGATGTGTGGTGTT
ATTTCTGAGGTCTTTGTTCTGTTCCATTGGTCTATATATCTGTTTTGGTACCAGTACCGT
GGTGTTTTGGTTACTGTAGCCTTGAAGTATAGTTTGAAGTCTGGTAGCATGATGCCTCCA
GCTACCAGTTGTTTTTGCTTAGGATTGTCTTGGGTGGACAGGCAAACAGGCTCGAATAGT
TGGGGTCACATGCGCAGAGTATCACAGCTAATTAAGAAGTGAGCTGAGACTTGAAATGCG
CATGCTCTTTCCCTTACCAGGATCTGTTGAGTCATGCATCTTAGCAGCTATTTAAGGGTA
GGAAGTAGAACATTTGGACATCTTTTCAACAACTTATTAGGCATTTTCATAATGCAGGAA
AGACCCTCATCCCATCCCTGAGCCCCTCTCTCACCACGCTGCACCTCACTGCTGACCACA
TTGTGGGGTGGCCATTATCAGGCGGGCCAGAATCAGGCCAGAATAAGGCGGGCAGCGGGG
GCTGGGAATAAATAAGCAAGAATGATGTTGCCCATATTTGCTCATCTTAGAAAGGCTCCA
CAACCATTCTGTGTGAAGTGATTATTCCAGGGTAATTGTGCCCTGACTGTGCTGCATGTC
AGTCTGACTTGTCTTTCTGAAAATCACTGGATTACTCTCATTAATGGGGGTATTTCTGTT
TCTATTTGAAAATGGCCAACTGTCCTCTGCAGGTGTCCTGATTTTGCCTGCTAGTTTAGA
CCCTGAAGGTAGCAGTGAGAAAATGTTTTGGCCACATCAGAATACCTATTCTCAGCTGGA
GTAGATATAGAAATTTCTTAATAATATCTAACCGTTTTCTCAATAACCATTATATTTAAC
GGTGATAACTGGAGGGCAGAGAGGGACACAGATGACACAATCTTCGAAGTTTAATTTGGT
TATAAGGTTTTTTGTTCTTGTTTTGTTTTGCTTTATTTTTGGATACAAGGTCTTGCTCTG
GTGCCCAGGCTGGAGGGCAGTGGCACAATCATAACTCATAATTTGGTTGTAACTGTTCTT
TAAAAAATATTTTTGGCTGAGTTTGGTAGCTCACACCTGTAATGTAAACAATTTGGGAGG
CCAAGGTGGGATGATCGCTGGATCCTATGAGTTCAAGACCAGTTTGGGCAACATAAGTAG
GCTCAGTTTCTACAAAAAATTTTTTTTAATTGGCTGGGTGTAGCATTGCATGCCTGTAGT
GTAGTCCTCGCTATTTGAGAAGCTGATGTGAAAGGATCACTCGAGCCTAAGAGTTTGAGG
CTGCACTGACCCATGATTCAGCCACTGCACTGACAGACAGATGTGTGTGTGTGTGTGTGT
GTGTGTGTGTGTGTGTGTGTGTGTGTGTGTATAAACAATATGGATGTGAAAAAAATTCAA
GCCCGGGAGAAAAGTGAAAGCCCATGGTGGGGGATGTGGAGAAAGGTGAGTGCGGCTCCA
GCAACTCAGTGAAACTTGGTTTTCCATCTTGAAGAATTGCCCATACACACTGAAACCATA
GCCTAGCACATGCCAGTTATCACACTACACCTGCTGGGATACGACTATGTACCCTTTTTA
AAAAAATAAAATCTTTCACCTAAGAGAAGCAGAAGAGAAAAGGAGTGTTTCACATCTAAA
GCCTTCATTTTATGAAACAACAGCCACTTGTCATTTGAGTTGTCCAAAGGCGACTGACAG
CACTAATACACTTAATGAATCAACCAGGAGAAATGGGCCTCTCGGGTGAGGAGGAGGCAC
AATAGTAACTAAACCAATCCATTCTCAGCTTTACATGGTGCCCGTATCTCAAGAAGTGGT
GTTAGCCATGTGAACCGTTTTCACTGGACAAGGCCAGAAGAAAGAACATTTAGTACAACA
CAACCATGAGGCTGCAAATCAAACTGGTAGTGGGAGCATGCACAAGGCTTCAGTGGCTGA
GACACTGGTGGCTACCCTTGGGTGTCACTTAAAACTTCAAGGTGAAGGACATTTTTTTTC
CAGTTGGCTCAGGGAAACTAATAAACATTAGAATTGAAATTTGTTTTTCTTTTCAAAATT
TCTAAGACATAGAGGACTCTCTAAACACTCCAAAAGACATTCAGATATACATGCAGCTGA
GGACCTGCCTGCTCTGCAGAGGGATGGCTGAGCAGCAGCCACCAGCTGTAATAACTTTAA
ACTTCTCCTCTCACAGGGACAGGCCACTCCCACACACACTGCTTACTTCATAGGCTGTGG
CCCTCAGATGCACCTGGGGGACTGCTTTCCTCCCATTTCATTAGCTCTCCAAGACAGTCC
ATCTCACTCTAAAACCTACACTAGGATGGTGAGTTGTAGACTCTCCTCCATTCTCCCAGT
GCAGTGTGACTTCCAGAGAGTGCTCCCCCATCCTCTTACCTCAACTGATGTGAAAAGGGC
CAGTGCCTGGGCAGTTAGATGTTCAGTCACCTCACAGGTCCAGCATGCCCAGGGCCTGGC
CCCACAGCCTGGCACCTCTCCCCTACCTGGCCTTCATGCCAGCCTTTTCTCTTCTGTCAC
CAATGTCAAGTGACATTCACCTGTGCCACACTCTTATGAGTGTGGTAAGTGATGGGTGGG
TAAACCCCAGCTGAGTGCCTGTGACTCTACCCTCTTACCTTTCACTCAAGTGACATTATA
AGCATAATTTTACATTTGATTTAATTTATGCATAATCTTTTCTTATAACATTTCTGACAA
TAGCCCTCACAACCAAAGGAGACTGGGTTACAGAACACATGGGCAAGGCTGGGGTAGCAG
GTTTCACTTACTTTATTCCAATGTGAAATGAAGATGTGATGGTTTAAAACCAAGACAAAG
TTGTTTATCAGCTGTGGGGTTGCTACACTTGCTAGCTCATGCTCACTTCCTTTGAAACAA
GGAATCTGGAGAGACTATATTCATAAGTAGCTCTTTGCAAACCCCCAGGCAGAAGCCCCA
GTCAGACGCAGCTCCCTCAGGCTCTCAGGGCGGCAACTTCCTCCTCCATGTTGGGCTCTG
CCATCAGGCAAGGGAAGAGCTCCCTCAGGCTCCCAGGGCTGCAACCTCCTCCTCCATGTT
GGGCTCTGCCAGCAGGCAAGGGAAGAGCTCCCTCAGGCTCCCAGGGCTGCAGCCTCCTCC
TCCATGTTGGGCTCTGCCAGCAGCCAAGGGAAGAGCTCCCTCAGGCTCCCAGGGCTGCAA
CCTCCTCCTTCATGTTGGGCTCTGCCAGCAGCCAAGGGAAGCAGCACAGGCAGCGGGGGA
CAGGAAGCCACCCGGGGCCATAGGGATCCCCAAACGCCCCAGAGCTATTCTCTGTAGAAA
GGGCGGTGTGGCAAGGACCAGGTATGGAGCTGGGTTCCACAGAGAGGTGACAGCCACTTC
TGTATCTCTAAATTTCCCCCGGGATCCATGATCCAGCCCTGCTTTCCCCCAGGCCCTTCA
CCCACCCTGCCCCCACTGTGTGTTAGGCAGCTCGGGTTAAAATGGGAGAAAAATATATTC
AGATTGTAGCCTCCAAGTTTTCCCATCTGGGCTGCAGAGAGTAGAGAAGGAAGTCGGGGC
CTGTGGCGGTGCCTTTTGCTGTGCCTGAGGGCAGGAAGGCCAGGGCTGGGCACATGGATG
TCTCCGGGACCACCACTGCTGACTCCCTCCCCTCACCTGAAGCTACAACCAGCCCAGGCT
ATCACGATTAATAAAACCACTGCAGCTCTCATCCTGTCACAAAACTAATGTGCACCCAAC
TGCAGCCCTACACAGATCCCTGGCTTCCTATCCCAGAACACAGAAAATCCTCTTATCTTT
TTTACTTAAAACCTGGACTTTAAGCCAGATTGGGCCTGGGGATAGAGGCAGCAAAAGCAA
CAGCCAGATGTATACACTCCAGATGTATACACTCAAGGGCATGGGCACATTCCACACTTG
CTGAAGAATGAGAGGCCTGAGAGACACCTGTTTCCCAGCTGCTAGCTGATGTCTACACAC
CCCATTCATGTGTCTTCATTTAGGCCTCTGCATCATGTATTTGTTCAGCCAGTGCAAACA
CATCTTCTGGGGGGCATCATTGATTGCAGCACCAGCCCCACTTGTTTCGGGAGGGAGTCA
GGAGGAATCTGGTCAGCTCCTAATCCCCCAGGACAAAGGTGCTGCCCCCTTTTCAGCACT
CACATCCAGCAGCACCATCTTGGGATGGTTTTTCAAACACAAGTAGCATGAGGTAGCAAG
CATGGTGTGACAGGCTCAGGGCCATAGGCAGCCGGCTGCTGGAGAAGCAGCACAGGGCAG
GCACATCTGTGGGTGGCACCCTGACAAGCCAAGGCAGCCACAGCCCCTACCCCCAACAGC
CCCAGCCCAGATGGCATTCAGATCTTCCCGGATAGTATTGGGGTTCCCGATGCCCATCAC
TCCCCTGCTTATTAGCACTGCCTTGTGTTGGTTACTCAGGGACTAAGGAGAGGGGGTGGG
GGATGTAGATCCAGGGTGGGCACTGCCTCACAGCCAGAGTCCACCTGACTGCAGGCCAGC
AAGCAAGCCCAGCAGCTCAGCTCTAGACACTTAGCCTCACCACCTCTGGCTGCACTTTCT
ACGTATACTTTATGCAAAGGTAGAAAAAGAGGTCAGTATTAGCTGTTGTGACATAAAAGT
CTATGCCCCATTAAGACCTTCTTAAAATGCTGTTGCCTTAAGCCCTCTTTCTTCTAATAA
AATTTATACAAATACACACATACAAGCTGAAACTACTATAAATGAAATATTAGGATTTTT
TAAACCCATAGACAAACACTAAAACAGTCACTGTTTGAATGCAGAGAAAGTGGGAGTCTA
AAGCAGCTGACCCCAAAACAGCCTTACCAAGCCCAAGGCCAGGCCAGGCAGTCTGAACAC
TACAAGGTCACGTGATGGTCACAGAGGATGACAGCTCCCATGAGTATTCTCAGGCACTGT
GTTAGCTTCTCACTCACAGAGTCTCAGAATGCCTCCTCACCAATACCCTGTGAGGGAAGG
CCCCACCTCACTACAGCACGAGAGGTTCCTGAGCTCTTCCCAGAAAATGGTTATCAAAGG
GTGGAGCTGGGGGAAGCCCAGACAGAACAAGTGAGTCCCCAGGGTCTCCTTAACCTCCCT
CAGCTCCTCCACATGGGGCCCTGAGGGAAAGTGAGCGGCCTCCTAACCCCTTTGATAGGG
TTCCAGTACTGCAGGTCTGGACCTCCTCATTTTCTGGAACCACAGGAGGTGACAATGCAA
ACCCAGGCCCCTTATTTGCCGTCCCTCAATGCCAGGCCAGGCCCAGAGCCCTGTGCTGAC
ACAGCCCAGGGGATGCTCGAGGCCCACCTCAGCACAGTCACCAATAGCGTAGTGAGATGA
GCAAGGAGGTGCAAGTAGGCACAAATCCCCATGGACATGGCCTCAGGCATGTTCCACAGG
CTCAGGGTCTCCCTGATGAGCTCACAGCCCTCCTTCAGGGGTCCTGCAGAGCACACACCC
AGGGAGCAGTGCTCAGATGAGCAGGCAGGCCCCAGATTCCCCACCCCAGGATGATCTGTT
CCACTTTGCAGGGCTGCTGCATTGGCCAGTCCCCACTGCTTTCTGGTGGGATGTTTGAGT
TGAAGTGAATGTTGAAGGGCATAGAGCTGATGGGGCTGACTGCCTTGCAGATGTTGTAAA
TCACCTCCTGGCTCCACGGGTCAGCTGTGGAGACACAGCTTGATGGGAGGTAGCCCCACT
CCACCATCAGTGGTGCTGGGCTGCCCTGATCTGCACCTTCCAGCTCCTTGCTGAGATGTC
TGCATGTTTCTCTAAGGGACTGGGTCACGAGACACCCCTGGCAAGGCCCAGCTGGCAGAA
TAGGCTGGACACTCTCCCTCAGCCTCCCCAGCAGCCCGGGCTGTGCTGTCACCTGTGCTG
ATGATCTCACTTCTCTATCTTAATAACAGCACTGATAACTTTTAAGCCCTAGCAAGCTGA
AACTGCAAGACAAATGATCTTCTGCCTTAGAAGGGCTATGGCTGGGCAGTGTGTGCCCAG
GTGAGAGCCCTGTGGTTGTTAGTGGAAGTAGGGAGCTGGATGGGCCTGGCCCCATAGCCT
AGTGAAAACTAGGGCCCTCTCCTTCCAGAGCATCAAAGTCTTAGAGGCTGGAAAAAGGTG
CTTGTGTGGGCTGCCAAGAAGCAGAAGGCTAGAAGGCTTTGCAAGGAACCCCAACAGACT
TCAAGGTGCCTGAGAGGGCTGGGCTTATTCCAGCTTTCTTTGCTTTCATTCTGTTAGCAA
GAAAACCTGCTCACAGATGGCAGGTGGGCCTGAGGCTGCCAGTCACTCACCAGAGGCTAT
AGGTGCCTCGATTGTGGCTGTTTCTTGAAGCAGCTGCTCAGGCCGGTTATTGCAGAGCAG
TTCCCTCATTATCCACAGGTCCTTGTTCCAGCCCCGGCTCTGCAAAGGGACTAGGGA
>scf7180000000013|quiver
GGAAGGACATTGCCCTCGCCAGCCGTGAGGAAATCCGTCCCTGTGCACTTTGCCACCGAC
TTCGTGTAAATTCCAGTCCCGAGGACACGAGAGAGACCCAGGCCTGGCCCCGTGGACAGG
CTCAGAGCCAGGGCTCTCGCCAGACGGATGGGCGCATCTACAAATCTGGGGGGCCACCGC
ATCGAGAAGACAGAAAGAAGCAAACAAAGGAAGGACCCTATGAAACGCACCCCCAAAGCA
AACAACCAATCCAAGAAAAAACACGTCTCAGGGCTCCGTTGGTTTTCCCGCATGGGGGGC
CCTGACCCCCTGTTCTAGCCCGGCCTAAGCACCCTCCACCCCACCCCGGCCTGCTCAAAG
GGGGCCTGTCTACCTGAGCAGAGCCTCCCTCTCCAAGGCTCTGTCGCTCTCGCTCTGCAA
CTCCCTCAGCCTCTCCCTTTCTCTACTTCCCCTTCCACCTCGCGCTCTTCTGTCGCGCTC
TCTCTTTCCCTCTCTCTCTCTCTCTCCTCCCCCACTCTCTGTCTCTCTCTCTCTCTCTAT
CGCTGTCTCTCTCTCTCCCTCTGGTTCTCTCTCTCCATTCCTCTCTCCCTTCCTCTCCTT
CTGTAGCAGGAGGAGCCGCAGACAAAACCCCTCAGACACCGAGTTGTAGAAGGAAGGGCT
TTATTCAGCTGGGATCATCCGCAGACTCATGTCTCCAAAAACCGAGCTCCCCGACTGAGT
AATTCCTGTCCCTCTTAAGGGCTTACAACTCTAAGGGGGTGTGCGTGAGAGGGTCGTGAT
CCATTGAGGAAGCAGAGGGTACTGACTGGGGGCTGCATGCAGCGGTAATTAGATCAGAAC
AAAACAGGACAGGGATTTTCACAGTGCTTTTCGATACAATGTCTGTAATCTATAGACAAC
ATAACCGAGTAGGTCAGGGGTATATCTTTAACTACCAGGCCCAGGGTGTGACACTGGGCT
GTCTGCCTATGGATTTCATTTCTGCCTTTTAGTTTTTACTAAAAGCGGTGCGCCCATGTG
TGTCTGTTTGGGAATGGGTTTGCTCGTGATTGTGGTGGGGTGTGTCTGGATGTCCGTCAG
TACCTTTGTCCCGGGATCAGGCTGCCTACTCTATCGCCAGCGCATGGGTGTCACAGTTGC
TGTGTTAGTCTCAGTACGCAGAAATTGGGCATAAGACAATATGAGGGGTGGTCTCCTCCC
TTACTTCAAGCTATCTTTGTCTGTGTCTGTGTCTTTGTGTGTCCGTGTGTGTGTGCCCGT
GTGTGTCTCCGTGTGTGTCCGTGTGTGTGTGACCGCGCGCGTGCTCCCGTGTGTATCTGT
GTGCGTGTCGGGGTGGGTTTGCTCGTGGTGGTGGGGTGTGTCTGGGTGGCCCATCAGCCC
CTCTCCCCCGGGATCAGGCTGCGGGGGCTCTAGTGCCAGCGCGGGGCAAAGCAGGGCCTT
GGCCAACGGGGCGAGTCCTCGTTGGGACAAGCGACAATGGTGTGGGCGTTGTGAGAAAAA
GGGCCCTCAGGGCTGGGCCGGCTGTTTGCCCCTGGACAGCCCTGACGGCTCTGGGTGTGT
GGGGCAAGAGGGGGCCTTGCAGGAGGGGCGGCGAGGGATCCAAAACAATTTTTCTGCGGC
AAGACGAAGGACCGGAGGGGATCCCAGGACAGTTGGCCCTGGGCCCTGACGCCTCGGAGC
ACACCCCGTCCTGAGCCGGCCAGATGTGTTGGAAGCTTGGGAGCTCCCAAGCCGGGGAAG
GCCTGGAGCGTCTGCGAAAAGGGAGGCCACCTGGTGTGCCTGGAGCCTGGGCAGGGGACT
GAGGTCTCTGGCTCTCCCGCGCTGCAGCAGGGCGGTGCCACGGCGCGTTCTCTGGCCGCA
GGCGACGGGGGTGGCTCTGGGAGGCCGGCGGAAGGCGCAGCGCGGCGGCCGGCGGTGCTG
GGACCTTGATGGGGAGAGCAGCCCGGCCGCGGGGGAGCGGTTCTGGGGCCCCGGATCTGA
GCCCCGCGGCCCAGGGGTGGCGGTGACGCCAGGAGTCGAGCAGCCGCCACTGCCGGCCTT
TACGGCCACACCACCCTGAACGCACGGGATCTCGACTGACCTTGAAAGCTAAGCAGAGTC
GGGCCTGGTTAGTACTTGGGATGCGAGACCCCCTGGGAATACAGGGTGCTGAAGGCTTTT
GGCTCCCCGCTCCCTCCCTCTTTCCCCCTTTTGTCGCCGTGCTTCCCAACGGCCCCCTGA
CTCTACTCCCACTTTTCCGCACGCCTGCGCTCCACAACGCATGGGCTGCTTTCCACCGCG
GAAGGACATTGCCTTCGTCAGCCACCAAGAAAACCGTCCCTGTGCACTTGGATTTTCATT
GCCACCGACTTCGTGTAAAATGCAGTCTCGGGGACACGAGAGAGACCCAGGTCTTGTGCC
CTGTAAGCACGCTCGGCGTTATGGCTCCGGTCAGATGGACAGGCGCACTCTACAAATCTC
GGAGCCTACTGCATCAAGAAGACAGAAAGGAGCAAACAAAGGAAGGACCCTACCAAACGC
ACCCCTGAAGTAACTAACCAATCCAAGAGTGAACACGTCTCAGGGCTCAGTTAGTCCTCT
CCCTTGGACGGCCCTGCCCCCCTGTTCTGGCCCAGCCCAAGCACCCTCCACCCCACCCCG
GCCTGCTCAAAGGGGCCCTGTCTGCCAGAGCAGAGCCTCCTCCAAGGCTCTATGGCTCTC
GCTCTCCAGCTCCCTCATCCTCTCTTTTTCTCTTCTTCCCCTCCACCTCTCGCTCTTCTG
TCACCTTCTCTCCGTCTCTCCCCACCCTCTCTGTCTCTATCTCTGTCTCTGTCTCACCCT
TTGTTTCTATCTCTCCATCCCTCTCTCCCTTGCTGTCCTTCAAGCCGTCTGTGTCTTTGT
GTGTGTGTCCGTGCGTGTCCGTGTGCGTGTGCGCGCGCCCGTGTGTATCTGTGTGTGTGT
GGGGGGGTGGGTTTGCTCGTGGTGGTGGTGGGGTGTGTCTGGGTGTCCGTCAGCCCCTCT
TTCCCGGGATCAGGCTGCCGGGGCTCTAGTGCCAGCGCCGGACAAAGCAGGGCCTTCCTG
CCCCCTTGGCCACGGGCCGGTCTTCCTCGGGACAAGCGACAATGGTGTGGGCGTTGTGAG
AAAAAGGGCCCGCGGGGCTGGGCCGGCTGTTCGCCCCCGGGCAGCCCTGGCTTCTCTGGG
AGTGTGGGGCAAGAGGGGGCCTTGCAGGAGGGGCGGCGAGGAATCCAAAATAATTTTTCC
GCGGCAAGGCGGAGGACCAGAGGGGATCCCAGGACCGTGGGCCCTGGGCCCTGACACCTG
GGATCACACCCCGTCCTGAGCAGGCCCCAAGTGTTGGAAGCTCCGGAGCTGGAGAGCCAG
GGGAAGGCCTGGAGTGTCAGCTAAAGGGAGGCCGCCTGGAGAGTCCAGAGCCCTGGCAGG
GAATGGAGGCCTCGGGCGCCTCAGCGGTCCTGCGCGTGGTCTGGCCGCCGGCGATAGCGG
GACGCTCTGCGAGGCCGGCGGAAAACGCAGCGCGGCGACTGGTGCTTGGGCGTATAGAGG
GGGAGAGCAGCCCGGCCGCGGGCGAGCGGCTCCGGGGGTGCCTGATCCCAGCCTCGCGGC
CCCGGGTTGGTGGTGACGCCTGGAATCAGACGCGCGTAGCTGGACCGGGCTCTTGGACCA
GCCAGGGGCCACCGCCATTGTCTACGGCCATACCATTCTAAACACGAGAGAAACCCAAGC
CGGGGCCCGTGGGCACGCTCGGGGCCACTGCTCCCGCCACAGGGACGGGCGCACTCGACA
ACTTTCAGGACCCACAGCACCAAGAGGACAGGGAGGAGCCAGCAAAGGAATGACGCTACG
AAACGCACCCCCAAAGCCACCAACCAATCCAAGTGAAAACACGTCTCAGGGCTCCCTTGG
TTTTCCCTCGTGGGCGGCCCTGCCCCCCTGTTCTAGCCCGGCCCAGGCACGCTCCACCCT
ACCCTGGCCAAAGGGGCCCCTGTCTACCAGAGCAGAGCCTCCTTCTCCAAGGCTCTGTTG
CTCTCCTTCTCTAGCTCCCTCGCCCGCTCCCTTTCTCTACTTCCCTCTCCACCTTGCCCG
CTCTCCTCCCTCTCTCTCTCTCTCTCTCTCTCTCTCTCTCGCTGTTTCTCTCTCTCCTTC
CGTTTCTATCTTTCCATCCCTCTGTCCTTTGCTTTTCTTCAAGCTGTCTGTGTCTTTGTG
TGTCTGTGTGTGTGCTTGTGTTCCCGCGCGTGCGCCCGTGTGTGTCTGTGTGTTTGGGAG
TGGGTTTGCTAGTGATTGTGGTGGGGTGTGTCTGGATGTCCGTCAGTACCTTTGTCCTGG
GATCAGGCTGCCAACTCTATTGCCAGCGCGTGGGTGTCACAGTTGCCCTGATAGTCTCAC
ACACGCAGGTGTGTGGATCTCGTTCATTTTCATGTAGACAACGAGATCGAAACCACAGAG
AAAAGAAACGTCCCGTGCATCACGGCCTGACGATGGATTCCTGTTTCCTGCAAAATGGGG
GGTCTGCAATATAGCCTGTTTGAAACTGGAAAGGAGAGCACCGACACGATGCTGGTGTTC
CACGCATTCCTGGAAGTTTCTGGGTCCCCACAGAGCTCGGGAAACAAACAGTCAACATGG
TCACACTTTCGGGGGGCGGGGGCAGAGACTTGAGCAACAGGCACCTCTGCAGAGGGCAAA
GAAACGTGGAATCCAGAATCACGCTTTAGTTGGCCTGAGCGTGATTCCTGTGTGGATGGG
ACTATCCGCCTCGCGCTCTGTTGCAGGGCTCAACGTGGGGATATGTCATCTGTGAACCAT
GTGGATGAAAAACGGACAACCACCTGAGTCTCAGCTCATTGCTCTCTGGGGAATTCGCTC
ATTCCTTCGGAAACGGAATTCGTCTGAATCGCTCCGGGATGAAGTAACTCAGGCTGGCGA
TCCGGAGGGCCCAGCACTTAGCCCGCGCTGGGCACCCAGCATTTTCCCGGAGTGCTGGGT
CCTGTTGGTTCTGGAGGCAGAAGACTGTTTTTCTGTCTGCCTTCCTTTATCTGTTTCTTG
CTCCTTTTGTCCCTCGGTCCATCCTTCCGTCTGCTCTTCCCTTCCTCCCCTGGTTTTTTC
CTCCCTTTCTCCCTCCCTCCCTCTTTCTCTCCTTTCCAGGGTCCCTCCGTCCATCCATCC
TTTCCTAGCTCCATCCTTCCCTCCCACTCTGTCTCCGTTCCCGTCCTCATCTCTGCCTGC
CTTGCCTCTTGCCTGGAAAGGGCAGCACCCTGGTTTGCACGGGGTCTCGGGTCTACATTT
AGTTGCAAGGCGCTCCATGGTGCTGGCGAGGAGGCTGGCGGGACGGGGGTTGGCAAGTGT
TGGTGAGCGAAGAGGCAGAGGAGTCGAGCCACGGAAAGGAGAACTGGCCTGGCTTCTGCC
CCGGCCCAGCGCTTCGCGGACTGAGGTCTCCGCCAACTCGACTGAAGAACGCTGGGGAAA
AAGGAATGAGAGCTCCGCCTGGGCTGGTTGGAAAACCTAGGCTGCTGCCTGCAAACCTGC
GCATGCGCAGTAGACAGTCCACCTCCCGGTACCTGGGCGGGCCCTGGGATCCCCGGGATG
CTCAGGAAAGAATGACAGCCCTCCTCTGTGTGGAGTCTCTCACCGGACCTGGAACTCAGG
GATCCTAGACAGGTCAGCTGGAAGGGAAGGCACGCCTCTCCATACCGAGTCAGAGGTTCA
CCGCGAAAGAGAGGGCGCCGTCCTGCCCCCACCCCGCCCCAACCCCGCTCCAACCTGCTC
CTCCAGCAGAGCCCGGTGTTCTTCCTGGCTGAGGAGTGGTTCCAGCAGAGCGGGCTCTTC
CACGTCCTTCAGCTCCCCCAGTGGCGCCGGATCTAGGAAAGGTCGTGCCTTTTGCTGAAA
CTCTGGTGTCTACAGGAGCTCATATAACAGGCTGGAGGTGACTGTAGACGAGCGCCCCGG
CTCCTGGAGCGGTTGGGAGGCGCCTGGATGGCTGGCATCTGTGCTTGCCGCGGAGGCGTC
CGGGGGCGCGGGCTGGGGAGGTGGAGCTGCCCCGGCTTGGGGTTCCCACGCCGCCCCGGC
GACCTGGGGACCCCGGCCCCAGCCCCACCACGGACTCCCCTGGGACGTGGGTGGCGCAAG
CACCCCTTGGCCCTGCGGCCCCGCTTGAGCGGGCCCAGGCTGTGCCACCGCGCAGGGGCC
CGGCAGGCCGTCGCGCTGCGGGTCCCGGTCCTCCCGGCTTTTGCCCGGGTGCGGAGGCCA
CCGAGGAGCCTGAGGGTGGGAGAGCGCCCCGTCCGGAGGAGCCGGGGCGGCGTAGGCGAA
ATCCCCGCGCGCCGGGGCAGGTTGGGAGATCCCCTCTGCCGGCGCGGCCTGGCTGGGCTG
CAGCGCGGGGGCGGCCCTCGCTGCCTGGCTCACGAAAGCCCCCTGTGGGAGAGCCCCAGG
CGCGCAGGGCACGTGGGGTGCGGGAAGCCCCGTTCCCCACGCGCCGGTGTGGGCGAAGGC
GACCCACGAGGGAGCAGGGTGACCCCCGCCGGGGGCCGCGCTGCACAGGCCGCCTGCCTG
CGCGGGCGCCCTGCCACCCTGTCCCGGGTGCCTGGCCCTTCGATTCTGAAACCAGATCTG
AATCCTGGACTCCGGGAGGCCCGTCTCTCTGGCCAGCTCCTCCCGGGCGGCGATGCCTGG
AAAGCGATCCTTCTCAAAGGCTCGGAGGAGCAGGGCGGTCTGGGATCCGGTGACGGCGGT
CCGCTTTCGCCGGCCTTCTGGCGGGCCGCGTCTCCCGGGCCAGGGCCGAGATTCCCGCCG
GTGCTGCCTCAGCTGGCGTGACCTCTCATTCTGAAACCAAATCTGGACCCTGGGCTCCGG
AATGCCGATGGCCTGGGCCAGCCGTTCTCTGGTGGCGATGCCCGGGTACGGGTTCCGCTC
AAAGCAGGCTCGCAGGGCCTCGCTTTGGCTCGGGGTCCAAACGAGTCTCCGTCGCCGTCC
TCGTCCCCGGGCTTCCGCGGGGAGGGTGCTGTCCGAAGGTGTCGGGAGGGCCATCGCGGT
GAGCCCCGGCCGGAATTTCACGGACGGACGCGGGCAGAGAGAGGCCGGCGGGCTCCCGTG
CACCTCAGCCGGCCTGTGCACTGCGGCAGGTGCAGCCAGGAGGCCCTTAGAAAGACCTAC
CACCTCCACCGCGTTATGAACATGCATGAGCTCGGGGCCCAAGGTCCCGGGGTAGCCCGC
CCTCCGAAGCCGAAAACCACAGGGACCAGGGCCTTGTGGGGTGGGTGGGTGCAGGGCCGG
ATTGGAGGGGAAAGAGGGGCTTCCGGGGCTGGCTCTCTGAGGTTCTCCAGTAATTCTATG
GAAACTGGAAGCCGCTGTCTTGACTCAGTTTTCAGGCAGAAACCACCCCGAAGGGTGGAG
TGTGGAACTGAACTTCCGTGACGGTCTTGAGTTTTCCAGGCCCTCTGTGGGTGTCGCCGT
TGCCGTGATAGTTCACACACGCAGGGGTGTGGATCTCGTTCGTTTTCATGTAGAAAACGA
GAGCGAAACTGCAGAGAAAAGAAACGTCGGGTGCATCACGGCCTGACCACGGATTCCTGT
TTCCTGCAACAAGGGGAGTCTCCACTGTGGCCGGTCTGGAAACCGGAAAGGAGAGCGAAG
TCACGATGCTGCTTTTCCACGCTTCGCTGGAGGTTTCTGTGTCCCCGCAGAGCTCGGGAA
ACAGCCAACGTGGTCGCGCTTTCGGGGGCGGGAGACACGCGAGCAACAGGTCCCCTTGCA
GAGGGCGAAGGAGCGTGGAACCCGGAATCACGGTTCACTCGGCCTGAGTGTGACTCCCGT
GTGGACGGGCCTGTCCGCCTCGCGCTCTGTTGCTCAACGCGGGGCCGTGTCGTCTGTGAA
CCACGTGGATGGAAAACGGACAATCACCCGCGTCTCGGCTCATTGCTCTCATTCCTTGGG
AGGCGGAATTCGTCCGAATTGCTCCGGGATGAAGTGACCCGGGCCGGCGATCCGGAGGGC
TGGTGAGCTGGTGGGCGCCCCGCAAGCAGACGCGGCTGTGGGCCGAGCTCTCGGCCTGCA
CCGGGCACCCCACGTTTTCCCGGAGTGCGAGGTCCCGCTGGCCCTGGAGGCGGAAGACCG
CTTTCCTCTCTGCTTTCCTCTCTGTCTCTTGCTCCCTTTCTCCCTCTGTCCTTCCCTCCC
TCCCTCCTCCCTCCCTCCCTCCTCCCTCCCCGCTCCCCACTTTCTCCTTTCCAATGTCCC
TCTATCCATCCGTCCTTTTCTCGCTCCATTCCTCCCTTTCTCTCTGTCTCTGTTCCTCTC
CCCATCTCTATTTTTCAACATTATATGATCCCATTGTGTGTATCTGTGTGTTAACATTTT
TTAGCAATAAAATTCATTTTCATTATGTACATTGTTATTTAGACACATTATTTATGTATG
TGCATTTGTTTAATAGACATAATTTATTTCAGCGTTATTCTACAGCAGAGTGTAAGCATA
ACTCATAAGCAGTGTCAACCCAAAAATTGTGTGACTCGCGTTACTGTGATTCTTTTATAC
TGCAGTGCTCGAGAATAAAATCTCTGTATCTCCAATTCATATCTGTGTATTACCATTGAA
TTGGCCCCATTTCCTGTAGTGATAGAACACTATTCCCGCACTATGACAAGAGCTGTGGGC
TGTGGGGAGGTCAGGGATAGGATGACACGGAAGTGACGATAAGACATTCTCTTTTTCACA
TTTTTATTAAATACAAATTCCATATGAAAGAAATTTAAAATTCCAAACAACATTGTTTAT
TTCATTACATAAAATGAAAATTATAAAGCAACCAAACAATTAATACACTTAGATAATGAA
ATAGTGTATGATCTCAGTACAAAATACAAGTAGAATATACGTCAAATATAACAAAATACA
CTGTATTGTAGTACGTGATGAAATCTCCATATCCTGCAATATAGTACAATCAATTGAAAT
GTATAAAATATAATAAAATATAAATTTAGGATGTTTAAAATGAAATGAAACATGAGGCAG
GTCAATAAATAAGTACAATCATTTACCATTTACTATATCTTGACTTAAATTTTATGTAGA
AATATTAAAAGTAAACAGCTTGCATAGTAATTTTACTATAATTATATCAAACTAAAAATA
TATAGACATTTTCCCACAGGGAGTGCTATTAATGGTTTGTGGATATTAGTACTCCATGGG
TTCAGGCTGGAAGAGTGAGAGCCTACAACCTTTTCTGGATTAAAAGAGAAGCAATTTCTT
GGTAAGGCGGCTCATGCCTGTAATCCCAGCACGTTGGGAGGCGGAGGCTGGCAGATCACC
TGAGTTCGAGGCCAACCTGGCCAAAGTGACAAAACTCTGTCTCTACTAACAATACAGGAA
AAAAAAAATTAGCCAGGCATAGCAGTACATGCCTGTAGTCCCAGCTGCTTGGGAGGCTGA
GGCATGAGAATTGTTTGAACCCAGGAAGCAGAGGTTGCAGTGAGCTAAGATTGTGCCACT
GCACTCCAGCCTGGGTAACATAGCAAGACTGTCTCAAAAAAAAAAAAAACAAAAAAGGAG
CACATAATTTTATATTTACTTTTCTACAATCTAAAATATGCAAATTCACGATTACATTCT
AATGTTTTTCTGATTATATAGAAATGCATGACTGTCATCAGACATCCAAAAGGCATCAAA
TGTCTAACATGAAATATAAAATTTGTCTATAGTCTTAGCGGTCTGCAAAATTCAGGGCTC
TCACCATTCTGAGTATACCGCTCAAGTTTCTTTCCTATGACTTCTTCAGGTTCTGTCATT
TATTAACACAGTGTGTCTAAAATTGTCACTGCTGGTCATCTGGAAGAATCTGAGAAGAAG
CAGATCCTTGTTCTCATTCCCAGAGCTGCATCTCTGCTGAATAGGGTCAGGGTGCTCACA
GCTTAGCCTCATCTGATCCACTGACAGTCTCAGTTATCTCCTGCCCAGGGAAGGGATGGG
CTTCTCTATCCAGGGCTGATTCCCCAGGACCTGGCAGTGTGGCTGGGACAAGCCAGCTCT
CAGCAGGGAAGACATAAGCTGCCTGGGTGGCCATGGAATACAAGGTCTGCACCTGGGCAC
ACAGAGGCCCCCGGAGCCGAGTGAGCAGTGTCAGCTGCTCACAGGTAAGTGGAGAATGGA
TCTGCTGTGCCCACACCTGGGCTAGGTCTTGATAAACAGCCTCTGACATAGCTCGCACAG
AAGTCACCAAGCTTTTTCGAATTGACGGTGTTTGGACTCCTAGGGCCCGAGACCTATGCC
GCTTGCTGTGCCCAGTGCAAGCCCTGGAATGTCCCCTATGGTGGGCATCACAGGTCTCCT
GGATTTCACTGTTGTGCACAGCAGTGGAGGATCTTGATTTTTTATTCAATGACAAGCTGC
ACTCCTTTTCTGGACAGTTCCCTGCAAAGAAAGCATGTGAGAGACTCACCAGAGCAGTCC
CCACAGACCCTGATTTCCAGAACCCCCTGTACACCCAGGTGAACCCCACTTGTCTCTCCC
ACTCCTTCCTGACCATCTCAGCACTGGAATGAAGTGAGGCTGAACCCCCTGTGAGTCCCC
AAATATTCTCAGAGTGCTAAGATCTCAAAAATTTACTCGTCAATAAGTAACTCCCTTTCC
GCTCAAGCCTCGTATAAAAGTTTCCTGATTATTTGCCTTTTGGGGCAAACCAAAAACAAA
AAAACCACCACCAACAACAACAAACACCAAGATTCTACCTGCTGTGTCTTGGCAGCTGTC
CTTGGAACTCATTTTTCTTTTCCTGCAGTTTTCCCGATATGAGCTGGACTCTGGTTCTGT
GAACACAATGAGAGTTTGAGAAAGTGCCTCCAACTGAACACCCTGAAATTCCTAGTCCAT
CCTGGACACACAGGAGCTGAGGTTACCACCAAACCCCAGCTCTCTTCTGTTCTCCAGTGT
CCAGGATCTGTACGGCCCTGGCTGCCAAGGAGCTCCCAGTTTCCTTGCCAGGGGAGCCTG
TGTTGCTTCCCTGTCCCTTCTCACCTTGAAAGAGTCAAATCTTACCTGATCCAGCAGTGC
TGTTCCCGGCCTTGAGCTTGGTTTCCTCAGAATTCTCCTTGTTTGGATTGGGCTCCGATC
CTGCTGCAAGAGAAGGTTTAGGTGACTCACCTCTCCCTAGGCAGAGTCCCACAGTCTATC
TCTGATGCATTTTTGCGGATCAGTCTTTCATGTGAAGCTCTTCTGCCAGTGTCACGAGTG
AACACATTTCTCAAGTCCCCTGAGGGCACTAAGCCATTTCCCATCCCCAAATCTCAAAAT
AAAACCCTGCTAAAGACACAGCTCAGTATCCCTGATTCCAACCCTCCTTCCAGACTCCAC
AGGAGCAGCCCAAGGCCTTACCTTGCCTTTGTATGTGCTTCTCACTGGAATGGGAGAAGG
CGGTCTTGCCTTTTTCTTTGAATGGTTTCTTCTCATCTGAGCCCTTTTCTGTAAAGGAGA
TCTGTTGGAAAGGGGGCTGGTCAGTGGAGCACTGGATGGAGGAGCAGTGGAGATCGGAGT
CTTCATTTCCCTTTCCCATGTTGAAGCTCAAGTGAAAGGTGCGCTCTCTCTCACGTCCAA
AGGCAGAGTGTGGGTTAGTCTGCTAGACCTGCCTTTTATACGTCCCTCGGCTGGGCGTGG
CTTACTCTTATTGGCTGAAGAGTTTTCTCATTCCTGCCGCTTCTTAGAGCCTCAATCAGA
AGTTTCTTGCTGTAGTTCTACTGGGGACCTAGACACAGTTAAAGGGAGACATTTTCAGGA
TCCTGTCATGGTGTCCAGAAAACAAAGAACCGGGAGCACAGGGACCGGAAAATCGGGGAA
GCATTTCTTCCTATTTCTGTCCCAGTTCCTACCTGGAAGGATTTATGATCCTGTTCACCT
TTCAAGATGCACAATTAAACATGCCTATATTGTCATATGTTATATATTTTGCACAGAAAG
AGAATTTATTATACATAGTGTTAACATTGTATGCATAGATATTATAATTTCTTAAATGCT
TGGAAACAACAAATGTCAAATTATGGTTGATTGTATTAGGTCCACACATATATGATGAAA
TAAAAATGCAGAGAAAAAATAAATACCAAATGAAATGGCCCTTCCTACCTTAAAAATGGG
GAAGATAATTAGATCAAATGCAATAAAATTGAATTGATTAGGTTGAGTCAGTGCTAACCT
AATTAGCCCCCGATTCCTGAGGTAGCAAAAAGTCTCGGTGGAAAAACTTTCCCCCATTCT
CACCCTTCCTCAGTCATCCTGGGAGCGCCATTGTGTTCTGTGGGCTTTATTCAGCCCTCC
CTAGTGAAAATGGACTTGGTCTCAAACAGGTAACCCAACTGATCACAAGACAAACAGCCT
AGATTCTGAACATCAGCTCCTGTCTTCACACTGCGGACACCACCTGAATCCCGTCAAAGC
CCACATTGATTCTCAACATCCACCAGCAAGACGTATTCCAGGGCAGCCTCTCAAAACTGC
CTCAGTGAGACAGGACAAGGTGTGGTGGAGCTCCAGGTTCAGAACAGCTGCCTCATCCCT
TCCTACTGCGGCGGAGTCTGTCTCTGCTGGTCAGAGCCCTCCAACTAGCCTAGTCTATGT
CCAAGCAAGTGTCCCCTAAAAGGACCTTCTTGTCTCCCCCTCTGCTGAGGAAAGCATGCA
GGAACGAGACCTTCTATGTTAAGGAGTACTCAGCCTCCAGTCCCAAATGACTTGATTGAC
TGATGAACTGATTCCTTGAGGAGGAGAAAGTCACAGGGAAGAGACTGTGTTGGGTGAGTC
TGTGTTTTCCCAGCTGTGCTGCCTGTGCAAATAGTGGAACGAAAAAAGAATTAGTGGTAG
ACAGACACTGCCTAGTG
>scf7180000000014|quiver
GAGTTCCATCACCTGTGTGATCAGTGTAGAGATATGTCACAATGCCTCCTGTAGGCAGAG
GCTAAACAAGAGTTACATCACCTGGATTTTGTTTCCTGCAATATGTCACAATGGCGAGGG
TGAGGGTTAGGGTGAGGGTGAGGGTTAGGGTGAGGGTCAGGGTGAGGGTGAGGGTTAGGG
TTAGGGTGAGCATTAGGTTTAGGGTTAGGGTTAGGGTTAGGGGTTAGGCTTAGGCTTAGG
GTTAGGCTTAGGCTTAGGGTAAGGCTTAGGGTTCAGGTTCAAGTTTGGATTCGGGTTCAG
GTTAAGAGTTAGGGTTAGGGTTACTGGTTAGGGTTAGGGGTTAGGGTTAGGGGTTAGGGC
TGGGTTAGGTTTAGGGTTAGGGTTAGGGTTATGGGTTACAGTTAGGGTTAGGGTTAGGTT
TTAGGGTTAAGGTTAGGGTTAGGATTGGGGTTAGGTTTAGGGTTAGGGTAGTGTAAATAA
TTTCACATTATTACTAATAATAAATTATTATTTATATTACACTATTACTTAATATATAGG
CTATTAAGACATGTTTGTCTTCAAAGAATGGCCTTGGTTTCTGTGGACAGTTTCTCCTCA
TGGAAAGGTAGTGTGTTCCTGCTAAATCATGGACAAAACGGGTCCCCAGGAGCTACAGGC
TGCAGAAGCAGCTTCTCCTCTATGTTCTTCACTGCCTCATACTGTTGTTGACCTTGAAAC
CTTCTTTTGGTCTAGTTTTATCAACAGAGCTAGTATTTACATGAGGTTCTACTACATACC
AGGTTCCAGAAAGCTAAATGCTTTTTGTTTGTTTTTATTCACTAAATACAAATCACAACT
CTCTTCTCATTACACACACAACAAAATTTAGCTGAGGGAGATTGAGTGACTTTCCCAGGG
TCACACAGCTACTAATAGCAGAGTAGTGTTTAGATTCATATGGGAATACTGAACACAGAA
ATGAACCAATGGAAACATCCTACGTTCCAAAAGCCTACTCAAGCCATTTGTTCTTATTTT
AAGGAAAATATGCTAATTTTAAACTCCAAATACTTATGAATGGCAGAGATCTACAGATTT
GATTCTGATGTAAGAAATGATGCTCACCAGCTGGTTACTGCTACCACCCCACAACCCGCA
GCATACTGGACAAATGTCTAAGCCTCGTGGTTAGTGGGGACATTGCTGGTGGAGTCTGAA
ATTGTCATGCAGTGACTCACTCAAGCTTAGGCAGATTTGGTGATATATGACACAGAGATG
CAAAGAAATGTTGTAGCTGACACACACAGGCTGGCTCTGGGAGATGCAGAAGGAGCACGT
CCCCCAAAATGAAGCCAGACAGACATCCTTAAGGAAGGAGCAAAGGGGCTTCATCTTAAA
GAATGAAGAAGGGATTTGTCATGAGAGATGTGGCAGGAATTTCTTGAGAGGCAGAGGGAG
AGCATGAGAATGTTAGGAAGGCAGGAGAGACTCTCACACATCTGGGAAGCTGACAATCCA
TCAGCATGTCCAGGAGGAAAATAAGGAGGAGGAGCAGAAATAGATGAGGCTGGATATAGA
AGCAGGGCTGAAGCTGTGTTGTTTGTGGTAAAGAGTTGTGATTCTATCCAGAAGGCAATA
GGTAGCATTCTAAACAGAGATCCTTTTTTTTTTTTGAGATGGAGTCTTGCTCTGTTGCCC
GGGCTGGAATGCAGTGACACGATCCCGGGTCACTGCAAGCTCCTCCTCCCAGGTTCACAC
CATTCTCCTGCCTCAGCCTCTGGAGTAGCTGGGACTACAGTCGCCCGCCACCACACCCGG
CTAATTTTTTTGTATTTTTAGTAGAGACGAGGTTTCACTGGGTTAGCCAGGATGGTCTTG
ATCTCCTGGCCTCGTGATCCGCTAGCCTCGGCGTCCCAAAGTGCTGGGATTACAGACGTG
AGCCACCACGCCTGGCCACAGAGATCTTTTAAAACAAGAGTCAGCAAATATTTTCTGCAA
AGGGCTAAATGTTAAATATTTTAAATTTTCCAAGCCATATGGTCTCTCTCTCAATGACTC
AGCTCTTCCATTATACCATGAAAGTAGCCAGAGACGTTATATAACACATGTATGTGGCTG
TGTCCCATTACAACTTTACTTACAAACGCAGACTGTGTCAGACATAGTCCATGTATGGTA
GTTTGCCACACCTTGTTTTAGAAAGCTCAGGTTTATGATGTGATGGAGAATTCCTACAAG
AGTTCTTGTTTTAAATGGTAGAGTGAACATACACTGGAATTCTATACTGCTTGACCCAAG
CTTTTGATAGCAAAAGGTAGAAAAGACAGATAGTAAACAGATAGATAGATGATAGGAAGG
TAGATAGATAGATGATAGATAAAGAAAGTACATAGCTGTTCCAGAAAACAGAAACTGAAA
ATTTCATGAACCAAAAGCAGAGTAATATACTTTAGAAAGGAAGCAGGCTGGAAAACCCAC
AGTTGCAAAGCAAATGGAATTTCCAACTGCCTCTTGTAGCCCCTTCCTTGAAGTAGTCAT
AGCTCAGGGTGTTTGACTTCTTCCTCTGTTTTTTGTTTGTTTGTTGTTTGCTTTTCTGTG
GGGTTTTTGTTGTTGTTGTTTGCTTTTTTTAAAAAAAATTCCCTTTCACTGCTTTTTTGT
CACAGCAGCCTTTGTCGCTTCAAACACCGCAAGTGTTCTTTTAAAAGAATTATATCAACC
TTTCAAGTGAAATGCAACATGTCTGAAACGTGGTATCTGGAGAGGTGAGATGGACAAAGG
AGCCCTTGTTACTGCACGTTTTCATTCTCCAAACTTCACCTTGCACACAGTAACAGACAA
TGCACAAATCCACTTCCTTATGGACGGAAATTCTGAAATCCTTTTATGCCTGGCCTTTCC
ATCCTTCAACTTCCCCTTTCCCATGCTGTGAATGATTGTATTGGACATTTTTGTTTTAAT
CTCAGTGACAGGGGAACACAGGTAGCTCTAATATAGCTGTGACTGAGATGCTTCTGTTTC
TAGCGTGTATTTATTTTGCAGCAAACATTTACATCCATGATTTTTCACTGTCTTTTGAAA
ATAATTAAGCAATATCTCATCTGAGGTAGAATGTTTCTAGTGGTTGTGTTCTGAGGGAGA
AAAACTAATCTTTTCTCTTTCCACTGCATTCTAGGAACAGTAAGAGGACCTTGTGAGTGA
ATAATTTGTTTCCACATTACAGAGTGGGTAATAAGCAGATTAGTAAAAACAATTCTGCTT
CACTTCAATAACAGCCTCCTCCAACTCATTTTTTCTCAACAAACTTATTTTTCCAGCAGA
AGAATCCCAGACTTCTTAGAGAACCCAGTGACTTTTTGCACCTTAAATCTGTGAAATCCT
CATGTTTTCTTCTGCTGTATCTATAGTTCAAACAAAGATGAGGCAAAACTAGACGCATTC
CTGAAGGAACCCAAGAAATTCCTCTTTCTGTCTCGGAATGAAATGAATTCTCCAGACCAC
TAGTTCTAACCTTCAAAAACCAAACCTGTTTGTGAGATCTCCTTCAAATACTACTGTAGA
CCCTAGTATTTATTCATTAAATTTTTAAAATATTTGTTTTATTTGGAATCAAAGTATTTG
TAATTTTAGTATTTGTATTAATATAAGGGAGAAATGTTTAAATCTGCCTATGCCATATGT
GCCTCTGGCTTATTGCCCAATTAATTGTAGTCTCAGGCTAAACTTTCGTTTCTGTCTTCA
ATTTTTGTCAGAAGAAATATAACTGATCTCAAAACATCTGCTTTTATGTAGGGACTTGTG
CTGCCATCTCCATTCCTCTCTCTCTTTTTGCAATCTGGGTGGAAGTTCTTTAATATGAAC
ATTTCAACCAGCTTCATTCTACCACATCCACTATGAGCACATTCAAACGTATCCAGCCAA
GACTGTCATCTTAGGCCAGGGATCTTTTAGGAATCTATTTTGCTGTGATGTGGCTGGCAC
CCCTTTGATTCACTGTATCACCCCAGGGTTCTTTTCATTTTATAAGCCCAAGAGGGCAGA
AAATGAAGTAGATGAGCAATTAAACACTGTGAGTCAGGAGCGTCTCCCCTTGTGTTAGGC
AATGTTGTAGAACATCGTATTTAGTAAGCTCCTAGCAGATGAGCCATGTGGCTTCTGAGC
ACACATGCTTGCTTGCTGCTGTGAGGTCAGACACCATCATGTCTTTTCCATCTCTGGAGG
GAATTGTAAGGGCCACTTAATAACCTGTAAATCAGAGAGATAAAGGTGCTTCCCCAAAAC
ACTGATGACAGAATGAAAGGTGAGGAGTGTTAGCCACAGGTCAAAAGTACAGGAAAGTCT
CTCAGTGTGGGTTGTTGAAGAAATGCAGGTCTTTTTTCTTTTGGAAGTCTCCCTAGAATG
GGGTCAAGGACTCTGCCCATTCTAGGATGAAAAATTGGGATATTAGACACCTTCAGATAT
TTATCCCCAGCTTTCATTTTGGGCTCTTAATTAGTTTGTTCATCCATCACAATCTCAAAT
GCTAAGCAGGGCATTTGAATCTCTCCACAGTGCAAATCAGCGCCGTCTTTTAAAGTTGAG
TTTATTCTTATTCTCACCTGATATACCTTATTTATCCCACACCCACCCCAATAACATATC
GTGCTCACTGTTATCTTTGAGGCAACCCTTGAATTTTACTCAGCCTGGAGCGCTCTTCAC
ATGTCTTGTCCAGAGCCAGTTCGGACTCATTCTTCAGCCGTGCATCAGTCAGTGGGGGCT
AGCTTAAACTGTGGTGACAAACAACCTCCAAATTTCAGTGGCTCAAAAATCTTCTTCCTC
ATTTATTTACATCTCATGACTGGTCAGGTGAGAGGTAGCTCTGTGCTGTGTCATCCTAAC
ACAGGAATCCAGAAGGAAGGAGGGACTGTCAATAAGATCCCCATTGCTATAGAAAAGAGA
AAAAAGCATGTGGAATAGAACGCTGTTTCTTGGAGATTTCTCCTGAAAAAGTCACATGTT
ATTTCTTCTCACCTCCATTGGCAAAAAAAAAAAAAAAAAAAAAAAAAAAAAAAAGTCATG
TGGCCATGGGAAAATTTAAGTAGGTGGGATGGAACAGTCAGAATGCATTCATAAAAAATG
AACTGAAAATATTTGGAGAACAACACCAATGACTATCATGAATGCCAACATACATCCCTA
ACAACCCAGTGCTGTTACCCTCCAAACTTTTTATGTCTTGCAAAGTATTAGAACTTCATA
TCTGAAGCCATACCACTCAGAGGGAATGCAATACATATTGACATCTCCTTTAGGATGTCC
ATAGAGAATTCAAGAAAAGAAATAATTTAAAAGTGCTTTTGGGTACAGCTATTTAGCACT
AGAGGGTAAGAGTAGAGATAGATTGTAAAGATAATAATAGGGTTAGGCATAGGATTAGGA
TCTGGGTCAGAGTCAGGGCCGGAAGTATGGTTAGAGGTGGGGTCATGGTCAGGGTCAAGA
TCAAAGTCAGGGTTAAAGTAAGGGTCAGAATTAAGGACCAGGGTAGGGATCAGGATTTAG
GTTCAGGCTCAAAGTCTTGGGACAGGGTTAGGGTTAGGATTAGAACCAGAGCTTTGTTCT
CAGGACCCACCCGAGGATGGGTCACCATGGCTTTGGAGCACCTGGTAGTGTGGCATGTCC
ACAGTGAAGACCAGAGTTTCGTTGTCCTTAAGACTGACCTGGGAGACGTGGCTGCAGGCC
ATTGAGGAAGGTGAGGCAAAAGCTTCCTGTCTGCTCCCCGTGTGCTGAGGAGGGAGCTCT
GCCATGGGCTTTACTTTCACACGTTATATTCTACAAGTCTTGTTTTACAAAAGCATCCCT
TCCTTGAGGCTTCGGCTGCTCATCACTGCTCATCATCATAGCGTGCCATAACATATAGTA
AGGTTTGGGTTTGTTTCTGGGAGAGATCTTGGCATAGAGAAAGGAGAAATGCTTAGAGCC
ACCATCAAGACAGTTGGGATGAAAGCTGGGGATAGGCAGAGGCTGGAGGAAACATGTGCA
CCCCTTGTAAACACTTATTCATGTTTTAGTTATTCACTTAAAGTGTTAAATTAGTAAAAA
TAGTATTGAAAAATTGAAAAGTAGGCATATTAAAACTTGTAACAATATTTAAGCTTAGAT
ATATTATTTGTACCTCATCAACATTTTTTATTTTGTTGAGAAAGTGTAAGGTTAATTGGC
AGCATATTTCTAATAGTAGATAGAATAATGTCTGTTTTATAAACATTGACATCCTACATT
ACATGTGTGAACCCTGAAAATCTGAGACAGCTCTCAGATTTTTTAGAAAGTTTATTTTGC
CAATCTTGAGGATGTGCACCCGTGATGCCTCCCCAGGAGGTCCTGACAACATGGGCCCAA
GGTGGTAGGGGCACAGCTTGGTTTTATACACTTTAGGGAGACATGAGACATCAATCAATA
CGTGTAAGATGTACATTGGTTCAGTCCAGAAAGGTGAGAAGGCCAGACAGGGGGCTTCCA
GGTCATAGGTAGGTAAGAGACAAATGGTTTCATTCTTTTGCATTGCTGATTACCCTCTCC
AAATGAGGCAATCAGGTATGCATTTATCTCGGTGAGCAGATGGGTGACTTTGGATACAAT
GGGAGGCGGGTTTGCCCTAAGCAGTTCCCAGCTTGACTTTTCCCTTTAGCTTAGTGATTT
TGGGTCCCCAAGATTTATTTTCCCTTCATAAGGTTTTCCTATGAGCATTAATTATTCATT
GTGTATTTTATCACACAAATAAGGCACAGATTTTTAAAAAATCATCAACTTCCTGGCTAC
CTATATAGACATAATTACATAGAAGCTCAACTAAATTTGCAAACATTCCAGAGTTTGGGT
TTCCAATAATTCTTTGTGATTCTTTAAAAGGTAAAGTATTTTTTCCCATAAAACATAGCA
ACATTTAAAATCACCCGTAGAATGTCCTGCCATTTTTGTTTCTGTAGTTTCCTCATTTTC
TGCAAAGCCTTGCTGAGGAAATTGACTTTGAATATCCTTTTACACTCTTCTGTTTTAGAA
AGCATTGTGGTAAAACATTGAATCATCATGGTCATAAGTTCTGTTCACATTCTTTCTTGC
TTTGAATATTTTTTCCCAGTGGCCAATATTTGATTCTGTTTTATCATGGCTAAAAGGTAG
GCATGGCAACAAAATAAAGACAGGAAGTCTTTGGAATAAGTGATCCCATCACAATGAATC
AATTTGCCATTGGAACATATTTTTACAAAGTCACTCTTTTGAAAATATTTAGCTATGAAT
TAAAACAAAGTCTGTATGGTTAATATTTTTCCTGGTCTAAGGTGAACAGCATTTTAGAGA
ATGAACTCAGGACACAACCACTGCACAAGAAAAACGTGATAATTAAGTTTACACATATGT
GTTACTACTGCAACAGAAAACATGTAAAGAACATTTGATTTATGTATCAGTCTGCACTGT
TTAATTTTTTGTGTCATAAATACTCTTATTTAAAAAAACAGGACTAGTTAACAGTGTCAA
TTACTAGTAATTCATGGTATAAATAATTAAACAAGGAAGTGTTCAAAAAAAACAGTGTTT
TAAATAAAGTTTTATTTTACATCATCTTTTTTACTTACACAGAAATTGTCAAAAAAAAGC
AGAGATTTCCCATGTAGCCGCAACCTAGTTTCCTCTCTTATTAACATCTTCTATCAGTGT
GTCTCACATGGCTTATTAATATCTTACATAATTTGTCACAGTTAATGAACCAATACTGAT
AGACTATTATTAACCGAAGTTCATATTTCATTTGGATTCCCTTAGTTCTATCTTACTCTG
ACCCAGGATCCCATCCAGGATCCCGCATGACATGTAGACATCACGTGGGCTCTTCCTGGC
TGTGACAGTGTGTCAGGCTTTCCATCTCATGATGACCTTCATAGCACTGAGGAGGATTGG
TCAGGAATGTTGTAGAATGTCCCCCATTGTCACTTCATGTTCTCAAGTTGAACTGTCACC
TTTGATGTTCACTTGGATCATTTGGCAGAGTTAATGTTTGTCAGGTTTCTCCACTGTGAG
GCTATTTCTCCTCCTTGTCCGTACTGCATGTGTTCTTTTGGAGCAAGTCACTATGCAGAG
CCTCACTCCGTAAGGAGTTGGCTCCACCTTCTTGACGGCTGAGTGTCTACATCAATTATT
TGGAATTCCGCGGATCCTCTCCCTATAGTGAGTCGTATTAGCGGCCGCAAATTTATTAGA
GCAATATAGTCCTACAATGTCAAGCTCGACCGATGCCCTTGAGAGCCTTCAACCCAGTCA
GCTCCTTCCGGTGGGCGCGGGGCATGACTATTGGCGCGCCGGATCGATCCTTAATTAAGT
CTACTAGATAACTTCGTATAATGTATACTATACGAAGTTATTATCTATGTCGGGTGCGGA
GAAAGAGGTAATGAAATGTGCCCCGCTTACGCAGGGCATCCATTTATTACTCAACCGTAA
CCGATTTTGCCAGGTTACGCGGCTGCAGGCATGCAAGCTTTGGCGCGCCGTCGACCAATT
CTCATGTTTGACAGCTTATCATCGAATTTCTGCCATTCATCCGCTTATTATCACTTATTC
AGGCGTAGCAACCAGGCGTTTAAGGGCACCAATAACTGCCTTAAAAAAATTACGCCCCGC
CCTGCCACTCATCGCAGTACTGTTGTAATTCATTAAGCATTCTGCCGACATGGAAGCCAT
CACAAACGGCATGATGAACCTGAATCGCCAGCGGCATCAGCACCTTGTCGCCTTGCGTAT
AATATTTGCCCATGGTGAAAACGGGGGCGAAGAAGTTGTCCATATTGGCCACGTTTAAAT
CAAAACTGGTGAAACTCACCCAGGGATTGGCTGAGACGAAAAACATATTCTCAATAAACC
CTTTAGGGAAATAGGCCAGGTTTTCACCGTAACACGCCACATCTTGCGAATATATGTGTA
GAAACTGCCGGAAATCGTCGTGGTATTCACTCCAGAGCGATGAAAACGTTTCAGTTTGCT
CATGGAAAACGGTGTAACAAGGGTGAACACTATCCCATATCACCAGCTCACCGTCTTTCA
TTGCCATACGGAACTCCGGATGAGCATTCATCAGGCGGGCAAGAATGTGAATAAAGGCCG
GATAAAACTTGTGCTTATTTTTCTTTACGGTCTTTAAAAAGGCCGTAATATCCAGCTGAA
CGGTCTGGTTATAGGTACATTGAGCAACTGACTGAAATGCCTCAAAATGTTCTTTACGAT
GCCATTGGGATATATCAACGGTGGTATATCCAGTGATTTTTTTCTCCATTTTAGCTTCCT
TAGCTCCTGAAAATCTCGATAACTCAAAAAATACGCCCGGTAGTGATCTTATTTCATTAT
GGTGAAAGTTGGAACCTCTTACGTGCCGATCAACGTCTCATTTTCGCCAAAAGTTGGCCC
AGGGCTTCCCGGTATCAACAGGGACACCAGGATTTATTTATTCTGCGAAGTGATCTTCCG
TCACAGGTATTTATTCGCGATAAGCTCATGGAGCGGCGTAACCGTCGCACAGGAAGGACA
GAGAAAGCGCGGATCTGGGAAGTGACGGACAGAACGGTCAGGACCTGGATTGGGGAGGCG
GTTGCCGCCGCTGCTGCTGACGGTGTGACGTTCTCTGTTCCGGTCACACCACATACGTTC
CGCCATTCCTATGCGATGCACATGCTGTATGCCGGTATACCGCTGAAAGTTCTGCAAAGC
CTGATGGGACATAAGTCCATCAGTTCAACGGAAGTCTACACGAAGGTTTTTGCGCTGGAT
GTGGCTGCCCGGCACCGGGTGCAGTTTGCGATGCCGGAGTCTGATGCGGTTGCGATGCTG
AAACAATTATCCTGAGAATAAATGCCTTGGCCTTTATATGGAAATGTGGAACTGAGTGGA
TATGCTGTTTTTGTCTGTTAAACAGAGAAGCTGGCTGTTATCCACTGAGAAGCGAACGAA
ACAGTCGGGAAAATCTCCCATTATCGTAGAGATCCGCATTATTAATCTCAGGAGCCTGTG
TAGCGTTTATAGGAAGTAGTGTTCTGTCATGATGCCTGCAAGCGGTAACGAAAACGATTT
GAATATGCCTTCAGGAACAATAGAAATCTTCGTGCGGTGTTACGTTGAAGTGGAGCGGAT
TATGTCAGCAATGGACAGAACAACCTAATGAACACAGAACCATGATGTGGTCTGTCCTTT
TACAGCCAGTAGTGCTCGCCGCAGTTGAGCGACAGGGCGAAGCCCTCGAGTGAGCGAGGA
AGCACCAGGGAACAGCACTTATATATTCTGCTTACACACGATGCCTGAAAAAACTTCCCT
TGGGGTTATCCACTTATCCACGGGGATATTTTTATAATTATTTTTTTTATAGTTTTTAGA
TCTTCTTTTTTAGAGCGCCTTGTAGGCCTTTATCCATGCTGGTTCTAGAGAAGGTGTTGT
GACAAATTGCCCTTTCAGTGTGACAAATCACCCTCAAATGACAGTCCTGTCTGTGACAAA
TTGCCCTTAACCCTGTGACAAATTGCCCTCAGAAGAAGCTGTTTTTTCACAAAGTTATCC
CTGCTTATTGACTCTTTTTTATTTAGTGTGACAATCTAAAAACTTGTCACACTTCACATG
GATCTGTCATGGCGGAAACAGCGGTTATCAATCACAAGAAACGTAAAAATAGCCCGCGAA
TCGTCCAGTCAAACGACCTCACTGAGGCGGCATATAGTCTCTCCCGGGATCAAAAACGTA
TGCTGTATCTGTTCGTTGACCAGATCAGAAAATCTGATGGCACCCTACAGGAACATGACG
GTATCTGCGAGATCCATGTTGCTAAATATGCTGAAATATTCGGATTGACCTCTGCGGAAG
CCAGTAAGGATATACGGCAGGCATTGAAGAGTTTCGCGGGGAAGGAAGTGGTTTTTTATC
GCCCTGAAGAGGATGCCGGCGATGAAAAAGGCTATGAATCTTTTCCTTGGTTTATCAAAC
GTGCGCACAGTCCATCCAGAGGGCTTTACAGTGTACATATCAACCCATATCTCATTCCCT
TCTTTATCGGGTTACAGAACCGGTTTACGCAGTTTCGGCTTAGTGAAACAAAAGAAATCA
CCAATCCGTATGCCATGCGTTTATACGAATCCCTGTGTCAGTATCGTAAGCCGGATGGCT
CAGGCATCGTCTCTCTGAAAATCGACTGGATCATAGAGCGTTACCAGCTGCCTCAAAGTT
ACCAGCGTATGCCTGACTTCCGCCGCCGCTTCCTGCAGGTCTGTGTTAATGAGATCAACA
GCAGAACTCCAATGCGCCTCTCATACATTGAGAAAAAGAAAGGC
>scf7180000000015|quiver
AAAGAGAGGCCACCGCCCTGCCCCGAACCACCCGACCCCGTCCCAACCCCGCGTCCTAAA
GCTCCTCCAGCAGAGCCCGGTATTCTTCCTCGCTGAGGGGTGCTTCCAGCGAGGCGGCCT
CTTCCGAGGCCTCCAGCTCCCCCGGGGCCTCCGTTTCTAGGAGAGGTTGCGCCTGCTGCA
GAAACTCCGGGCTCGCCAGGAGCTCATCCAGCAGCAGGCCGCAGGGGAGTGCAGACCAGG
GCGCCGGCTCCTGGAGCGCCTGGGAGGGCGCCGGGATGCCTTGCATCTGCCCCTGCCGCG
CGGAGGCGGAGGCGTCCGGGGGCGCGGGCTGGGGAGGTGGAGCTGCCCCGGCTTGGGGTT
CCCACGCCGCCCCGGCGACCTGGGGACCCCGGCCCCAGCCCCACCACGGACTCCCCTGGG
ACGTGGGTGGCGCAAGCACCCCTTGGCCCTGCGGCCCCGCTTGAGCGGGCCCAGGCTGTG
CCACCGCGCAGGGGCCCGGCAGGCCGTCGCGCTGCGGGTCCCGGTCCTCCCGGCTTTTGC
CCGGGTGCGGAGGCCACCGAGGAGCCTGAGGGTGGGAGAGCGCCCCGTCCGGAGGAGCCG
GGGCGGCGTAGGCGAAATCCCCGCGCGCCGGGGCAGGTTGGGAGATCCCCTCTGCCGGCG
CGGCCTGGCTGGGCTGCAGCGCGGGGGCGGCCCTCGCTGCCTGGCTCACGAAAGCCCCCT
GTGGGAGAGCCCCAGGCGCGCAGGGCACGTGGGGTGCGGGAAGCCCCGTTCCCCACGCGC
CGGTGTGGGCGAAGGCGACCCACGAGGGAGCAGGGTGACCCCCGCCGGGGGCCGCGCTGC
ACAGGCCGCCTGCCTGCGCGGGCGCCCTGCCACCCTGTCCCGGGTGCCTGGCCCTTCGAT
TCTGAAACCAGATCTGAATCCTGGACTCCGGGAGGCCCGTCTCTCTGGCCAGCTCCTCCC
GGGCGGCGATGCCTGGAAAGCGATCCTTCTCAAAGGCTCGGAGGAGCAGGGCGGTCTGGG
ATCCGGTGACGGCGGTCCGCTTTCGCCGGCCTTCTGGCGGGCCGCGTCTCCCGGGCCAGG
GCCGAGATTCCCGCCGGTGCTGCCTCAGCTGGCGTGACCTCTCATTCTGAAACCAAATCT
GGACCCTGGGCTCCGGAATGCCGATGGCCTGGGCCAGCCGTTCTCTGGTGGCGATGCCCG
GGTACGGGTTCCGCTCAAAGCAGGCTCGCAGGGCCTCGCTTTGGCTCGGGGTCCAAACGA
GTCTCCGTCGCCGTCCTCGTCCCCGGGCTTCCGCGGGGAGGGTGCTGTCCGAGGGTGTCG
GGAGGGCCATCGCGGTGAGCCCCGGCCGGAATTTCACGGACGGACGCGGGCAGAGAGAGG
CCGGCGGGCTCCCGTGCACCTCAGCCGGACTGTGCACTGCGGCAGGTGCAGCCAGGAGGC
CTGCCCGGACAGCCAGCCAGCCAGCCAGCCAGCCGCCCTTGTAAAGGCCCACAGGCAGGC
AGGCTCCACCCCTTCATGAATGGCGGTGAGCCCCCCTGGGACAGCCCGCCCCACCCCGGA
AGGGACCCAGGGCGTCGAGGCCTGGGGCCGGCCGGCGGGGTGGTGGTGGTGGTGGTGGTG
GTGGGGGGGGGGGTGGTGGGGGAGGGCGTGGTGGCGGTGGTGGTGGTGGGGCCGGAGAGA
CGAAGAGGAAGGGGGAGAGGGGGGAGGGGGGAGGGGGGCGCGTTTCGGGGGCCGGCTCTC
CGGACCTCTCCAGGGATCCCGCGGGAACGGGAAGCCGCTCTCTGGGCTCCCACGCGTCGG
CAGCAGGGAGAAACCAGCCTGGGAGGGTGGAGGGGAGTGTGGAACTGAACCTCCGTGGGA
GTCTTGAGTGTGCCAGGCCCTCTCTCCGTGAAGGAGGCAATGCCTGTGGGCGTCGCCGTT
GCCGGGACGGTCTCGCACACGCAGGCGTGTGGCTCTCGTTCATTTCCACGTAGAAGACCA
GAGCGAGACCCCAGAGAGGAGATGCCTCCGCGGCGTGATGGCCTGACGATGGATTCCCGC
GTGCGGCAACGTGGGGAGTCTGCAGTGTGGCCGGTTTGGAACCTGGCAAGGAGAGCGAAG
GCACCATGCCGGGCTTGCACCCTTCCCTGCATGTTTCCGGGTGCCCGCAGAGCTCCGGGA
GCAAACAGTCGGCATGGCCAGCCTTTCGGGGGCCGGAGAGACGTGAGCAACAGGCCGCCT
TGCGGAGGGCAAAGCCACGCGGAAACCAAAATCACGCCTCCGTCGTCCTGCGTGTGGCTC
CTCCGTGGCCGGGGCTGTCGGCCTCGCGCCGCGTTGCAGGGCTCAGCCTGGGGATGTGCG
GTCTGTGAACCGCGCGGGTGAAAACCCGACGGCAACCCGAGTCCCGGTCTTTTGTCCCGG
AGGAAACCGCCCACTCCCTGGGCCCCGGAACCGGGGCGAATGGGTGGTGCCCCGCCGGCC
GGCGCGGCGGCTGTGGGCCCAGCCCTCAGCCCGCGCCGGACGCTGACCGTTTTCCCGGAG
GGCGGGGGTCCCGCTACTCCCGGAGGCCGAGGACCGCTTTTCCTCCCTGCCTTCCTCCCC
CCGTCCGTCCCCGGCTCCCTCCCGCCCGCCCCCAGTCCCCGCGTCGCTCTGTCTTTCCCT
CCGTTCCTCCCTGCCTCCCTGCCTCCCTCCCTCCCTCCTAACGTCCCTCCGCCCGTCCTT
CCGCCCCTCTAGGTCTCCCGTTCCTCTCTCCATCTCTGCCCGCCTTCCCTCCCGCCTGGA
ACGCTCAGCGTCCCCGGTGTGCGCCGGGCCTGGGGTCTGCGTTCCGCCGCCAGGCGCTCC
GTGCTGGCACCTGGGCGGCTGCAGGGGCCCGGGCGGGCGGGCGACGGTGGCGCGGGGGCG
CAGAGGAGGCGAGCCGCCGGAGCGGTGTCAGGCCCGGACGCTGCGCGGGGCCCGGTGTTT
CGCGGGACGGGGGTCTCCACCCAGCCCAGGGGACGACGCGTTTTCCGGGGGTGGGGGGTG
GGGGTGGGGAGGGGGCGGTCAGGCGGCGGGGTGGGCTGGTGGAGAGGCAGGAGAGCTCTG
CCCGGGCTGCTCCCACAGCCCAGGCGGCTGCCCGCAAACCCGCGCGTGCGCAGTAGGCGG
CCCACCTGCTGGTACCTGGGCCGGCTCTGGGATCCCCGGGATGCCCAGGAAAGAATGGCA
GTTCTCCGCGGTGTGGAGTCTCTCACCGGGCCTAGACCTAGAAGGCAGGAATCCCAGGCC
GGTCAGCCCGGTGGAGGGGGCGGGGCGGAGACACGCCCCTCCGTAGCCAGCCAGGTGTTC
CCCGCGAAAGAGAGGCCACCGCCCTGCCCCGAACCACCCGACCCCGTCCCAACCCCGCGT
CCTAAAGCTCCTCCAGCAGAGCCCGGTATTCTTCCTCGCTGAGGGGTGCTTCCAGCGAGG
CGGCCTCTTCCGAGGCCTCCAGCTCCCCCGGGGCCTCCGTTTCTAGGAGAGGTTGCGCCT
GCTGCAGAAACTCCGGGCTCGCCAGGAGCTCATCCAGCAGCAGGCCGCAGGGGAGTGCAG
ACCAGGGCGCCGGCTCCTGGAGCGCCTGGGAGGGCGCCGGGATGCCTTGCATCTGCCCCT
GCCGCGCGCGGAGGCGTCCGGGGGCGCGGGCTGGGGAGGTGGAGCTGCCCCGGCTTGGGG
TTCCCACGCCGCCCCGGCGACCTGGGGACCCCGGCCCCAGCCCCACCACGGACTCCCCTG
GGACGTGGGTGGCGCAAGCACCCCTTGGCCCTGCGGCCCCGCTTGAGCGGGCCCAGGCTG
TGCCACCGCGCAGGGGCCCGGCAGGCCGTCGCGCTGCGGGTCCCGGTCCTCCCGGCTTTT
GCCCGGGTGCGGAGGCCACCGAGGAGCCTGAGGGTGGGAGAGCGCCCCGTCCGGAGGAGC
CGGGGCGGCGTAGGCGAAATCCCCGCGCGCCGGGGCAGGTTGGGAGACCCCCTCTGCCGT
CGCGGCCTGGCTGGGCTGCAGCGCGGGGGCGGCCCTCGCTGCCTGGCTCACGAAAGCCCC
CTGTGGGGAGAGCCCCAGGCGCGCAGGGCACGTGGGGTGCGGGAAGCCCCGTTCCCCACG
CGCCGGTGTGGGCGAAGGCGACCCACGAGGGAGCAGGGTGACCCCCGCCGGGGGCCGCGC
TGCACAGGCCGCCTGCCTGCGCGGGCGCCCTGCCACCCTGTCCCGGGTGCCTGGCCCTTC
GATTCTGAAACCAGATCTGAATCCTGGACTCCGGGAGGCCCGTCTCTCTGGCCAGCTCCT
CCCGGGCGGCGATGCCTGGAAAGCGATCCTTCTCAAAGGCTCGGAGGAGCAGGGCGGTCT
GGGATCCGGTGACGGCGGTCCGCTTTCGCCGGCCTTCTGGCGGGCCGCGTCTCCCGGGCC
AGGGCCGAGATTCCCGCCGGTGCTGCCTCAGCTGGCGTGACCTCTCATTCTGAAACCAAA
TCTGGACCCTGGGCTCCGGAATGCCGATGGCCTGGGCCAGCCGTTCTCTGGTGGCGATGC
CCGGGTACGGGTTCCGCTCAAAGCAGGCTCGCAGGGCCTCGCTTTGGCTCGGGGTCCAAA
CGAGTCTCCGTCGCCGTCCTCGTCCCCGGGCTTCCGCGGGGAGGGTGCTGTCCGAGGGTG
TCGGGAGGGCCATCGCGGTGAGCCCCGGCCGGAATTTCACGGACGGACGCGGGCAGAGAG
AGGCCGGCGGGCTCCCGTGCACCTCAGCCGGACTGTGCACTGCGGCAGGTGCAGCCAGGA
GGCCTGCCCGGACAGCCAGCCAGCCAGCCAGCCAGCCGCCCTTGTAAAGGCCCACAGGCA
GGCAGGCTCCACCCCTTCATGAATGGCGGTGAGCCCCCCTGGGACAGCCCGCCCCACCCC
GGAAGGGACCCAGGGCGTCGAGGCCTGGGGCCGGCCGGCGGGGTGGTGGTGGTGGTGGTG
GTGGTGGGGGGGGGGGTGGTGGGGGAGGGCGTGGTGGCGGTGGTGGTGGTGGGGCCGGAG
AGACGAAGAGGAAGGGGGAGAGGGGGGAGGGGGGAGGGGGGCGCGTTTCGGGGGCCGGCT
CTCCGGACCTCTCCAGGGATCCCGCGGGAACGGGAAGCCGCTCTCTGGGCTCCCACGCGT
CGGCAGCAGGGAGAAACCAGCCTGGGAGGGTGGAGGGGAGTGTGGAACTGAACCTCCGTG
GGAGTCTTGAGTGTGCCAGGCCCTCTCTCCGTGAAGGAGGCAATGCCTGTGGGCGTCGCC
GTTGCCGGGACGGTCTCGCACACGCAGGCGTGTGG
